# Supplementary material for: Nitrogen-incorporation activates NiFeOx catalysts for efficiently boosting oxygen evolution activity and stability of BiVO4 photoanodes
Source: Nat Commun. 2021 Nov 29;12:6969. doi: 10.1038/s41467-021-27299-0 (PMC8630083; doi:10.1038/s41467-021-27299-0)
Supplement: Supplementary file 2 — Source Data [file 41467_2021_27299_MOESM2_ESM.zip]

Archive with 3 entries (3 files):
- Figure 2.xlsx
- Figure 3.xlsx
- Figure 4.xlsx
