# Supplementary material for: Nitrogen-incorporation activates NiFeOx catalysts for efficiently boosting oxygen evolution activity and stability of BiVO4 photoanodes
Source: Nat Commun. 2021 Nov 29;12:6969. doi: 10.1038/s41467-021-27299-0 (PMC8630083; doi:10.1038/s41467-021-27299-0)
Supplement: Supplementary file 2 — Source Data [file 41467_2021_27299_MOESM2_ESM.zip › Figure 2.xlsx]

## Sheet: Figure 2a
	Current density/mA·cm-2
Potential/V vs. RHE	BiVO4	BiVO4/NiFeOx	BiVO4/N:NiFeOx	Dark
0.2	-0.0608	-0.3668	-0.2482	-0.1329
0.201	-0.0597	-0.3621	-0.2452	-0.131
0.202	-0.05862	-0.3574	-0.2421	-0.1291
0.203	-0.05764	-0.3532	-0.2393	-0.1273
0.204	-0.05648	-0.3487	-0.2365	-0.1255
0.205	-0.05562	-0.3444	-0.2336	-0.1237
0.206	-0.05471	-0.3403	-0.231	-0.122
0.207	-0.05365	-0.3364	-0.2285	-0.1204
0.208	-0.05268	-0.3325	-0.2259	-0.1188
0.209	-0.05177	-0.3288	-0.2233	-0.1172
0.21	-0.05085	-0.3252	-0.221	-0.1156
0.211	-0.05002	-0.3213	-0.2184	-0.1141
0.212	-0.04909	-0.3176	-0.2161	-0.1125
0.213	-0.04824	-0.3142	-0.2138	-0.111
0.214	-0.04739	-0.3109	-0.2114	-0.1096
0.215	-0.04649	-0.3073	-0.2091	-0.1081
0.216	-0.0457	-0.3043	-0.207	-0.1067
0.217	-0.04486	-0.301	-0.2048	-0.1053
0.218	-0.04399	-0.2978	-0.2024	-0.1039
0.219	-0.04319	-0.2949	-0.2003	-0.1025
0.22	-0.04234	-0.2919	-0.1984	-0.1012
0.221	-0.04163	-0.2889	-0.1962	-0.09987
0.222	-0.04086	-0.2861	-0.1942	-0.0986
0.223	-0.04005	-0.2833	-0.1921	-0.09728
0.224	-0.03939	-0.2805	-0.19	-0.09603
0.225	-0.03867	-0.2777	-0.1882	-0.09476
0.226	-0.03792	-0.2751	-0.1861	-0.09351
0.227	-0.03727	-0.2725	-0.1842	-0.09232
0.228	-0.03649	-0.2699	-0.1824	-0.09109
0.229	-0.03584	-0.2674	-0.1803	-0.08992
0.23	-0.03529	-0.2648	-0.1785	-0.08875
0.231	-0.03453	-0.2625	-0.1767	-0.08756
0.232	-0.03384	-0.2602	-0.1748	-0.08648
0.233	-0.03316	-0.2578	-0.173	-0.08529
0.234	-0.03251	-0.2556	-0.1713	-0.08416
0.235	-0.03194	-0.2534	-0.1693	-0.08309
0.236	-0.03136	-0.2512	-0.1675	-0.08197
0.237	-0.03074	-0.249	-0.1659	-0.0809
0.238	-0.03011	-0.2469	-0.164	-0.07983
0.239	-0.02954	-0.2447	-0.1622	-0.07878
0.24	-0.02887	-0.2426	-0.1605	-0.07776
0.241	-0.02833	-0.2406	-0.1584	-0.07673
0.242	-0.02772	-0.2386	-0.1571	-0.07569
0.243	-0.02721	-0.2367	-0.1553	-0.0747
0.244	-0.02664	-0.2348	-0.1534	-0.0737
0.245	-0.02609	-0.2328	-0.1519	-0.07274
0.246	-0.02547	-0.2309	-0.1502	-0.07177
0.247	-0.02496	-0.229	-0.1483	-0.07078
0.248	-0.02451	-0.2273	-0.1468	-0.06985
0.249	-0.02393	-0.2254	-0.1449	-0.06891
0.25	-0.02342	-0.2235	-0.1431	-0.06799
0.251	-0.02295	-0.2218	-0.1417	-0.06711
0.252	-0.02241	-0.2201	-0.1396	-0.06616
0.253	-0.02187	-0.2184	-0.1381	-0.06528
0.254	-0.02146	-0.2166	-0.1366	-0.0644
0.255	-0.02086	-0.2149	-0.1348	-0.0635
0.256	-0.02037	-0.2133	-0.1329	-0.06268
0.257	-0.01997	-0.2116	-0.1314	-0.06181
0.258	-0.0195	-0.21	-0.1295	-0.06094
0.259	-0.01894	-0.2084	-0.1279	-0.06012
0.26	-0.01848	-0.2067	-0.1264	-0.05927
0.261	-0.01815	-0.2053	-0.1245	-0.0585
0.262	-0.01758	-0.2037	-0.1226	-0.05767
0.263	-0.01712	-0.202	-0.1209	-0.05683
0.264	-0.01678	-0.2005	-0.1194	-0.05607
0.265	-0.01631	-0.199	-0.1175	-0.05526
0.266	-0.01576	-0.1974	-0.1156	-0.05449
0.267	-0.01546	-0.1959	-0.114	-0.05374
0.268	-0.01502	-0.1944	-0.1118	-0.05295
0.269	-0.01445	-0.193	-0.1106	-0.0522
0.27	-0.01415	-0.1915	-0.1087	-0.05147
0.271	-0.01382	-0.19	-0.1063	-0.0507
0.272	-0.01335	-0.1886	-0.1048	-0.05
0.273	-0.01289	-0.1871	-0.1029	-0.04928
0.274	-0.01247	-0.1858	-0.1009	-0.04857
0.275	-0.01215	-0.1844	-0.09903	-0.04785
0.276	-0.01168	-0.1829	-0.09711	-0.04711
0.277	-0.01133	-0.1815	-0.09488	-0.04644
0.278	-0.01103	-0.1801	-0.09296	-0.04574
0.279	-0.01055	-0.1788	-0.09078	-0.04503
0.28	-0.01028	-0.1774	-0.08893	-0.04439
0.281	-0.00988	-0.176	-0.08697	-0.04368
0.282	-0.00948	-0.1746	-0.08472	-0.04298
0.283	-0.00931	-0.1733	-0.08196	-0.04234
0.284	-0.00877	-0.1719	-0.08053	-0.04169
0.285	-0.00844	-0.1706	-0.07811	-0.04108
0.286	-0.0082	-0.1692	-0.07593	-0.04048
0.287	-0.00776	-0.1678	-0.07365	-0.0398
0.288	-0.0075	-0.1665	-0.07109	-0.03921
0.289	-0.00717	-0.1651	-0.0681	-0.0386
0.29	-0.00682	-0.1637	-0.06637	-0.03799
0.291	-0.00654	-0.1624	-0.06427	-0.0374
0.292	-0.00623	-0.161	-0.06091	-0.03678
0.293	-0.00592	-0.1596	-0.05835	-0.03619
0.294	-0.00565	-0.1583	-0.05554	-0.03563
0.295	-0.00531	-0.1569	-0.05228	-0.03502
0.296	-0.00497	-0.1556	-0.05008	-0.0345
0.297	-0.0047	-0.1542	-0.04768	-0.03392
0.298	-0.00452	-0.1528	-0.04428	-0.03335
0.299	-0.00408	-0.1515	-0.04163	-0.03285
0.3	-0.00374	-0.1501	-0.03883	-0.03227
0.301	-0.00362	-0.1488	-0.0353	-0.03173
0.302	-0.00341	-0.1474	-0.03214	-0.03121
0.303	-0.003	-0.146	-0.02961	-0.03066
0.304	-0.00284	-0.1447	-0.02516	-0.03017
0.305	-0.00257	-0.1433	-0.02228	-0.02966
0.306	-0.00223	-0.142	-0.0193	-0.02913
0.307	-0.00211	-0.1407	-0.01549	-0.02865
0.308	-0.00172	-0.1393	-0.0121	-0.02813
0.309	-0.00151	-0.138	-0.00857	-0.02766
0.31	-0.00137	-0.1367	-0.00427	-0.02719
0.311	-0.00109	-0.1353	-0.0006133	-0.02668
0.312	-0.0008416	-0.1341	0.00276	-0.02624
0.313	-0.0007062	-0.1326	0.00721	-0.02574
0.314	-0.0004362	-0.1313	0.011	-0.02526
0.315	-0.0001575	-0.13	0.01554	-0.02483
0.316	9.605e-05	-0.1287	0.01959	-0.02437
0.317	0.0001945	-0.1274	0.0233	-0.02395
0.318	0.0004692	-0.126	0.02774	-0.02351
0.319	0.0007393	-0.1246	0.03237	-0.02306
0.32	0.0009125	-0.1234	0.03641	-0.02267
0.321	0.0011	-0.122	0.04069	-0.02223
0.322	0.00141	-0.1207	0.04584	-0.02179
0.323	0.00167	-0.1194	0.05003	-0.0214
0.324	0.00182	-0.118	0.05481	-0.02097
0.325	0.002	-0.1169	0.06	-0.02059
0.326	0.0022	-0.1154	0.06486	-0.02018
0.327	0.00248	-0.1141	0.06923	-0.01976
0.328	0.00255	-0.1128	0.07522	-0.01942
0.329	0.00276	-0.1113	0.0792	-0.019
0.33	0.00301	-0.11	0.08484	-0.0186
0.331	0.00318	-0.1086	0.09069	-0.01824
0.332	0.00349	-0.1072	0.09503	-0.01785
0.333	0.00361	-0.106	0.1003	-0.01749
0.334	0.00376	-0.1044	0.1065	-0.01714
0.335	0.00416	-0.1031	0.1119	-0.01677
0.336	0.00423	-0.1017	0.117	-0.01644
0.337	0.00438	-0.1003	0.1235	-0.01609
0.338	0.00473	-0.09895	0.1281	-0.01574
0.339	0.00469	-0.09742	0.1335	-0.0154
0.34	0.0051	-0.09581	0.1397	-0.01504
0.341	0.0052	-0.09449	0.1464	-0.01472
0.342	0.00557	-0.09299	0.1509	-0.01439
0.343	0.00552	-0.09148	0.1569	-0.01406
0.344	0.00575	-0.08992	0.1632	-0.01377
0.345	0.00618	-0.08832	0.1695	-0.01345
0.346	0.00611	-0.08693	0.1757	-0.01312
0.347	0.00644	-0.08524	0.1832	-0.01283
0.348	0.00661	-0.08345	0.1887	-0.01251
0.349	0.00688	-0.08195	0.1949	-0.01222
0.35	0.00703	-0.08024	0.2011	-0.01195
0.351	0.00724	-0.07854	0.2071	-0.01162
0.352	0.00721	-0.07688	0.2142	-0.01136
0.353	0.00764	-0.07513	0.2203	-0.01108
0.354	0.00779	-0.07349	0.2253	-0.01079
0.355	0.00788	-0.07157	0.2341	-0.01053
0.356	0.00818	-0.06986	0.2404	-0.01025
0.357	0.00826	-0.06818	0.2466	-0.00998
0.358	0.00863	-0.06598	0.2536	-0.00972
0.359	0.00863	-0.06406	0.2627	-0.00944
0.36	0.00886	-0.06223	0.2674	-0.00922
0.361	0.00904	-0.06017	0.276	-0.00894
0.362	0.0093	-0.05817	0.2812	-0.00868
0.363	0.00927	-0.05627	0.2884	-0.00847
0.364	0.00967	-0.05415	0.2971	-0.00821
0.365	0.00967	-0.05206	0.3043	-0.00798
0.366	0.00993	-0.05004	0.3108	-0.00775
0.367	0.01025	-0.04775	0.3188	-0.00749
0.368	0.01037	-0.04576	0.326	-0.00727
0.369	0.01049	-0.04343	0.3309	-0.00703
0.37	0.01068	-0.04123	0.3392	-0.0068
0.371	0.01078	-0.03886	0.3464	-0.00659
0.372	0.01108	-0.03639	0.3555	-0.00636
0.373	0.01115	-0.03408	0.3639	-0.00617
0.374	0.01147	-0.03163	0.3711	-0.00596
0.375	0.01168	-0.02923	0.3795	-0.00573
0.376	0.01165	-0.02671	0.3867	-0.00558
0.377	0.01195	-0.02435	0.3954	-0.00536
0.378	0.01213	-0.02175	0.4048	-0.00515
0.379	0.0122	-0.01927	0.4122	-0.00499
0.38	0.01257	-0.01665	0.4189	-0.00477
0.381	0.01256	-0.01409	0.428	-0.00459
0.382	0.01273	-0.01135	0.4374	-0.0044
0.383	0.01292	-0.00841	0.4432	-0.0042
0.384	0.01311	-0.00564	0.4521	-0.00404
0.385	0.01324	-0.00266	0.4612	-0.00386
0.386	0.01349	-0.0001236	0.4697	-0.00366
0.387	0.01365	0.00284	0.479	-0.0035
0.388	0.01376	0.00604	0.4863	-0.00332
0.389	0.01385	0.00882	0.4939	-0.00319
0.39	0.01399	0.01182	0.5053	-0.003
0.391	0.01446	0.01482	0.514	-0.00283
0.392	0.01447	0.0176	0.5213	-0.00271
0.393	0.01469	0.02088	0.529	-0.00254
0.394	0.01517	0.02394	0.5387	-0.00237
0.395	0.01497	0.02707	0.5466	-0.00222
0.396	0.01524	0.03044	0.56	-0.00207
0.397	0.01553	0.03317	0.5679	-0.00193
0.398	0.01553	0.03638	0.5756	-0.00179
0.399	0.01573	0.04013	0.5846	-0.00163
0.4	0.01602	0.0432	0.5956	-0.00151
0.401	0.01632	0.04673	0.6041	-0.00138
0.402	0.01646	0.05023	0.6133	-0.00124
0.403	0.01661	0.05358	0.6211	-0.00111
0.404	0.01674	0.05649	0.6319	-0.0009684
0.405	0.01722	0.06004	0.6431	-0.0008597
0.406	0.01713	0.06374	0.6513	-0.0007346
0.407	0.01753	0.06674	0.6588	-0.0005936
0.408	0.01775	0.07058	0.669	-0.0004826
0.409	0.01796	0.07507	0.6768	-0.0003622
0.41	0.01815	0.07826	0.6892	-0.0002354
0.411	0.01838	0.08159	0.698	-0.0001378
0.412	0.01869	0.08546	0.7084	-1.102e-05
0.413	0.01892	0.08937	0.7157	9.763e-05
0.414	0.01914	0.09282	0.726	0.0001842
0.415	0.01935	0.09637	0.7374	0.0003259
0.416	0.01974	0.1001	0.7491	0.0004
0.417	0.01998	0.1043	0.7559	0.0005133
0.418	0.02033	0.1082	0.7654	0.000622
0.419	0.02051	0.1119	0.7773	0.0007102
0.42	0.02077	0.1157	0.7884	0.0008251
0.421	0.02102	0.1196	0.7987	0.0009125
0.422	0.0214	0.1239	0.81	0.00101
0.423	0.02195	0.1279	0.8187	0.00112
0.424	0.02188	0.132	0.8255	0.00118
0.425	0.0221	0.1352	0.8364	0.00129
0.426	0.02271	0.1398	0.8471	0.00138
0.427	0.02273	0.1444	0.8558	0.00143
0.428	0.02305	0.1483	0.8675	0.00153
0.429	0.02364	0.1523	0.877	0.00161
0.43	0.02401	0.1559	0.8867	0.00168
0.431	0.02403	0.1601	0.8987	0.00178
0.432	0.02452	0.1647	0.9074	0.00184
0.433	0.02471	0.1685	0.9182	0.00192
0.434	0.02493	0.1723	0.9283	0.002
0.435	0.02559	0.1772	0.9399	0.00206
0.436	0.02597	0.1824	0.9508	0.00215
0.437	0.02621	0.1864	0.9595	0.00219
0.438	0.02676	0.1907	0.9701	0.00227
0.439	0.02683	0.1955	0.9807	0.00235
0.44	0.02718	0.1997	0.993	0.00237
0.441	0.02761	0.2044	1.003	0.00246
0.442	0.02796	0.2087	1.012	0.00254
0.443	0.02797	0.2135	1.024	0.00258
0.444	0.02868	0.2179	1.034	0.00267
0.445	0.02916	0.222	1.042	0.00272
0.446	0.02929	0.2265	1.055	0.00278
0.447	0.02961	0.2309	1.067	0.00285
0.448	0.03038	0.2358	1.077	0.00289
0.449	0.03069	0.2412	1.087	0.00296
0.45	0.03106	0.2454	1.097	0.00301
0.451	0.03139	0.2502	1.106	0.00305
0.452	0.03188	0.2555	1.118	0.00312
0.453	0.0324	0.2602	1.13	0.00316
0.454	0.03275	0.2653	1.137	0.00321
0.455	0.03276	0.2696	1.149	0.00328
0.456	0.03314	0.2743	1.164	0.0033
0.457	0.03364	0.279	1.172	0.00335
0.458	0.03424	0.2843	1.184	0.0034
0.459	0.03431	0.2897	1.193	0.00344
0.46	0.0352	0.2938	1.204	0.00349
0.461	0.03522	0.2985	1.214	0.00353
0.462	0.03596	0.3043	1.225	0.00356
0.463	0.03638	0.3097	1.234	0.00362
0.464	0.03655	0.3148	1.248	0.00364
0.465	0.03719	0.3197	1.255	0.00366
0.466	0.03721	0.3247	1.27	0.00371
0.467	0.03763	0.3299	1.28	0.00374
0.468	0.03831	0.335	1.29	0.00379
0.469	0.03894	0.3404	1.302	0.00381
0.47	0.03924	0.3457	1.312	0.00385
0.471	0.03957	0.3514	1.319	0.00389
0.472	0.03989	0.3566	1.332	0.00391
0.473	0.0405	0.3619	1.341	0.00394
0.474	0.04068	0.3665	1.351	0.00398
0.475	0.04095	0.373	1.363	0.004
0.476	0.04207	0.3784	1.38	0.00403
0.477	0.04245	0.3829	1.388	0.00405
0.478	0.04189	0.3893	1.396	0.00406
0.479	0.04298	0.3945	1.408	0.00411
0.48	0.04383	0.3994	1.419	0.00412
0.481	0.04384	0.4037	1.43	0.00414
0.482	0.04425	0.4101	1.443	0.00417
0.483	0.04501	0.4155	1.45	0.00419
0.484	0.04532	0.4201	1.464	0.00422
0.485	0.04576	0.4267	1.472	0.00424
0.486	0.04624	0.4325	1.482	0.00425
0.487	0.04666	0.4381	1.495	0.00428
0.488	0.04662	0.4444	1.509	0.00428
0.489	0.0475	0.4493	1.515	0.0043
0.49	0.04782	0.4533	1.527	0.00432
0.491	0.04834	0.4591	1.537	0.00432
0.492	0.04888	0.4661	1.548	0.00436
0.493	0.04959	0.4723	1.557	0.00437
0.494	0.05001	0.4777	1.565	0.00437
0.495	0.05051	0.4833	1.576	0.00441
0.496	0.05051	0.4896	1.592	0.0044
0.497	0.05086	0.4953	1.604	0.00441
0.498	0.05192	0.4999	1.614	0.00443
0.499	0.05248	0.5063	1.624	0.00443
0.5	0.05252	0.512	1.636	0.00445
0.501	0.05311	0.5181	1.644	0.00445
0.502	0.05392	0.5235	1.657	0.00446
0.503	0.05408	0.5295	1.667	0.00448
0.504	0.05445	0.536	1.677	0.00447
0.505	0.05524	0.541	1.688	0.00449
0.506	0.05571	0.5478	1.699	0.0045
0.507	0.0558	0.5531	1.708	0.00449
0.508	0.05643	0.5589	1.717	0.0045
0.509	0.05682	0.5641	1.731	0.00451
0.51	0.05719	0.57	1.739	0.00451
0.511	0.05815	0.5756	1.754	0.00453
0.512	0.05822	0.5809	1.762	0.00452
0.513	0.05873	0.5876	1.774	0.00453
0.514	0.05918	0.595	1.786	0.00454
0.515	0.05921	0.6004	1.799	0.00454
0.516	0.06058	0.6057	1.807	0.00454
0.517	0.06094	0.6119	1.816	0.00453
0.518	0.06124	0.6188	1.825	0.00454
0.519	0.06168	0.6253	1.838	0.00455
0.52	0.06265	0.6317	1.847	0.00454
0.521	0.06268	0.6367	1.862	0.00454
0.522	0.06334	0.6439	1.867	0.00455
0.523	0.06351	0.6492	1.882	0.00454
0.524	0.0639	0.6547	1.892	0.00455
0.525	0.06469	0.6611	1.902	0.00455
0.526	0.06563	0.6688	1.913	0.00453
0.527	0.06548	0.6743	1.926	0.00454
0.528	0.06632	0.6797	1.932	0.00453
0.529	0.06704	0.6886	1.95	0.00452
0.53	0.06773	0.6942	1.957	0.00453
0.531	0.06741	0.6999	1.965	0.00453
0.532	0.06784	0.7052	1.976	0.00453
0.533	0.06827	0.7123	1.986	0.00453
0.534	0.06882	0.7181	1.996	0.00452
0.535	0.06942	0.7253	2.005	0.00454
0.536	0.07054	0.7316	2.021	0.0045
0.537	0.07068	0.7363	2.032	0.0045
0.538	0.07063	0.7437	2.041	0.00451
0.539	0.07182	0.75	2.052	0.00449
0.54	0.07239	0.7567	2.052	0.00449
0.541	0.07226	0.7636	2.072	0.00448
0.542	0.07315	0.7701	2.083	0.00447
0.543	0.07419	0.7756	2.09	0.00449
0.544	0.0745	0.783	2.102	0.00447
0.545	0.0745	0.7907	2.106	0.00447
0.546	0.07484	0.7958	2.115	0.00446
0.547	0.07576	0.8017	2.129	0.00445
0.548	0.07637	0.8101	2.139	0.00445
0.549	0.07659	0.8152	2.148	0.00444
0.55	0.07731	0.8206	2.158	0.00443
0.551	0.07787	0.8272	2.171	0.00443
0.552	0.07841	0.8344	2.182	0.00441
0.553	0.07881	0.8436	2.193	0.00441
0.554	0.07958	0.8487	2.2	0.00441
0.555	0.08016	0.8544	2.211	0.00439
0.556	0.08037	0.8612	2.23	0.00438
0.557	0.0808	0.8674	2.233	0.00437
0.558	0.08175	0.8742	2.245	0.00437
0.559	0.08246	0.8828	2.255	0.00438
0.56	0.08271	0.8897	2.259	0.00435
0.561	0.08338	0.8949	2.279	0.00434
0.562	0.08374	0.9004	2.291	0.00434
0.563	0.08442	0.9065	2.292	0.00432
0.564	0.08468	0.9161	2.301	0.00432
0.565	0.08533	0.9219	2.314	0.00432
0.566	0.08597	0.9266	2.326	0.00429
0.567	0.08707	0.9361	2.341	0.00429
0.568	0.08732	0.9412	2.348	0.00426
0.569	0.08763	0.9478	2.354	0.00427
0.57	0.08863	0.9542	2.368	0.00427
0.571	0.0893	0.963	2.376	0.00423
0.572	0.08955	0.9701	2.383	0.00423
0.573	0.09023	0.9749	2.396	0.00423
0.574	0.09091	0.9819	2.403	0.00422
0.575	0.09165	0.9905	2.416	0.00422
0.576	0.0924	0.9953	2.431	0.00419
0.577	0.09297	1.003	2.435	0.00419
0.578	0.09304	1.011	2.447	0.00419
0.579	0.09381	1.016	2.461	0.00417
0.58	0.09435	1.022	2.467	0.00415
0.581	0.09602	1.03	2.479	0.00413
0.582	0.09621	1.039	2.487	0.00413
0.583	0.09653	1.046	2.494	0.00412
0.584	0.09706	1.053	2.508	0.00409
0.585	0.09766	1.059	2.521	0.00409
0.586	0.09842	1.067	2.532	0.00409
0.587	0.09876	1.074	2.531	0.00406
0.588	0.09987	1.08	2.55	0.00405
0.589	0.1004	1.088	2.556	0.00404
0.59	0.1009	1.095	2.566	0.00403
0.591	0.1023	1.101	2.577	0.00403
0.592	0.1026	1.108	2.593	0.004
0.593	0.1031	1.113	2.595	0.00399
0.594	0.1038	1.12	2.605	0.00399
0.595	0.105	1.128	2.609	0.00398
0.596	0.1054	1.134	2.619	0.00395
0.597	0.1065	1.142	2.635	0.00395
0.598	0.107	1.149	2.651	0.00393
0.599	0.1078	1.156	2.653	0.00393
0.6	0.1081	1.161	2.664	0.0039
0.601	0.1093	1.169	2.676	0.00389
0.602	0.1101	1.177	2.673	0.00389
0.603	0.1106	1.183	2.694	0.00387
0.604	0.1114	1.19	2.709	0.00386
0.605	0.1122	1.198	2.702	0.00387
0.606	0.1129	1.203	2.723	0.00383
0.607	0.1134	1.211	2.725	0.00383
0.608	0.1146	1.22	2.74	0.00381
0.609	0.1155	1.226	2.747	0.0038
0.61	0.1163	1.231	2.758	0.00379
0.611	0.1169	1.238	2.77	0.00377
0.612	0.118	1.249	2.778	0.00376
0.613	0.1193	1.256	2.776	0.00375
0.614	0.1199	1.263	2.796	0.00374
0.615	0.1205	1.269	2.808	0.00374
0.616	0.1216	1.275	2.814	0.00373
0.617	0.1219	1.279	2.828	0.00371
0.618	0.1232	1.288	2.837	0.00371
0.619	0.1245	1.296	2.84	0.00368
0.62	0.1248	1.302	2.855	0.00368
0.621	0.1253	1.308	2.869	0.00367
0.622	0.1261	1.318	2.869	0.00365
0.623	0.1276	1.324	2.887	0.00365
0.624	0.1285	1.331	2.888	0.00364
0.625	0.1293	1.338	2.895	0.00363
0.626	0.1303	1.347	2.912	0.00363
0.627	0.1308	1.353	2.916	0.00361
0.628	0.1328	1.358	2.926	0.00361
0.629	0.1331	1.365	2.941	0.0036
0.63	0.1341	1.375	2.946	0.00359
0.631	0.1355	1.38	2.954	0.00359
0.632	0.136	1.388	2.967	0.00356
0.633	0.1376	1.397	2.972	0.00356
0.634	0.1384	1.402	2.976	0.00357
0.635	0.1387	1.408	2.992	0.00355
0.636	0.1396	1.415	3.003	0.00355
0.637	0.1416	1.422	3.015	0.00354
0.638	0.1429	1.43	3.022	0.00353
0.639	0.1432	1.439	3.026	0.00353
0.64	0.1442	1.445	3.037	0.00352
0.641	0.1457	1.45	3.049	0.00352
0.642	0.1469	1.458	3.054	0.00352
0.643	0.1482	1.468	3.065	0.00351
0.644	0.149	1.475	3.074	0.0035
0.645	0.1503	1.482	3.079	0.0035
0.646	0.1513	1.488	3.089	0.00349
0.647	0.1526	1.496	3.104	0.0035
0.648	0.1539	1.505	3.105	0.00349
0.649	0.1541	1.512	3.116	0.00349
0.65	0.1554	1.518	3.127	0.0035
0.651	0.1574	1.522	3.135	0.00348
0.652	0.1588	1.528	3.142	0.00348
0.653	0.1605	1.536	3.149	0.00348
0.654	0.1611	1.547	3.161	0.00348
0.655	0.1621	1.555	3.175	0.0035
0.656	0.1632	1.559	3.178	0.00348
0.657	0.1637	1.568	3.193	0.00348
0.658	0.1651	1.575	3.195	0.00348
0.659	0.1673	1.577	3.204	0.00348
0.66	0.1682	1.586	3.218	0.00348
0.661	0.1696	1.596	3.221	0.00347
0.662	0.1711	1.604	3.23	0.00347
0.663	0.1714	1.61	3.248	0.00349
0.664	0.1731	1.616	3.255	0.00348
0.665	0.1754	1.623	3.249	0.00348
0.666	0.1767	1.63	3.266	0.00349
0.667	0.1774	1.636	3.276	0.00349
0.668	0.1799	1.644	3.284	0.0035
0.669	0.1812	1.653	3.294	0.00351
0.67	0.1821	1.66	3.306	0.00349
0.671	0.1826	1.664	3.317	0.00351
0.672	0.1843	1.672	3.325	0.0035
0.673	0.1864	1.681	3.328	0.00351
0.674	0.1878	1.683	3.333	0.00352
0.675	0.1893	1.695	3.351	0.00351
0.676	0.1913	1.703	3.348	0.00352
0.677	0.1923	1.707	3.358	0.00353
0.678	0.1933	1.715	3.371	0.00352
0.679	0.1951	1.721	3.375	0.00354
0.68	0.1963	1.728	3.393	0.00353
0.681	0.1981	1.736	3.408	0.00354
0.682	0.1991	1.743	3.409	0.00356
0.683	0.2011	1.751	3.42	0.00353
0.684	0.2027	1.759	3.428	0.00356
0.685	0.2044	1.761	3.425	0.00357
0.686	0.206	1.769	3.445	0.00355
0.687	0.2075	1.774	3.449	0.00357
0.688	0.2095	1.781	3.455	0.00357
0.689	0.211	1.789	3.463	0.00357
0.69	0.2125	1.797	3.464	0.00358
0.691	0.2144	1.807	3.487	0.00358
0.692	0.2154	1.814	3.492	0.00359
0.693	0.2169	1.819	3.5	0.0036
0.694	0.2191	1.829	3.502	0.0036
0.695	0.2202	1.829	3.514	0.00363
0.696	0.2221	1.837	3.521	0.00361
0.697	0.2247	1.845	3.529	0.00362
0.698	0.2266	1.854	3.542	0.00364
0.699	0.2277	1.864	3.555	0.00363
0.7	0.2293	1.866	3.562	0.00364
0.701	0.2313	1.873	3.563	0.00364
0.702	0.233	1.878	3.573	0.00365
0.703	0.2346	1.888	3.583	0.00367
0.704	0.2378	1.892	3.582	0.00366
0.705	0.239	1.899	3.589	0.00368
0.706	0.2404	1.908	3.61	0.00368
0.707	0.2423	1.911	3.614	0.00368
0.708	0.2441	1.919	3.619	0.00369
0.709	0.246	1.926	3.635	0.0037
0.71	0.2479	1.934	3.645	0.0037
0.711	0.2497	1.94	3.645	0.00371
0.712	0.2519	1.946	3.651	0.00371
0.713	0.2535	1.957	3.658	0.00372
0.714	0.2553	1.96	3.679	0.00373
0.715	0.2573	1.968	3.686	0.00373
0.716	0.2605	1.974	3.689	0.00374
0.717	0.2627	1.983	3.685	0.00375
0.718	0.2647	1.987	3.697	0.00376
0.719	0.2655	1.998	3.717	0.00377
0.72	0.2678	2.005	3.719	0.00376
0.721	0.2702	2.009	3.729	0.00377
0.722	0.272	2.016	3.734	0.00379
0.723	0.2738	2.022	3.739	0.00379
0.724	0.2769	2.027	3.755	0.00381
0.725	0.2793	2.036	3.761	0.00382
0.726	0.2814	2.045	3.757	0.00381
0.727	0.2824	2.052	3.775	0.00383
0.728	0.2853	2.059	3.779	0.00382
0.729	0.2878	2.065	3.784	0.00383
0.73	0.2904	2.067	3.801	0.00385
0.731	0.2918	2.078	3.805	0.00385
0.732	0.2943	2.086	3.815	0.00387
0.733	0.2949	2.092	3.824	0.00387
0.734	0.2977	2.097	3.824	0.00386
0.735	0.301	2.102	3.839	0.00389
0.736	0.3026	2.108	3.85	0.00388
0.737	0.305	2.118	3.85	0.00389
0.738	0.3067	2.129	3.869	0.0039
0.739	0.3085	2.13	3.88	0.00391
0.74	0.3118	2.136	3.873	0.00393
0.741	0.3147	2.144	3.887	0.00393
0.742	0.3172	2.148	3.893	0.00393
0.743	0.3181	2.156	3.897	0.00396
0.744	0.3208	2.162	3.905	0.00394
0.745	0.3239	2.167	3.912	0.00396
0.746	0.3259	2.173	3.909	0.00398
0.747	0.3289	2.178	3.934	0.00396
0.748	0.3299	2.187	3.939	0.00398
0.749	0.3327	2.193	3.938	0.00398
0.75	0.3365	2.198	3.958	0.00399
0.751	0.3382	2.208	3.964	0.00401
0.752	0.3405	2.215	3.966	0.00401
0.753	0.3431	2.222	3.986	0.00401
0.754	0.3446	2.228	3.982	0.00404
0.755	0.3473	2.235	3.991	0.00404
0.756	0.3506	2.241	4	0.00405
0.757	0.3538	2.247	4.016	0.00406
0.758	0.3553	2.254	4.01	0.00406
0.759	0.3568	2.26	4.03	0.00408
0.76	0.3607	2.263	4.027	0.00409
0.761	0.3642	2.274	4.028	0.00409
0.762	0.366	2.28	4.051	0.0041
0.763	0.3682	2.285	4.051	0.00409
0.764	0.3712	2.29	4.064	0.00411
0.765	0.3731	2.297	4.074	0.00413
0.766	0.3757	2.304	4.076	0.00412
0.767	0.378	2.307	4.077	0.00414
0.768	0.3816	2.314	4.088	0.00414
0.769	0.3852	2.325	4.107	0.00414
0.77	0.3874	2.333	4.1	0.00417
0.771	0.3897	2.337	4.111	0.00417
0.772	0.3931	2.34	4.122	0.00417
0.773	0.3949	2.344	4.119	0.00416
0.774	0.3978	2.361	4.128	0.00418
0.775	0.4014	2.36	4.137	0.0042
0.776	0.4037	2.365	4.141	0.00418
0.777	0.4058	2.374	4.151	0.00421
0.778	0.408	2.379	4.161	0.00422
0.779	0.4119	2.386	4.164	0.00422
0.78	0.4146	2.393	4.185	0.00423
0.781	0.4172	2.4	4.194	0.00422
0.782	0.42	2.407	4.19	0.00422
0.783	0.423	2.412	4.196	0.00425
0.784	0.4255	2.416	4.212	0.00424
0.785	0.4302	2.426	4.211	0.00425
0.786	0.4321	2.434	4.212	0.00426
0.787	0.4337	2.437	4.234	0.00427
0.788	0.437	2.439	4.235	0.00428
0.789	0.4404	2.449	4.236	0.00429
0.79	0.444	2.462	4.251	0.00428
0.791	0.4463	2.464	4.246	0.0043
0.792	0.4482	2.466	4.256	0.0043
0.793	0.4529	2.476	4.272	0.00431
0.794	0.4551	2.482	4.273	0.00432
0.795	0.4567	2.494	4.284	0.00432
0.796	0.4604	2.496	4.301	0.00433
0.797	0.4646	2.502	4.3	0.00434
0.798	0.4667	2.502	4.294	0.00432
0.799	0.4692	2.508	4.313	0.00435
0.8	0.4729	2.519	4.316	0.00435
0.801	0.4753	2.523	4.323	0.00435
0.802	0.4782	2.526	4.33	0.00436
0.803	0.4833	2.537	4.336	0.00436
0.804	0.4861	2.547	4.353	0.00438
0.805	0.4888	2.551	4.358	0.00438
0.806	0.491	2.554	4.356	0.00438
0.807	0.4949	2.561	4.362	0.00439
0.808	0.4977	2.566	4.377	0.00438
0.809	0.501	2.57	4.373	0.00439
0.81	0.5041	2.579	4.382	0.00441
0.811	0.5091	2.579	4.387	0.00439
0.812	0.5106	2.581	4.4	0.0044
0.813	0.5145	2.592	4.405	0.00441
0.814	0.5176	2.607	4.414	0.00441
0.815	0.52	2.609	4.429	0.00443
0.816	0.5235	2.613	4.426	0.00443
0.817	0.5272	2.619	4.432	0.00443
0.818	0.5303	2.632	4.443	0.00445
0.819	0.5338	2.638	4.44	0.00443
0.82	0.5361	2.645	4.466	0.00445
0.821	0.5395	2.642	4.462	0.00445
0.822	0.5434	2.655	4.463	0.00445
0.823	0.5463	2.658	4.477	0.00446
0.824	0.5483	2.66	4.489	0.00445
0.825	0.5528	2.664	4.5	0.00446
0.826	0.5558	2.674	4.491	0.00447
0.827	0.5601	2.674	4.503	0.00446
0.828	0.5638	2.679	4.507	0.00447
0.829	0.5667	2.693	4.507	0.00447
0.83	0.5701	2.702	4.522	0.00446
0.831	0.5734	2.698	4.512	0.00448
0.832	0.5762	2.709	4.532	0.00447
0.833	0.5787	2.716	4.55	0.00447
0.834	0.5828	2.723	4.549	0.00449
0.835	0.5852	2.725	4.551	0.00449
0.836	0.5891	2.728	4.56	0.00449
0.837	0.5929	2.734	4.553	0.00448
0.838	0.5963	2.744	4.577	0.00448
0.839	0.5997	2.753	4.583	0.0045
0.84	0.6031	2.758	4.603	0.00448
0.841	0.6065	2.761	4.586	0.00449
0.842	0.6108	2.767	4.594	0.0045
0.843	0.6145	2.772	4.61	0.00449
0.844	0.618	2.781	4.613	0.0045
0.845	0.6206	2.783	4.621	0.00451
0.846	0.6252	2.788	4.638	0.0045
0.847	0.6283	2.787	4.621	0.00451
0.848	0.6312	2.797	4.631	0.0045
0.849	0.6333	2.811	4.637	0.0045
0.85	0.6372	2.817	4.646	0.0045
0.851	0.6415	2.824	4.658	0.0045
0.852	0.6449	2.825	4.661	0.0045
0.853	0.6491	2.832	4.662	0.00451
0.854	0.6511	2.842	4.674	0.00451
0.855	0.6546	2.848	4.684	0.00452
0.856	0.6588	2.848	4.678	0.00451
0.857	0.6626	2.853	4.688	0.00451
0.858	0.6667	2.858	4.686	0.00451
0.859	0.6698	2.865	4.701	0.0045
0.86	0.6743	2.867	4.711	0.00451
0.861	0.6768	2.873	4.705	0.00451
0.862	0.6802	2.873	4.717	0.0045
0.863	0.6844	2.882	4.73	0.00451
0.864	0.6876	2.887	4.736	0.0045
0.865	0.6917	2.893	4.739	0.00452
0.866	0.6948	2.904	4.756	0.00452
0.867	0.6982	2.914	4.757	0.00451
0.868	0.7022	2.913	4.757	0.00451
0.869	0.7067	2.922	4.773	0.00451
0.87	0.7115	2.927	4.784	0.00451
0.871	0.7133	2.922	4.77	0.00452
0.872	0.7167	2.933	4.791	0.00449
0.873	0.7202	2.939	4.794	0.0045
0.874	0.7244	2.945	4.791	0.00451
0.875	0.7286	2.95	4.807	0.00451
0.876	0.7308	2.95	4.808	0.00451
0.877	0.7351	2.961	4.814	0.00452
0.878	0.7383	2.971	4.827	0.0045
0.879	0.7425	2.972	4.83	0.00451
0.88	0.7471	2.982	4.82	0.0045
0.881	0.7496	2.984	4.841	0.00451
0.882	0.7527	2.986	4.856	0.00451
0.883	0.7579	2.995	4.841	0.00451
0.884	0.7607	2.998	4.862	0.00451
0.885	0.7656	3	4.88	0.00451
0.886	0.7705	3.012	4.866	0.0045
0.887	0.7719	3.01	4.866	0.00451
0.888	0.7768	3.017	4.884	0.00448
0.889	0.7817	3.025	4.881	0.00449
0.89	0.7861	3.033	4.892	0.0045
0.891	0.7885	3.04	4.895	0.00449
0.892	0.7926	3.046	4.898	0.00449
0.893	0.7967	3.053	4.913	0.00449
0.894	0.8019	3.046	4.933	0.00449
0.895	0.8044	3.051	4.912	0.0045
0.896	0.8078	3.061	4.924	0.00449
0.897	0.8118	3.061	4.944	0.00449
0.898	0.8151	3.069	4.938	0.00449
0.899	0.8192	3.079	4.946	0.00449
0.9	0.8234	3.08	4.963	0.00449
0.901	0.8271	3.085	4.961	0.00447
0.902	0.8303	3.093	4.967	0.00447
0.903	0.8354	3.102	4.965	0.00448
0.904	0.8374	3.105	4.975	0.00446
0.905	0.8402	3.102	4.996	0.00448
0.906	0.8457	3.114	5	0.00448
0.907	0.851	3.122	4.995	0.00447
0.908	0.856	3.127	4.995	0.00448
0.909	0.8575	3.136	5.011	0.00449
0.91	0.8605	3.135	4.996	0.00448
0.911	0.8665	3.14	5.012	0.00448
0.912	0.8702	3.144	5.027	0.00448
0.913	0.8732	3.149	5.037	0.00447
0.914	0.8771	3.156	5.042	0.00448
0.915	0.8835	3.166	5.053	0.00447
0.916	0.886	3.172	5.052	0.00447
0.917	0.8891	3.171	5.065	0.00447
0.918	0.8953	3.172	5.064	0.00447
0.919	0.8998	3.181	5.068	0.00448
0.92	0.8994	3.19	5.069	0.00448
0.921	0.9027	3.203	5.08	0.00447
0.922	0.9095	3.199	5.091	0.00448
0.923	0.9134	3.2	5.086	0.00447
0.924	0.9163	3.208	5.095	0.00447
0.925	0.9201	3.208	5.109	0.00447
0.926	0.9261	3.22	5.114	0.00446
0.927	0.9277	3.222	5.114	0.00448
0.928	0.9319	3.222	5.12	0.00447
0.929	0.9368	3.229	5.111	0.00447
0.93	0.9408	3.242	5.138	0.00447
0.931	0.9466	3.243	5.122	0.00446
0.932	0.949	3.243	5.104	0.00446
0.933	0.9527	3.25	5.142	0.00446
0.934	0.9553	3.264	5.136	0.00446
0.935	0.9601	3.265	5.15	0.00448
0.936	0.9638	3.26	5.155	0.00447
0.937	0.9704	3.268	5.138	0.00448
0.938	0.9721	3.281	5.176	0.00448
0.939	0.9756	3.288	5.193	0.00447
0.94	0.9822	3.292	5.181	0.00448
0.941	0.9855	3.295	5.192	0.00448
0.942	0.9878	3.298	5.199	0.00448
0.943	0.9928	3.304	5.181	0.00448
0.944	0.9978	3.306	5.204	0.00448
0.945	1.001	3.309	5.228	0.00449
0.946	1.007	3.32	5.207	0.0045
0.947	1.007	3.33	5.231	0.00448
0.948	1.014	3.324	5.239	0.00448
0.949	1.017	3.332	5.236	0.00448
0.95	1.02	3.342	5.244	0.00448
0.951	1.024	3.339	5.258	0.00449
0.952	1.027	3.351	5.241	0.00447
0.953	1.032	3.347	5.25	0.00448
0.954	1.038	3.35	5.267	0.0045
0.955	1.04	3.369	5.263	0.0045
0.956	1.045	3.38	5.257	0.0045
0.957	1.051	3.372	5.28	0.0045
0.958	1.054	3.375	5.275	0.0045
0.959	1.057	3.386	5.282	0.0045
0.96	1.059	3.391	5.3	0.0045
0.961	1.064	3.392	5.289	0.00451
0.962	1.069	3.395	5.302	0.00451
0.963	1.073	3.401	5.299	0.00449
0.964	1.077	3.411	5.3	0.00451
0.965	1.08	3.41	5.308	0.00451
0.966	1.087	3.407	5.303	0.00452
0.967	1.091	3.412	5.331	0.00453
0.968	1.095	3.425	5.34	0.00452
0.969	1.1	3.419	5.322	0.00453
0.97	1.101	3.425	5.337	0.00454
0.971	1.105	3.436	5.351	0.00454
0.972	1.109	3.439	5.343	0.00454
0.973	1.112	3.448	5.353	0.00454
0.974	1.119	3.457	5.368	0.00455
0.975	1.124	3.46	5.346	0.00456
0.976	1.125	3.465	5.368	0.00456
0.977	1.129	3.462	5.371	0.00456
0.978	1.134	3.472	5.379	0.00458
0.979	1.138	3.479	5.395	0.00456
0.98	1.144	3.484	5.384	0.00457
0.981	1.146	3.481	5.404	0.00458
0.982	1.149	3.483	5.407	0.00458
0.983	1.157	3.493	5.386	0.00459
0.984	1.16	3.49	5.422	0.00459
0.985	1.164	3.498	5.419	0.0046
0.986	1.167	3.515	5.399	0.00461
0.987	1.17	3.515	5.443	0.0046
0.988	1.175	3.521	5.446	0.00461
0.989	1.18	3.52	5.429	0.00462
0.99	1.184	3.528	5.462	0.00461
0.991	1.187	3.537	5.454	0.00463
0.992	1.194	3.538	5.462	0.00461
0.993	1.198	3.543	5.467	0.00462
0.994	1.199	3.549	5.458	0.00463
0.995	1.204	3.545	5.458	0.00465
0.996	1.208	3.55	5.479	0.00466
0.997	1.211	3.555	5.496	0.00466
0.998	1.217	3.562	5.494	0.00466
0.999	1.219	3.567	5.496	0.00467
1	1.226	3.562	5.508	0.00467
1.001	1.231	3.574	5.503	0.00468
1.002	1.23	3.577	5.495	0.0047
1.003	1.237	3.58	5.516	0.00469
1.004	1.241	3.586	5.502	0.00471
1.005	1.245	3.591	5.531	0.00472
1.006	1.25	3.593	5.541	0.00471
1.007	1.251	3.603	5.528	0.00472
1.008	1.256	3.606	5.542	0.00473
1.009	1.263	3.611	5.554	0.00473
1.01	1.263	3.624	5.542	0.00474
1.011	1.268	3.628	5.562	0.00474
1.012	1.275	3.621	5.554	0.00475
1.013	1.277	3.623	5.55	0.00476
1.014	1.284	3.629	5.572	0.00476
1.015	1.287	3.642	5.583	0.00479
1.016	1.288	3.641	5.562	0.00478
1.017	1.293	3.647	5.58	0.0048
1.018	1.299	3.652	5.574	0.0048
1.019	1.302	3.648	5.588	0.00481
1.02	1.303	3.651	5.581	0.00481
1.021	1.308	3.658	5.585	0.00483
1.022	1.313	3.665	5.612	0.00482
1.023	1.317	3.672	5.612	0.00483
1.024	1.322	3.678	5.591	0.00484
1.025	1.327	3.68	5.611	0.00486
1.026	1.33	3.68	5.615	0.00487
1.027	1.334	3.689	5.619	0.00488
1.028	1.338	3.684	5.632	0.00488
1.029	1.34	3.688	5.633	0.00488
1.03	1.344	3.7	5.632	0.00489
1.031	1.351	3.7	5.658	0.00491
1.032	1.354	3.697	5.64	0.00491
1.033	1.358	3.705	5.65	0.00493
1.034	1.364	3.713	5.645	0.00494
1.035	1.368	3.71	5.64	0.00494
1.036	1.37	3.72	5.67	0.00496
1.037	1.378	3.722	5.686	0.00497
1.038	1.381	3.727	5.661	0.00497
1.039	1.38	3.734	5.687	0.00499
1.04	1.387	3.741	5.682	0.00499
1.041	1.391	3.738	5.676	0.005
1.042	1.39	3.744	5.697	0.00501
1.043	1.394	3.754	5.704	0.00501
1.044	1.4	3.753	5.697	0.00503
1.045	1.407	3.76	5.715	0.00504
1.046	1.408	3.773	5.721	0.00505
1.047	1.414	3.773	5.713	0.00507
1.048	1.417	3.778	5.721	0.00507
1.049	1.42	3.786	5.725	0.00508
1.05	1.425	3.789	5.724	0.00509
1.051	1.429	3.789	5.739	0.00509
1.052	1.432	3.792	5.754	0.00511
1.053	1.436	3.798	5.757	0.00511
1.054	1.441	3.792	5.763	0.00512
1.055	1.445	3.8	5.776	0.00515
1.056	1.45	3.807	5.765	0.00516
1.057	1.454	3.808	5.764	0.00516
1.058	1.458	3.809	5.775	0.00518
1.059	1.462	3.811	5.775	0.00518
1.06	1.467	3.826	5.784	0.0052
1.061	1.47	3.82	5.782	0.0052
1.062	1.474	3.829	5.774	0.00522
1.063	1.477	3.843	5.783	0.00524
1.064	1.485	3.835	5.795	0.00524
1.065	1.488	3.832	5.803	0.00526
1.066	1.488	3.843	5.812	0.00526
1.067	1.494	3.84	5.818	0.00528
1.068	1.497	3.853	5.814	0.00528
1.069	1.499	3.86	5.816	0.0053
1.07	1.505	3.851	5.831	0.00531
1.071	1.509	3.854	5.828	0.00532
1.072	1.514	3.88	5.835	0.00532
1.073	1.515	3.876	5.842	0.00535
1.074	1.521	3.879	5.84	0.00536
1.075	1.524	3.884	5.843	0.00537
1.076	1.528	3.885	5.866	0.00539
1.077	1.533	3.889	5.86	0.00539
1.078	1.537	3.893	5.862	0.0054
1.079	1.543	3.896	5.874	0.00542
1.08	1.546	3.898	5.862	0.00543
1.081	1.548	3.9	5.873	0.00544
1.082	1.551	3.907	5.875	0.00545
1.083	1.556	3.909	5.885	0.00545
1.084	1.56	3.909	5.912	0.00547
1.085	1.563	3.918	5.893	0.0055
1.086	1.57	3.922	5.895	0.00551
1.087	1.576	3.923	5.898	0.00552
1.088	1.573	3.929	5.904	0.00553
1.089	1.582	3.937	5.904	0.00554
1.09	1.586	3.938	5.925	0.00556
1.091	1.587	3.942	5.936	0.00558
1.092	1.593	3.941	5.922	0.00559
1.093	1.598	3.94	5.925	0.00559
1.094	1.601	3.949	5.926	0.00561
1.095	1.604	3.955	5.917	0.00564
1.096	1.606	3.96	5.949	0.00563
1.097	1.611	3.959	5.948	0.00565
1.098	1.613	3.959	5.925	0.00566
1.099	1.618	3.972	5.941	0.00566
1.1	1.626	3.972	5.955	0.00568
1.101	1.628	3.986	5.95	0.0057
1.102	1.632	3.978	5.942	0.00572
1.103	1.638	3.98	5.96	0.00574
1.104	1.639	3.993	5.954	0.00574
1.105	1.646	3.996	5.972	0.00576
1.106	1.648	3.989	5.975	0.00577
1.107	1.651	4.001	5.966	0.00578
1.108	1.651	4.004	5.994	0.00579
1.109	1.656	4.001	6.015	0.00581
1.11	1.659	4.008	6	0.00581
1.111	1.666	4.01	5.992	0.00583
1.112	1.67	4.015	6.008	0.00585
1.113	1.671	4.034	6.007	0.00584
1.114	1.679	4.03	6.011	0.00586
1.115	1.683	4.031	6.034	0.00588
1.116	1.686	4.035	6.015	0.00591
1.117	1.687	4.037	6.01	0.00592
1.118	1.691	4.036	6.04	0.00592
1.119	1.697	4.037	6.008	0.00593
1.12	1.701	4.039	6.023	0.00596
1.121	1.705	4.045	6.05	0.00598
1.122	1.706	4.056	6.031	0.00599
1.123	1.713	4.053	6.05	0.006
1.124	1.714	4.063	6.056	0.00602
1.125	1.719	4.065	6.042	0.00604
1.126	1.724	4.071	6.054	0.00605
1.127	1.727	4.078	6.059	0.00606
1.128	1.729	4.073	6.066	0.00607
1.129	1.729	4.083	6.069	0.00608
1.13	1.738	4.076	6.054	0.00611
1.131	1.745	4.083	6.078	0.00611
1.132	1.746	4.082	6.071	0.00612
1.133	1.748	4.083	6.086	0.00614
1.134	1.756	4.089	6.061	0.00614
1.135	1.759	4.092	6.099	0.00617
1.136	1.763	4.089	6.099	0.00619
1.137	1.765	4.103	6.101	0.00619
1.138	1.77	4.098	6.117	0.00621
1.139	1.774	4.093	6.103	0.00622
1.14	1.774	4.106	6.097	0.00625
1.141	1.779	4.104	6.105	0.00626
1.142	1.784	4.124	6.124	0.00627
1.143	1.787	4.129	6.106	0.00628
1.144	1.793	4.139	6.125	0.00627
1.145	1.793	4.143	6.147	0.0063
1.146	1.8	4.143	6.13	0.00633
1.147	1.8	4.136	6.127	0.00634
1.148	1.806	4.133	6.151	0.00635
1.149	1.807	4.131	6.157	0.00638
1.15	1.812	4.15	6.142	0.00638
1.151	1.817	4.148	6.159	0.00641
1.152	1.817	4.156	6.165	0.00642
1.153	1.822	4.151	6.162	0.00643
1.154	1.832	4.157	6.169	0.00645
1.155	1.832	4.168	6.164	0.00648
1.156	1.839	4.171	6.183	0.00648
1.157	1.84	4.163	6.18	0.0065
1.158	1.841	4.177	6.157	0.0065
1.159	1.846	4.176	6.188	0.00653
1.16	1.852	4.172	6.177	0.00653
1.161	1.854	4.184	6.194	0.00655
1.162	1.86	4.181	6.2	0.00656
1.163	1.858	4.188	6.196	0.00658
1.164	1.861	4.193	6.186	0.0066
1.165	1.868	4.192	6.207	0.00662
1.166	1.867	4.205	6.199	0.00663
1.167	1.873	4.21	6.222	0.00664
1.168	1.877	4.204	6.244	0.00666
1.169	1.881	4.215	6.22	0.00667
1.17	1.885	4.214	6.214	0.00669
1.171	1.889	4.209	6.255	0.00669
1.172	1.895	4.216	6.23	0.00671
1.173	1.895	4.227	6.24	0.00672
1.174	1.899	4.22	6.242	0.00674
1.175	1.9	4.219	6.248	0.00676
1.176	1.905	4.23	6.266	0.00677
1.177	1.908	4.229	6.256	0.0068
1.178	1.914	4.232	6.233	0.00682
1.179	1.918	4.235	6.259	0.00683
1.18	1.921	4.237	6.258	0.00685
1.181	1.923	4.249	6.258	0.00687
1.182	1.932	4.254	6.267	0.00687
1.183	1.935	4.248	6.287	0.0069
1.184	1.936	4.245	6.266	0.00691
1.185	1.937	4.258	6.267	0.00695
1.186	1.941	4.273	6.307	0.00695
1.187	1.946	4.28	6.291	0.00696
1.188	1.95	4.281	6.277	0.00698
1.189	1.954	4.283	6.296	0.007
1.19	1.958	4.28	6.278	0.00701
1.191	1.963	4.28	6.273	0.00704
1.192	1.965	4.287	6.31	0.00704
1.193	1.964	4.279	6.303	0.00706
1.194	1.971	4.281	6.307	0.00708
1.195	1.978	4.297	6.315	0.00709
1.196	1.983	4.29	6.31	0.0071
1.197	1.984	4.291	6.313	0.00713
1.198	1.987	4.312	6.34	0.00713
1.199	1.993	4.298	6.343	0.00715
1.2	1.995	4.294	6.322	0.00717
1.201	2	4.31	6.313	0.00719
1.202	2.002	4.314	6.303	0.00721
1.203	2.004	4.319	6.342	0.00721
1.204	2.011	4.323	6.363	0.00723
1.205	2.017	4.32	6.372	0.00726
1.206	2.016	4.324	6.357	0.00728
1.207	2.02	4.329	6.36	0.0073
1.208	2.022	4.329	6.345	0.0073
1.209	2.024	4.341	6.35	0.00732
1.21	2.029	4.334	6.373	0.00735
1.211	2.033	4.323	6.369	0.00736
1.212	2.037	4.325	6.39	0.00738
1.213	2.036	4.337	6.378	0.0074
1.214	2.041	4.342	6.367	0.0074
1.215	2.046	4.337	6.378	0.00743
1.216	2.052	4.35	6.388	0.00744
1.217	2.052	4.355	6.371	0.00746
1.218	2.055	4.36	6.387	0.00748
1.219	2.062	4.364	6.415	0.00749
1.22	2.062	4.367	6.388	0.0075
1.221	2.065	4.369	6.403	0.00752
1.222	2.075	4.358	6.392	0.00753
1.223	2.076	4.364	6.372	0.00755
1.224	2.075	4.369	6.405	0.00756
1.225	2.078	4.378	6.403	0.00758
1.226	2.084	4.389	6.411	0.0076
1.227	2.085	4.373	6.422	0.00761
1.228	2.087	4.375	6.426	0.00763
1.229	2.089	4.389	6.427	0.00764
1.23	2.099	4.399	6.44	0.00766
1.231	2.1	4.398	6.416	0.00767
1.232	2.106	4.401	6.438	0.00768
1.233	2.107	4.399	6.454	0.00768
1.234	2.107	4.397	6.443	0.0077
1.235	2.109	4.403	6.431	0.00773
1.236	2.115	4.407	6.457	0.00774
1.237	2.118	4.406	6.44	0.00777
1.238	2.126	4.414	6.454	0.00777
1.239	2.129	4.427	6.465	0.00779
1.24	2.13	4.42	6.431	0.00779
1.241	2.135	4.417	6.494	0.00781
1.242	2.137	4.431	6.492	0.00783
1.243	2.143	4.43	6.468	0.00785
1.244	2.148	4.413	6.493	0.00786
1.245	2.148	4.431	6.501	0.00789
1.246	2.151	4.445	6.476	0.00789
1.247	2.156	4.436	6.498	0.0079
1.248	2.156	4.431	6.506	0.00791
1.249	2.165	4.451	6.469	0.00792
1.25	2.163	4.452	6.494	0.00795
1.251	2.166	4.453	6.515	0.00796
1.252	2.169	4.452	6.488	0.00796
1.253	2.173	4.449	6.509	0.00797
1.254	2.176	4.458	6.502	0.00799
1.255	2.178	4.471	6.515	0.00802
1.256	2.187	4.458	6.516	0.00802
1.257	2.184	4.455	6.513	0.00804
1.258	2.188	4.468	6.525	0.00804
1.259	2.191	4.461	6.525	0.00805
1.26	2.197	4.454	6.527	0.00807
1.261	2.196	4.466	6.562	0.00809
1.262	2.205	4.462	6.549	0.0081
1.263	2.21	4.465	6.522	0.0081
1.264	2.209	4.479	6.537	0.00811
1.265	2.215	4.484	6.521	0.00813
1.266	2.214	4.482	6.547	0.00815
1.267	2.219	4.48	6.565	0.00816
1.268	2.225	4.492	6.523	0.00816
1.269	2.223	4.494	6.537	0.00818
1.27	2.225	4.493	6.569	0.00819
1.271	2.227	4.49	6.555	0.00821
1.272	2.235	4.505	6.568	0.00822
1.273	2.237	4.499	6.592	0.00822
1.274	2.242	4.506	6.575	0.00823
1.275	2.244	4.509	6.58	0.00823
1.276	2.247	4.505	6.588	0.00826
1.277	2.25	4.507	6.597	0.00827
1.278	2.256	4.518	6.592	0.00828
1.279	2.26	4.527	6.616	0.0083
1.28	2.263	4.521	6.624	0.0083
1.281	2.266	4.517	6.598	0.00831
1.282	2.259	4.525	6.624	0.00832
1.283	2.272	4.534	6.621	0.00833
1.284	2.274	4.522	6.618	0.00835
1.285	2.276	4.526	6.621	0.00837
1.286	2.283	4.55	6.615	0.00836
1.287	2.282	4.554	6.611	0.00837
1.288	2.288	4.543	6.603	0.00838
1.289	2.288	4.553	6.596	0.00838
1.29	2.288	4.548	6.614	0.0084
1.291	2.29	4.543	6.63	0.0084
1.292	2.296	4.551	6.602	0.00843
1.293	2.3	4.559	6.632	0.00842
1.294	2.304	4.557	6.639	0.00843
1.295	2.313	4.57	6.628	0.00845
1.296	2.311	4.567	6.639	0.00845
1.297	2.314	4.568	6.626	0.00845
1.298	2.323	4.573	6.639	0.00847
1.299	2.326	4.563	6.655	0.00848
1.3	2.324	4.572	6.667	0.0085
1.301	2.322	4.581	6.657	0.00851
1.302	2.333	4.574	6.664	0.00851
1.303	2.333	4.579	6.678	0.00853
1.304	2.335	4.581	6.645	0.00852
1.305	2.334	4.587	6.672	0.00855
1.306	2.338	4.586	6.685	0.00854
1.307	2.349	4.587	6.648	0.00856
1.308	2.352	4.589	6.689	0.00856
1.309	2.346	4.604	6.685	0.00857
1.31	2.35	4.59	6.666	0.00857
1.311	2.355	4.594	6.707	0.00859
1.312	2.36	4.607	6.697	0.00859
1.313	2.364	4.609	6.712	0.0086
1.314	2.366	4.608	6.73	0.00861
1.315	2.366	4.612	6.701	0.00863
1.316	2.377	4.617	6.705	0.00863
1.317	2.379	4.611	6.709	0.00865
1.318	2.376	4.618	6.718	0.00864
1.319	2.375	4.627	6.683	0.00865
1.32	2.386	4.626	6.718	0.00867
1.321	2.386	4.629	6.725	0.00868
1.322	2.387	4.631	6.726	0.00869
1.323	2.391	4.643	6.729	0.00868
1.324	2.4	4.638	6.693	0.00869
1.325	2.403	4.624	6.745	0.0087
1.326	2.401	4.643	6.75	0.0087
1.327	2.402	4.642	6.753	0.00871
1.328	2.404	4.636	6.741	0.00873
1.329	2.414	4.636	6.756	0.00873
1.33	2.411	4.644	6.752	0.00874
1.331	2.416	4.647	6.746	0.00876
1.332	2.425	4.641	6.777	0.00876
1.333	2.421	4.646	6.755	0.00877
1.334	2.429	4.647	6.752	0.00878
1.335	2.435	4.65	6.757	0.00881
1.336	2.436	4.658	6.748	0.0088
1.337	2.436	4.647	6.786	0.0088
1.338	2.434	4.657	6.799	0.00882
1.339	2.442	4.672	6.773	0.00882
1.34	2.443	4.667	6.776	0.00882
1.341	2.451	4.662	6.786	0.00882
1.342	2.454	4.674	6.791	0.00883
1.343	2.452	4.668	6.776	0.00884
1.344	2.456	4.662	6.81	0.00885
1.345	2.461	4.689	6.815	0.00887
1.346	2.464	4.691	6.809	0.00887
1.347	2.464	4.673	6.814	0.00888
1.348	2.47	4.675	6.811	0.00888
1.349	2.473	4.676	6.804	0.00889
1.35	2.478	4.685	6.809	0.00889
1.351	2.482	4.696	6.837	0.0089
1.352	2.483	4.683	6.825	0.0089
1.353	2.484	4.684	6.827	0.0089
1.354	2.487	4.691	6.847	0.0089
1.355	2.49	4.693	6.813	0.00893
1.356	2.489	4.703	6.823	0.00893
1.357	2.49	4.695	6.852	0.00893
1.358	2.497	4.695	6.808	0.00894
1.359	2.501	4.694	6.835	0.00896
1.36	2.499	4.7	6.846	0.00896
1.361	2.504	4.71	6.845	0.00897
1.362	2.508	4.717	6.838	0.00898
1.363	2.517	4.706	6.838	0.00899
1.364	2.514	4.707	6.832	0.00899
1.365	2.517	4.717	6.86	0.00901
1.366	2.516	4.714	6.86	0.00901
1.367	2.521	4.726	6.86	0.00901
1.368	2.53	4.734	6.877	0.009
1.369	2.527	4.731	6.885	0.00902
1.37	2.522	4.739	6.852	0.00903
1.371	2.526	4.735	6.866	0.00904
1.372	2.53	4.735	6.889	0.00905
1.373	2.536	4.725	6.855	0.00906
1.374	2.539	4.73	6.894	0.00906
1.375	2.544	4.733	6.902	0.00907
1.376	2.555	4.731	6.882	0.00907
1.377	2.549	4.745	6.888	0.00908
1.378	2.552	4.744	6.895	0.00908
1.379	2.556	4.755	6.896	0.00909
1.38	2.562	4.757	6.887	0.0091
1.381	2.556	4.751	6.9	0.0091
1.382	2.559	4.755	6.893	0.00911
1.383	2.569	4.746	6.895	0.00911
1.384	2.568	4.76	6.91	0.0091
1.385	2.565	4.756	6.895	0.00913
1.386	2.572	4.754	6.917	0.00912
1.387	2.575	4.758	6.928	0.00913
1.388	2.581	4.756	6.903	0.00914
1.389	2.581	4.764	6.898	0.00915
1.39	2.582	4.77	6.914	0.00915
1.391	2.586	4.771	6.906	0.00915
1.392	2.588	4.774	6.96	0.00915
1.393	2.595	4.777	6.95	0.00917
1.394	2.596	4.772	6.93	0.00919
1.395	2.599	4.775	6.939	0.00918
1.396	2.595	4.785	6.905	0.00919
1.397	2.599	4.778	6.913	0.0092
1.398	2.601	4.791	6.943	0.00921
1.399	2.611	4.804	6.931	0.00921
1.4	2.617	4.795	6.927	0.00921

## Sheet: Figure 2b
Potential/V vs. RHE	BiVO4	BiVO4/NiFeOx	BiVO4/N:NiFeOx
0.2	-0.06262	-0.3778	-0.25565
0.201	-0.06143	-0.3726	-0.25231
0.202	-0.06026	-0.36741	-0.24888
0.203	-0.0592	-0.36274	-0.24576
0.204	-0.05795	-0.35777	-0.24265
0.205	-0.05701	-0.35301	-0.23944
0.206	-0.05602	-0.34847	-0.23654
0.207	-0.05488	-0.34414	-0.23376
0.208	-0.05384	-0.33982	-0.23087
0.209	-0.05286	-0.3357	-0.22799
0.21	-0.05187	-0.3317	-0.22542
0.211	-0.05097	-0.3274	-0.22255
0.212	-0.04997	-0.32332	-0.21999
0.213	-0.04906	-0.31954	-0.21743
0.214	-0.04815	-0.31587	-0.21478
0.215	-0.04719	-0.31191	-0.21224
0.216	-0.04634	-0.30856	-0.2099
0.217	-0.04544	-0.30491	-0.20746
0.218	-0.04452	-0.30137	-0.20483
0.219	-0.04367	-0.29814	-0.2025
0.22	-0.04276	-0.29482	-0.20038
0.221	-0.042	-0.2915	-0.19797
0.222	-0.04119	-0.28839	-0.19575
0.223	-0.04033	-0.28528	-0.19344
0.224	-0.03963	-0.28218	-0.19114
0.225	-0.03886	-0.27909	-0.18914
0.226	-0.03807	-0.2762	-0.18684
0.227	-0.03738	-0.27332	-0.18475
0.228	-0.03656	-0.27044	-0.18276
0.229	-0.03588	-0.26767	-0.18048
0.23	-0.03529	-0.2648	-0.1785
0.231	-0.0345	-0.26224	-0.17652
0.232	-0.03377	-0.25968	-0.17445
0.233	-0.03306	-0.25703	-0.17248
0.234	-0.03238	-0.25458	-0.17061
0.235	-0.03178	-0.25213	-0.16845
0.236	-0.03117	-0.24969	-0.1665
0.237	-0.03052	-0.24726	-0.16474
0.238	-0.02987	-0.24492	-0.16269
0.239	-0.02927	-0.2425	-0.16074
0.24	-0.02858	-0.24017	-0.1589
0.241	-0.02802	-0.23795	-0.15666
0.242	-0.02739	-0.23574	-0.15521
0.243	-0.02686	-0.23362	-0.15328
0.244	-0.02627	-0.23151	-0.15125
0.245	-0.0257	-0.22931	-0.14962
0.246	-0.02506	-0.22721	-0.1478
0.247	-0.02454	-0.22511	-0.14578
0.248	-0.02407	-0.22321	-0.14416
0.249	-0.02348	-0.22112	-0.14215
0.25	-0.02295	-0.21903	-0.14024
0.251	-0.02247	-0.21714	-0.13872
0.252	-0.02192	-0.21526	-0.13653
0.253	-0.02137	-0.21338	-0.13492
0.254	-0.02094	-0.2114	-0.13332
0.255	-0.02034	-0.20953	-0.13143
0.256	-0.01984	-0.20775	-0.12944
0.257	-0.01943	-0.20589	-0.12785
0.258	-0.01895	-0.20412	-0.12587
0.259	-0.01839	-0.20236	-0.12419
0.26	-0.01793	-0.2005	-0.12261
0.261	-0.01759	-0.19894	-0.12064
0.262	-0.01702	-0.19718	-0.11868
0.263	-0.01656	-0.19533	-0.11691
0.264	-0.01621	-0.19368	-0.11534
0.265	-0.01574	-0.19204	-0.11339
0.266	-0.01519	-0.19029	-0.11144
0.267	-0.01489	-0.18865	-0.10978
0.268	-0.01445	-0.18701	-0.10755
0.269	-0.01389	-0.18547	-0.10629
0.27	-0.01358	-0.18384	-0.10435
0.271	-0.01325	-0.18221	-0.10194
0.272	-0.01279	-0.18068	-0.1004
0.273	-0.01234	-0.17905	-0.09848
0.274	-0.01192	-0.17762	-0.09646
0.275	-0.0116	-0.1761	-0.09457
0.276	-0.01114	-0.17449	-0.09264
0.277	-0.0108	-0.17297	-0.09042
0.278	-0.0105	-0.17146	-0.0885
0.279	-0.01003	-0.17004	-0.08633
0.28	-0.00977	-0.16853	-0.08448
0.281	-0.00937	-0.16702	-0.08253
0.282	-0.00899	-0.16552	-0.08031
0.283	-0.00882	-0.16412	-0.07762
0.284	-0.00829	-0.16262	-0.07618
0.285	-0.00797	-0.16122	-0.07381
0.286	-0.00774	-0.15972	-0.07168
0.287	-0.00732	-0.15824	-0.06945
0.288	-0.00706	-0.15684	-0.06697
0.289	-0.00674	-0.15536	-0.06408
0.29	-0.00641	-0.15388	-0.06239
0.291	-0.00614	-0.15249	-0.06035
0.292	-0.00584	-0.15102	-0.05713
0.293	-0.00555	-0.14955	-0.05467
0.294	-0.00529	-0.14817	-0.05199
0.295	-0.00497	-0.1467	-0.04888
0.296	-0.00464	-0.14533	-0.04677
0.297	-0.00439	-0.14387	-0.04449
0.298	-0.00421	-0.14241	-0.04127
0.299	-0.0038	-0.14105	-0.03876
0.3	-0.00348	-0.13959	-0.03611
0.301	-0.00337	-0.13824	-0.03279
0.302	-0.00317	-0.13679	-0.02983
0.303	-0.00278	-0.13534	-0.02745
0.304	-0.00263	-0.13399	-0.0233
0.305	-0.00237	-0.13255	-0.02061
0.306	-0.00206	-0.13121	-0.01783
0.307	-0.00194	-0.12987	-0.0143
0.308	-0.00158	-0.12843	-0.01116
0.309	-0.00139	-0.1271	-0.00789
0.31	-0.00126	-0.12576	-0.00393
0.311	-0.000998034	-0.12434	-0.000563623
0.312	-0.000772589	-0.1231	0.00253
0.313	-0.000647585	-0.12159	0.00661
0.314	-0.000399559	-0.12027	0.01008
0.315	-0.000144113	-0.11895	0.01422
0.316	8.77897e-05	-0.11763	0.01791
0.317	0.000177578	-0.11632	0.02127
0.318	0.00042791	-0.11491	0.0253
0.319	0.000673502	-0.11351	0.02949
0.32	0.000830375	-0.11229	0.03313
0.321	0.001	-0.1109	0.03699
0.322	0.00128	-0.1096	0.04162
0.323	0.00152	-0.1083	0.04538
0.324	0.00165	-0.10691	0.04966
0.325	0.00181	-0.10579	0.0543
0.326	0.00199	-0.10432	0.05863
0.327	0.00224	-0.10303	0.06251
0.328	0.0023	-0.10175	0.06785
0.329	0.00249	-0.10028	0.07136
0.33	0.00271	-0.099	0.07636
0.331	0.00286	-0.09763	0.08153
0.332	0.00313	-0.09627	0.08534
0.333	0.00324	-0.09508	0.08997
0.334	0.00337	-0.09354	0.09542
0.335	0.00372	-0.09227	0.10015
0.336	0.00378	-0.09092	0.1046
0.337	0.00391	-0.08957	0.11029
0.338	0.00421	-0.08826	0.11427
0.339	0.00418	-0.0868	0.11895
0.34	0.00454	-0.08527	0.12433
0.341	0.00462	-0.084	0.13015
0.342	0.00495	-0.08258	0.134
0.343	0.0049	-0.08114	0.13917
0.344	0.00509	-0.07967	0.1446
0.345	0.00547	-0.07816	0.15001
0.346	0.0054	-0.07685	0.15532
0.347	0.00569	-0.07527	0.16177
0.348	0.00583	-0.0736	0.16643
0.349	0.00606	-0.0722	0.17171
0.35	0.00619	-0.07061	0.17697
0.351	0.00636	-0.06904	0.18204
0.352	0.00633	-0.0675	0.18807
0.353	0.0067	-0.06589	0.1932
0.354	0.00683	-0.06438	0.19736
0.355	0.0069	-0.06262	0.20484
0.356	0.00715	-0.06106	0.21011
0.357	0.00721	-0.05952	0.21528
0.358	0.00753	-0.05753	0.22114
0.359	0.00752	-0.0558	0.22881
0.36	0.00771	-0.05414	0.23264
0.361	0.00786	-0.05229	0.23984
0.362	0.00807	-0.05049	0.24408
0.363	0.00804	-0.04879	0.25004
0.364	0.00837	-0.04689	0.25729
0.365	0.00836	-0.04503	0.26322
0.366	0.00858	-0.04323	0.26853
0.367	0.00885	-0.04121	0.27512
0.368	0.00894	-0.03945	0.28101
0.369	0.00903	-0.03739	0.2849
0.37	0.00918	-0.03546	0.29171
0.371	0.00926	-0.03338	0.29756
0.372	0.00951	-0.03122	0.30502
0.373	0.00956	-0.02921	0.31186
0.374	0.00982	-0.02708	0.31766
0.375	0.00999	-0.02499	0.32447
0.376	0.00995	-0.02281	0.33024
0.377	0.01019	-0.02077	0.33728
0.378	0.01033	-0.01853	0.34489
0.379	0.01038	-0.0164	0.35078
0.38	0.01068	-0.01415	0.35606
0.381	0.01066	-0.01196	0.36337
0.382	0.0108	-0.00962	0.37092
0.383	0.01094	-0.00713	0.37539
0.384	0.01109	-0.00478	0.38248
0.385	0.01119	-0.00225	0.38971
0.386	0.01139	-0.000104318	0.39643
0.387	0.01151	0.0024	0.4038
0.388	0.01159	0.00509	0.40946
0.389	0.01165	0.00741	0.41537
0.39	0.01175	0.00993	0.42445
0.391	0.01213	0.01243	0.43125
0.392	0.01213	0.01475	0.43685
0.393	0.0123	0.01748	0.44277
0.394	0.01268	0.02001	0.45035
0.395	0.0125	0.0226	0.45641
0.396	0.01271	0.02539	0.46704
0.397	0.01294	0.02763	0.47306
0.398	0.01292	0.03027	0.4789
0.399	0.01307	0.03335	0.4858
0.4	0.0133	0.03586	0.49435
0.401	0.01353	0.03874	0.5008
0.402	0.01363	0.04159	0.50781
0.403	0.01374	0.04431	0.51365
0.404	0.01383	0.04666	0.52195
0.405	0.01421	0.04953	0.53056
0.406	0.01412	0.05252	0.53667
0.407	0.01443	0.05493	0.54219
0.408	0.01459	0.05802	0.54992
0.409	0.01475	0.06163	0.55565
0.41	0.01488	0.06417	0.56514
0.411	0.01505	0.06682	0.57166
0.412	0.01529	0.06991	0.57947
0.413	0.01546	0.07302	0.58473
0.414	0.01562	0.07574	0.59242
0.415	0.01577	0.07854	0.60098
0.416	0.01607	0.08148	0.60977
0.417	0.01624	0.0848	0.61455
0.418	0.01651	0.08786	0.6215
0.419	0.01663	0.09075	0.63039
0.42	0.01682	0.09372	0.6386
0.421	0.01701	0.09676	0.64615
0.422	0.01729	0.10011	0.65448
0.423	0.01771	0.10322	0.66069
0.424	0.01764	0.10639	0.66535
0.425	0.01779	0.10884	0.6733
0.426	0.01826	0.1124	0.68107
0.427	0.01825	0.11595	0.68721
0.428	0.01849	0.11894	0.69574
0.429	0.01894	0.12199	0.70248
0.43	0.01921	0.12472	0.70936
0.431	0.0192	0.12792	0.71806
0.432	0.01957	0.13143	0.72411
0.433	0.01969	0.13429	0.73181
0.434	0.01984	0.13715	0.73893
0.435	0.02034	0.14087	0.74722
0.436	0.02062	0.14483	0.75494
0.437	0.02078	0.14782	0.76088
0.438	0.02119	0.15103	0.76832
0.439	0.02122	0.15464	0.77573
0.44	0.02147	0.15776	0.78447
0.441	0.02178	0.16127	0.79137
0.442	0.02203	0.16446	0.79746
0.443	0.02201	0.16802	0.80589
0.444	0.02254	0.17127	0.81272
0.445	0.02289	0.17427	0.81797
0.446	0.02296	0.17758	0.82712
0.447	0.02318	0.18079	0.83546
0.448	0.02376	0.1844	0.84221
0.449	0.02397	0.18838	0.84895
0.45	0.02423	0.19141	0.85566
0.451	0.02445	0.19491	0.86157
0.452	0.0248	0.19878	0.8698
0.453	0.02517	0.20218	0.87801
0.454	0.02541	0.20587	0.88231
0.455	0.02539	0.20894	0.89047
0.456	0.02565	0.21231	0.90094
0.457	0.026	0.21567	0.90596
0.458	0.02643	0.21948	0.91405
0.459	0.02645	0.22336	0.9198
0.46	0.0271	0.22623	0.92708
0.461	0.02708	0.22955	0.93357
0.462	0.02762	0.2337	0.9408
0.463	0.0279	0.23754	0.94648
0.464	0.028	0.24114	0.95597
0.465	0.02845	0.24457	0.96007
0.466	0.02843	0.24807	0.97028
0.467	0.02871	0.25171	0.97664
0.468	0.02919	0.25527	0.98298
0.469	0.02963	0.25904	0.99082
0.47	0.02982	0.26273	0.99712
0.471	0.03003	0.26671	1.00112
0.472	0.03024	0.2703	1.00966
0.473	0.03066	0.27396	1.01514
0.474	0.03075	0.27707	1.02136
0.475	0.03092	0.28162	1.02906
0.476	0.03172	0.28531	1.04052
0.477	0.03196	0.28832	1.04516
0.478	0.0315	0.29275	1.04979
0.479	0.03228	0.29627	1.05741
0.48	0.03287	0.29955	1.06425
0.481	0.03284	0.30237	1.07107
0.482	0.0331	0.30675	1.07936
0.483	0.03362	0.31038	1.08315
0.484	0.03381	0.31339	1.09214
0.485	0.03409	0.31789	1.09664
0.486	0.0344	0.32178	1.10261
0.487	0.03467	0.32551	1.11079
0.488	0.03459	0.32974	1.11968
0.489	0.0352	0.33293	1.12262
0.49	0.03539	0.33544	1.12998
0.491	0.03572	0.33927	1.13584
0.492	0.03607	0.34398	1.14242
0.493	0.03655	0.34809	1.14751
0.494	0.03681	0.35159	1.15184
0.495	0.03712	0.35523	1.15836
0.496	0.03707	0.35937	1.16853
0.497	0.03728	0.36305	1.17573
0.498	0.03801	0.36593	1.18145
0.499	0.03836	0.37011	1.18714
0.5	0.03834	0.37376	1.19428
0.501	0.03872	0.37769	1.19848
0.502	0.03925	0.38111	1.2063
0.503	0.03932	0.38495	1.21191
0.504	0.03953	0.38914	1.2175
0.505	0.04005	0.39222	1.2238
0.506	0.04033	0.39661	1.23008
0.507	0.04034	0.39989	1.23488
0.508	0.04074	0.40353	1.23967
0.509	0.04097	0.40672	1.24805
0.51	0.04118	0.4104	1.25208
0.511	0.04181	0.41386	1.26113
0.512	0.0418	0.41709	1.26512
0.513	0.04211	0.42131	1.27196
0.514	0.04237	0.42602	1.27878
0.515	0.04234	0.42929	1.28628
0.516	0.04325	0.43247	1.2902
0.517	0.04345	0.43628	1.29481
0.518	0.0436	0.44059	1.2994
0.519	0.04385	0.44459	1.30682
0.52	0.04448	0.44851	1.31137
0.521	0.04444	0.45142	1.32016
0.522	0.04484	0.45588	1.32184
0.523	0.0449	0.45898	1.33057
0.524	0.04511	0.46222	1.33575
0.525	0.04561	0.46608	1.34091
0.526	0.0462	0.47084	1.34675
0.527	0.04603	0.47403	1.35398
0.528	0.04656	0.47715	1.35626
0.529	0.047	0.48271	1.36695
0.53	0.04741	0.48594	1.3699
0.531	0.04712	0.48923	1.37353
0.532	0.04735	0.49223	1.37925
0.533	0.04758	0.49647	1.38424
0.534	0.0479	0.4998	1.38922
0.535	0.04825	0.50408	1.39347
0.536	0.04895	0.50773	1.40257
0.537	0.04898	0.51026	1.40818
0.538	0.04888	0.51464	1.41237
0.539	0.04963	0.51825	1.41793
0.54	0.04995	0.52212	1.41588
0.541	0.04979	0.52612	1.42761
0.542	0.05033	0.52983	1.4331
0.543	0.05097	0.53284	1.43583
0.544	0.05111	0.53714	1.44197
0.545	0.05103	0.54163	1.44261
0.546	0.05119	0.54433	1.44666
0.547	0.05174	0.54756	1.45411
0.548	0.05208	0.55249	1.4588
0.549	0.05216	0.55515	1.46279
0.55	0.05257	0.55801	1.46744
0.551	0.05287	0.56167	1.47411
0.552	0.05316	0.56572	1.4794
0.553	0.05335	0.57112	1.48466
0.554	0.0538	0.57372	1.4872
0.555	0.05411	0.57672	1.49242
0.556	0.05417	0.58045	1.50302
0.557	0.05438	0.58376	1.50281
0.558	0.05494	0.58746	1.50864
0.559	0.05533	0.59236	1.5131
0.56	0.05542	0.5961	1.51353
0.561	0.05578	0.59869	1.52465
0.562	0.05594	0.60147	1.53039
0.563	0.05631	0.60464	1.52876
0.564	0.0564	0.61012	1.53247
0.565	0.05674	0.61306	1.53881
0.566	0.05708	0.61526	1.54446
0.567	0.05773	0.62063	1.55208
0.568	0.05781	0.62307	1.55438
0.569	0.05792	0.6265	1.55599
0.57	0.0585	0.62977	1.56288
0.571	0.05885	0.63462	1.56578
0.572	0.05892	0.63833	1.56801
0.573	0.05928	0.64051	1.57417
0.574	0.05964	0.64413	1.57637
0.575	0.06003	0.64878	1.58248
0.576	0.06043	0.65093	1.58987
0.577	0.06071	0.65496	1.59006
0.578	0.06066	0.65917	1.59544
0.579	0.06107	0.66142	1.60211
0.58	0.06133	0.6643	1.60355
0.581	0.06232	0.66847	1.60887
0.582	0.06234	0.67327	1.61158
0.583	0.06245	0.67676	1.61362
0.584	0.0627	0.68024	1.62017
0.585	0.06299	0.68305	1.62605
0.586	0.06338	0.68715	1.63061
0.587	0.0635	0.69058	1.62743
0.588	0.06412	0.69336	1.6371
0.589	0.06436	0.69741	1.6384
0.59	0.06458	0.7008	1.64224
0.591	0.06537	0.70354	1.6467
0.592	0.06546	0.7069	1.65433
0.593	0.06567	0.70898	1.65301
0.594	0.06602	0.71232	1.65678
0.595	0.06668	0.71628	1.65671
0.596	0.06682	0.71896	1.66045
0.597	0.06741	0.72289	1.66795
0.598	0.06762	0.72617	1.67543
0.599	0.06802	0.72944	1.67404
0.6	0.0681	0.73143	1.67832
0.601	0.06875	0.7353	1.6832
0.602	0.06914	0.73916	1.67864
0.603	0.06935	0.74174	1.68914
0.604	0.06974	0.74494	1.69583
0.605	0.07012	0.74875	1.68875
0.606	0.07045	0.75067	1.69915
0.607	0.07065	0.75445	1.69768
0.608	0.07128	0.75884	1.70428
0.609	0.07173	0.76135	1.70589
0.61	0.07211	0.76322	1.70996
0.611	0.07236	0.76632	1.71463
0.612	0.07292	0.77188	1.7168
0.613	0.07361	0.77495	1.71279
0.614	0.07386	0.77801	1.72234
0.615	0.07411	0.78044	1.72692
0.616	0.07466	0.78285	1.7278
0.617	0.07472	0.78403	1.73356
0.618	0.0754	0.78826	1.73624
0.619	0.07607	0.79186	1.73524
0.62	0.07613	0.79422	1.74155
0.621	0.07631	0.79657	1.74722
0.622	0.07667	0.80134	1.74435
0.623	0.07745	0.80367	1.75241
0.624	0.07787	0.80659	1.75013
0.625	0.07823	0.80949	1.75147
0.626	0.0787	0.81359	1.75885
0.627	0.07887	0.81586	1.75835
0.628	0.07995	0.81752	1.76145
0.629	0.07999	0.82037	1.76754
0.63	0.08046	0.825	1.7676
0.631	0.08116	0.82662	1.76945
0.632	0.08133	0.83002	1.77427
0.633	0.08215	0.83401	1.77428
0.634	0.08249	0.83559	1.7737
0.635	0.08253	0.83776	1.78024
0.636	0.08292	0.84051	1.78378
0.637	0.08397	0.84325	1.7879
0.638	0.0846	0.84656	1.78902
0.639	0.08463	0.85045	1.78837
0.64	0.08508	0.85255	1.79183
0.641	0.08582	0.85405	1.79586
0.642	0.08638	0.8573	1.79575
0.643	0.08699	0.86172	1.79915
0.644	0.08731	0.86435	1.80136
0.645	0.08793	0.86697	1.80122
0.646	0.08836	0.86899	1.80398
0.647	0.08897	0.87217	1.80963
0.648	0.08957	0.87591	1.80711
0.649	0.08953	0.87847	1.8104
0.65	0.09013	0.88044	1.81366
0.651	0.09113	0.88124	1.81516
0.652	0.09179	0.88318	1.81608
0.653	0.09261	0.88627	1.81697
0.654	0.09279	0.89107	1.82074
0.655	0.09321	0.89413	1.82562
0.656	0.09368	0.89487	1.82417
0.657	0.0938	0.89846	1.82959
0.658	0.09444	0.9009	1.82754
0.659	0.09553	0.90047	1.82948
0.66	0.09587	0.90402	1.83426
0.661	0.0965	0.90812	1.83275
0.662	0.09718	0.91107	1.83464
0.663	0.09718	0.91287	1.84162
0.664	0.09797	0.91466	1.84233
0.665	0.0991	0.91699	1.83568
0.666	0.09966	0.91932	1.84202
0.667	0.09988	0.92107	1.84439
0.668	0.1011	0.92393	1.84561
0.669	0.10165	0.92733	1.84793
0.67	0.10198	0.9296	1.85136
0.671	0.10207	0.93018	1.8542
0.672	0.10284	0.93298	1.85535
0.673	0.10382	0.93632	1.8537
0.674	0.10442	0.93575	1.85315
0.675	0.10506	0.94072	1.8598
0.676	0.10598	0.94346	1.85479
0.677	0.10634	0.94397	1.85697
0.678	0.1067	0.94668	1.86079
0.679	0.1075	0.94827	1.85962
0.68	0.10796	0.9504	1.86615
0.681	0.10876	0.95306	1.87099
0.682	0.10911	0.95516	1.86813
0.683	0.11	0.9578	1.87074
0.684	0.11067	0.96041	1.87169
0.685	0.1114	0.95974	1.86662
0.686	0.11206	0.96234	1.87408
0.687	0.11267	0.96328	1.87281
0.688	0.11355	0.9653	1.87261
0.689	0.11415	0.96785	1.87348
0.69	0.11475	0.97038	1.87056
0.691	0.11556	0.97397	1.87949
0.692	0.11589	0.97593	1.8787
0.693	0.11648	0.9768	1.8795
0.694	0.11744	0.98034	1.87707
0.695	0.11781	0.97852	1.87999
0.696	0.1186	0.98096	1.88021
0.697	0.11977	0.98339	1.88096
0.698	0.12055	0.98633	1.88434
0.699	0.12091	0.98978	1.88771
0.7	0.12153	0.98898	1.88786
0.701	0.12236	0.99082	1.88483
0.702	0.12302	0.99158	1.88654
0.703	0.12363	0.99498	1.88824
0.704	0.12508	0.99519	1.88413
0.705	0.12548	0.99698	1.88423
0.706	0.12597	0.99979	1.89164
0.707	0.12672	0.99945	1.89012
0.708	0.12742	1.00172	1.88912
0.709	0.12817	1.00345	1.89383
0.71	0.12891	1.00568	1.8954
0.711	0.12959	1.00686	1.89176
0.712	0.13048	1.00803	1.89122
0.713	0.13106	1.01177	1.89119
0.714	0.13173	1.01136	1.89836
0.715	0.13251	1.01352	1.89829
0.716	0.1339	1.01464	1.89615
0.717	0.13477	1.01728	1.89041
0.718	0.13553	1.01734	1.89286
0.719	0.13567	1.02098	1.89939
0.72	0.13658	1.02255	1.89669
0.721	0.13753	1.02258	1.89806
0.722	0.13818	1.02413	1.89687
0.723	0.13882	1.02515	1.89567
0.724	0.14011	1.02566	1.90003
0.725	0.14105	1.02818	1.89931
0.726	0.14183	1.03068	1.89353
0.727	0.14205	1.03216	1.89883
0.728	0.14322	1.03362	1.89706
0.729	0.14419	1.03457	1.89578
0.73	0.1452	1.0335	1.9005
0.731	0.14561	1.03692	1.8987
0.732	0.14656	1.03883	1.89987
0.733	0.14657	1.03972	1.90053
0.734	0.14766	1.04011	1.8967
0.735	0.14899	1.04049	1.9003
0.736	0.14948	1.04135	1.9019
0.737	0.15037	1.04417	1.89805
0.738	0.1509	1.04747	1.90355
0.739	0.15147	1.04583	1.90508
0.74	0.15278	1.04664	1.89777
0.741	0.15389	1.04842	1.90074
0.742	0.15479	1.04822	1.89978
0.743	0.15491	1.04997	1.89784
0.744	0.15591	1.05073	1.89783
0.745	0.15709	1.05099	1.89732
0.746	0.15774	1.05173	1.89196
0.747	0.15886	1.05197	1.90012
0.748	0.15901	1.05413	1.8986
0.749	0.16003	1.05483	1.89418
0.75	0.16152	1.05504	1.89984
0.751	0.162	1.05763	1.89876
0.752	0.16276	1.05877	1.89575
0.753	0.16366	1.05989	1.90132
0.754	0.16403	1.06053	1.89543
0.755	0.16497	1.06162	1.89572
0.756	0.16618	1.06223	1.896
0.757	0.16735	1.06283	1.89957
0.758	0.1677	1.06389	1.89272
0.759	0.16805	1.06446	1.89813
0.76	0.16953	1.06361	1.89269
0.761	0.17081	1.06651	1.88913
0.762	0.17129	1.06704	1.89587
0.763	0.17195	1.06709	1.89182
0.764	0.17298	1.06714	1.89382
0.765	0.17349	1.06811	1.89441
0.766	0.17432	1.06906	1.89126
0.767	0.17501	1.06814	1.88765
0.768	0.1763	1.06907	1.88866
0.769	0.17758	1.07183	1.89333
0.77	0.1782	1.07318	1.886
0.771	0.17887	1.07268	1.88695
0.772	0.18004	1.07172	1.88788
0.773	0.18047	1.07121	1.88238
0.774	0.1814	1.07662	1.88237
0.775	0.18264	1.0738	1.88234
0.776	0.18328	1.07371	1.88001
0.777	0.18383	1.07542	1.8804
0.778	0.18442	1.07531	1.88077
0.779	0.18577	1.07609	1.87796
0.78	0.18657	1.07685	1.88325
0.781	0.18732	1.0776	1.88311
0.782	0.18816	1.07834	1.87712
0.783	0.18908	1.07816	1.87561
0.784	0.18977	1.07754	1.87855
0.785	0.19144	1.07957	1.87389
0.786	0.19185	1.0807	1.87013
0.787	0.19213	1.07959	1.87566
0.788	0.19315	1.07804	1.87187
0.789	0.19422	1.08001	1.86808
0.79	0.19536	1.08328	1.87044
0.791	0.19593	1.0817	1.86399
0.792	0.19631	1.08011	1.86413
0.793	0.19792	1.08201	1.86686
0.794	0.19842	1.08215	1.86303
0.795	0.19866	1.08489	1.86354
0.796	0.19981	1.08326	1.86663
0.797	0.20117	1.08337	1.8619
0.798	0.20161	1.08086	1.85501
0.799	0.20223	1.08095	1.8589
0.8	0.20335	1.08317	1.85588
0.801	0.2039	1.08237	1.85457
0.802	0.20467	1.08113	1.85324
0.803	0.20637	1.0833	1.85147
0.804	0.20708	1.08502	1.85438
0.805	0.20774	1.08417	1.85215
0.806	0.20818	1.0829	1.84694
0.807	0.20934	1.0833	1.84513
0.808	0.21003	1.08285	1.84709
0.809	0.21092	1.08197	1.84103
0.81	0.21172	1.08318	1.84044
0.811	0.21331	1.0806	1.83815
0.812	0.21343	1.07886	1.8392
0.813	0.21455	1.08086	1.83689
0.814	0.21532	1.08451	1.83622
0.815	0.2158	1.08274	1.83804
0.816	0.21673	1.08178	1.83236
0.817	0.21773	1.08165	1.83042
0.818	0.21848	1.08438	1.83052
0.819	0.21939	1.08422	1.82484
0.82	0.2198	1.08445	1.83106
0.821	0.22066	1.08058	1.82496
0.822	0.22171	1.08324	1.8209
0.823	0.22234	1.08181	1.82214
0.824	0.22261	1.07996	1.82253
0.825	0.22388	1.07892	1.8225
0.826	0.22454	1.0803	1.81436
0.827	0.22572	1.07762	1.81471
0.828	0.22665	1.07696	1.81181
0.829	0.22725	1.07989	1.80731
0.83	0.22804	1.0808	1.8088
0.831	0.22879	1.0765	1.80029
0.832	0.22933	1.07818	1.80374
0.833	0.22974	1.07825	1.80635
0.834	0.23079	1.07831	1.8014
0.835	0.23115	1.07638	1.79765
0.836	0.23211	1.07483	1.79664
0.837	0.23301	1.07446	1.78933
0.838	0.23375	1.07565	1.79418
0.839	0.23448	1.07642	1.79195
0.84	0.23521	1.07562	1.79517
0.841	0.23593	1.07403	1.78395
0.842	0.23699	1.0736	1.78247
0.843	0.23781	1.07276	1.78407
0.844	0.23855	1.07347	1.78062
0.845	0.23893	1.07146	1.77909
0.846	0.24008	1.07059	1.78099
0.847	0.24064	1.06742	1.76984
0.848	0.24112	1.06845	1.76904
0.849	0.24129	1.07099	1.7667
0.85	0.24214	1.07046	1.76548
0.851	0.24313	1.0703	1.76538
0.852	0.24377	1.06785	1.76186
0.853	0.24471	1.06766	1.75757
0.854	0.24481	1.06859	1.75742
0.855	0.24548	1.068	1.7565
0.856	0.24639	1.06515	1.74957
0.857	0.24715	1.06417	1.74862
0.858	0.24801	1.06318	1.74319
0.859	0.2485	1.06292	1.74407
0.86	0.24949	1.06079	1.74307
0.861	0.24974	1.06014	1.73615
0.862	0.25031	1.05726	1.73586
0.863	0.25117	1.05769	1.73591
0.864	0.25166	1.05664	1.73338
0.865	0.25247	1.05594	1.72974
0.866	0.25291	1.05706	1.73118
0.867	0.25345	1.05778	1.72679
0.868	0.2542	1.05451	1.72203
0.869	0.25512	1.05484	1.72305
0.87	0.25614	1.05372	1.72224
0.871	0.25607	1.049	1.71243
0.872	0.25658	1.05001	1.71518
0.873	0.25711	1.04922	1.71146
0.874	0.25789	1.04842	1.7056
0.875	0.25865	1.04725	1.70649
0.876	0.2587	1.0443	1.70203
0.877	0.25949	1.04523	1.69934
0.878	0.25988	1.04579	1.6991
0.879	0.26062	1.04317	1.69533
0.88	0.26148	1.0437	1.687
0.881	0.26161	1.04142	1.68951
0.882	0.26194	1.03913	1.68989
0.883	0.26299	1.03926	1.67983
0.884	0.2632	1.03731	1.68225
0.885	0.26413	1.035	1.6836
0.886	0.26505	1.03613	1.6739
0.887	0.26476	1.03243	1.66904
0.888	0.26567	1.03181	1.67033
0.889	0.26656	1.03152	1.66442
0.89	0.26727	1.03122	1.66328
0.891	0.2673	1.03056	1.6594
0.892	0.2679	1.02955	1.65552
0.893	0.26849	1.02886	1.65568
0.894	0.26944	1.02346	1.65749
0.895	0.26947	1.02208	1.64552
0.896	0.26981	1.02237	1.64462
0.897	0.27033	1.01931	1.64635
0.898	0.27061	1.01891	1.63942
0.899	0.27116	1.01915	1.63713
0.9	0.27172	1.0164	1.63779
0.901	0.27212	1.01496	1.63217
0.902	0.27234	1.0145	1.62918
0.903	0.27318	1.01435	1.62355
0.904	0.27299	1.01223	1.62185
0.905	0.27306	1.00815	1.6237
0.906	0.27401	1.00894	1.62
0.907	0.27487	1.00841	1.61338
0.908	0.27563	1.00689	1.60839
0.909	0.27526	1.00666	1.60853
0.91	0.27536	1.0032	1.59872
0.911	0.27641	1.00166	1.59883
0.912	0.27672	0.99979	1.59859
0.913	0.2768	0.99823	1.59673
0.914	0.27716	0.9973	1.59327
0.915	0.2783	0.99729	1.59169
0.916	0.2782	0.99601	1.58633
0.917	0.27829	0.99252	1.58534
0.918	0.27933	0.98966	1.57997
0.919	0.27984	0.98929	1.57615
0.92	0.27881	0.9889	1.57139
0.921	0.27893	0.98973	1.56972
0.922	0.28013	0.98529	1.56803
0.923	0.28041	0.9824	1.5614
0.924	0.28039	0.98165	1.55907
0.925	0.28063	0.97844	1.55824
0.926	0.28153	0.97888	1.55466
0.927	0.28109	0.97627	1.54954
0.928	0.28143	0.97304	1.54624
0.929	0.28198	0.97193	1.53841
0.93	0.28224	0.9726	1.5414
0.931	0.28303	0.96966	1.53148
0.932	0.2828	0.96641	1.52099
0.933	0.28295	0.96525	1.52717
0.934	0.28277	0.96614	1.52026
0.935	0.28323	0.96317	1.51925
0.936	0.28336	0.95844	1.51557
0.937	0.28433	0.95752	1.50543
0.938	0.28385	0.95805	1.51139
0.939	0.2839	0.95681	1.51116
0.94	0.28484	0.95468	1.50249
0.941	0.28481	0.95226	1.50049
0.942	0.28449	0.94982	1.49731
0.943	0.28493	0.94825	1.48695
0.944	0.28537	0.94552	1.48834
0.945	0.28529	0.94307	1.48998
0.946	0.28599	0.94288	1.47879
0.947	0.28498	0.94239	1.48037
0.948	0.28595	0.93737	1.4774
0.949	0.28578	0.93629	1.47132
0.95	0.2856	0.93576	1.46832
0.951	0.2857	0.93158	1.46698
0.952	0.28551	0.93158	1.457
0.953	0.28586	0.92712	1.45425
0.954	0.28649	0.9246	1.45369
0.955	0.286	0.92648	1.44733
0.956	0.28633	0.92612	1.44042
0.957	0.28692	0.92056	1.44144
0.958	0.28669	0.918	1.4348
0.959	0.28645	0.91761	1.43142
0.96	0.28593	0.91557	1.431
0.961	0.28622	0.91245	1.42274
0.962	0.28649	0.90986	1.42094
0.963	0.28649	0.90807	1.41483
0.964	0.28648	0.90733	1.4098
0.965	0.2862	0.90365	1.40662
0.966	0.28697	0.89945	1.39999
0.967	0.28693	0.89736	1.40205
0.968	0.28689	0.89735	1.39908
0.969	0.2871	0.89236	1.38904
0.97	0.28626	0.8905	1.38762
0.971	0.28619	0.88992	1.38591
0.972	0.28612	0.88726	1.37849
0.973	0.28578	0.88614	1.37572
0.974	0.28646	0.88499	1.37421
0.975	0.28662	0.8823	1.36323
0.976	0.28575	0.88011	1.36347
0.977	0.28564	0.87589	1.35886
0.978	0.28577	0.87494	1.35551
0.979	0.28564	0.87323	1.35414
0.98	0.286	0.871	1.346
0.981	0.28535	0.86677	1.3456
0.982	0.28495	0.86378	1.34094
0.983	0.28578	0.86277	1.33034
0.984	0.28536	0.85854	1.33381
0.985	0.28518	0.85701	1.32765
0.986	0.28475	0.85766	1.31736
0.987	0.28431	0.85415	1.32265
0.988	0.28435	0.85208	1.31793
0.989	0.28438	0.84832	1.30839
0.99	0.28416	0.84672	1.31088
0.991	0.28369	0.84534	1.30351
0.992	0.28417	0.84204	1.29996
0.993	0.28393	0.83969	1.29568
0.994	0.28296	0.83756	1.28809
0.995	0.28294	0.83307	1.28263
0.996	0.28267	0.8307	1.28209
0.997	0.28216	0.82832	1.28057
0.998	0.28234	0.82638	1.27461
0.999	0.28159	0.82398	1.26958
1	0.28198	0.81926	1.26684
1.001	0.2819	0.81845	1.26019
1.002	0.28044	0.81556	1.25286
1.003	0.2808	0.81266	1.25213
1.004	0.28047	0.81044	1.24345
1.005	0.28013	0.80798	1.24448
1.006	0.28	0.80483	1.24118
1.007	0.27897	0.80347	1.23274
1.008	0.27883	0.80053	1.23032
1.009	0.27912	0.79803	1.22743
1.01	0.27786	0.79728	1.21924
1.011	0.27769	0.79453	1.21808
1.012	0.27795	0.78938	1.21077
1.013	0.27711	0.78619	1.20435
1.014	0.27734	0.78386	1.20355
1.015	0.27671	0.78303	1.20035
1.016	0.27563	0.77917	1.19027
1.017	0.27541	0.77681	1.18854
1.018	0.27539	0.77422	1.18169
1.019	0.27472	0.76973	1.17907
1.02	0.27363	0.76671	1.17201
1.021	0.27337	0.76452	1.16727
1.022	0.2731	0.76232	1.1673
1.023	0.27262	0.7601	1.16168
1.024	0.27233	0.75767	1.15175
1.025	0.27204	0.7544	1.15026
1.026	0.27132	0.75072	1.14546
1.027	0.2708	0.74887	1.14066
1.028	0.27028	0.74417	1.13766
1.029	0.26934	0.74129	1.13223
1.03	0.2688	0.74	1.1264
1.031	0.26885	0.7363	1.12594
1.032	0.26809	0.73201	1.11672
1.033	0.26753	0.72989	1.11305
1.034	0.26734	0.72775	1.10642
1.035	0.26676	0.72345	1.0998
1.036	0.26578	0.72168	1.09998
1.037	0.26595	0.71835	1.0974
1.038	0.26515	0.71558	1.08691
1.039	0.26358	0.71319	1.08622
1.04	0.26353	0.71079	1.07958
1.041	0.2629	0.70648	1.07276
1.042	0.26132	0.70387	1.07104
1.043	0.26068	0.702	1.06665
1.044	0.2604	0.69806	1.05964
1.045	0.2603	0.6956	1.05728
1.046	0.25907	0.69423	1.05266
1.047	0.25876	0.69046	1.04548
1.048	0.25789	0.6876	1.04122
1.049	0.25702	0.68527	1.03623
1.05	0.2565	0.68202	1.03032
1.051	0.25579	0.67823	1.02728
1.052	0.2549	0.67498	1.02421
1.053	0.25417	0.67225	1.01899
1.054	0.25362	0.66739	1.01429
1.055	0.25288	0.665	1.0108
1.056	0.2523	0.66242	1.00311
1.057	0.25154	0.65878	0.99717
1.058	0.25078	0.65515	0.9933
1.059	0.25	0.65168	0.98753
1.06	0.24939	0.65042	0.98328
1.061	0.24843	0.64558	0.97716
1.062	0.24763	0.64327	0.97003
1.063	0.24666	0.64178	0.96576
1.064	0.24651	0.63661	0.96197
1.065	0.24552	0.63228	0.9575
1.066	0.24403	0.63025	0.95317
1.067	0.24352	0.62592	0.94833
1.068	0.24251	0.62419	0.94187
1.069	0.24134	0.62146	0.93638
1.07	0.2408	0.61616	0.93296
1.071	0.23993	0.61279	0.92665
1.072	0.23921	0.61304	0.92193
1.073	0.23786	0.60853	0.91719
1.074	0.23728	0.60512	0.91104
1.075	0.23622	0.60202	0.90567
1.076	0.23531	0.59829	0.90336
1.077	0.23455	0.59502	0.89658
1.078	0.23362	0.59174	0.89102
1.079	0.23299	0.5883	0.88697
1.08	0.2319	0.5847	0.8793
1.081	0.23065	0.5811	0.87508
1.082	0.22955	0.57824	0.8695
1.083	0.22873	0.57462	0.8651
1.084	0.22776	0.57071	0.86315
1.085	0.22664	0.56811	0.85449
1.086	0.22608	0.56477	0.84888
1.087	0.22537	0.56099	0.84341
1.088	0.22337	0.55792	0.83837
1.089	0.22306	0.55512	0.83246
1.09	0.22204	0.55132	0.8295
1.091	0.22059	0.54794	0.8251
1.092	0.21983	0.54386	0.81724
1.093	0.21893	0.53978	0.81173
1.094	0.21774	0.53706	0.80594
1.095	0.21654	0.53393	0.7988
1.096	0.2152	0.53064	0.79717
1.097	0.21426	0.52655	0.79108
1.098	0.21292	0.52259	0.7821
1.099	0.21196	0.52033	0.77827
1.1	0.21138	0.51636	0.77415
1.101	0.21001	0.51419	0.76755
1.102	0.2089	0.50918	0.76058
1.103	0.20803	0.50546	0.75692
1.104	0.20651	0.50312	0.7502
1.105	0.20575	0.4995	0.7465
1.106	0.20435	0.49464	0.7409
1.107	0.20307	0.49212	0.73382
1.108	0.20142	0.48849	0.73127
1.109	0.20038	0.48412	0.72781
1.11	0.19908	0.48096	0.72
1.111	0.19825	0.47719	0.71305
1.112	0.19706	0.47377	0.70894
1.113	0.19551	0.47198	0.70282
1.114	0.19476	0.46748	0.69728
1.115	0.19354	0.46356	0.69391
1.116	0.1922	0.45999	0.68571
1.117	0.19063	0.45618	0.67913
1.118	0.18939	0.45203	0.67648
1.119	0.18837	0.44811	0.66689
1.12	0.18711	0.44429	0.66253
1.121	0.18584	0.4409	0.65945
1.122	0.18425	0.43805	0.65135
1.123	0.18329	0.43367	0.64735
1.124	0.18168	0.43068	0.64194
1.125	0.18049	0.42682	0.63441
1.126	0.1793	0.42338	0.62962
1.127	0.17788	0.42003	0.62408
1.128	0.17636	0.41545	0.61873
1.129	0.17463	0.41238	0.61297
1.13	0.1738	0.4076	0.6054
1.131	0.17275	0.40422	0.60172
1.132	0.17111	0.40004	0.59496
1.133	0.16956	0.39605	0.59034
1.134	0.16858	0.39254	0.58186
1.135	0.1671	0.38874	0.5794
1.136	0.16572	0.38437	0.57331
1.137	0.16414	0.38158	0.56739
1.138	0.16284	0.37702	0.56276
1.139	0.16143	0.37246	0.55537
1.14	0.15966	0.36954	0.54873
1.141	0.15833	0.36526	0.54334
1.142	0.15699	0.36291	0.53891
1.143	0.15547	0.35922	0.53122
1.144	0.1542	0.35595	0.52675
1.145	0.1524	0.35215	0.52249
1.146	0.1512	0.34801	0.51492
1.147	0.1494	0.34329	0.50854
1.148	0.14809	0.33891	0.50438
1.149	0.14637	0.33461	0.49872
1.15	0.14496	0.332	0.49136
1.151	0.14354	0.32769	0.48656
1.152	0.14173	0.32417	0.48087
1.153	0.14029	0.31963	0.47447
1.154	0.13923	0.31593	0.46884
1.155	0.1374	0.3126	0.4623
1.156	0.13609	0.30865	0.45754
1.157	0.13432	0.3039	0.45114
1.158	0.13255	0.30074	0.4433
1.159	0.13107	0.2965	0.43935
1.16	0.12964	0.29204	0.43239
1.161	0.12793	0.2887	0.42739
1.162	0.12648	0.28431	0.4216
1.163	0.12449	0.2806	0.41513
1.164	0.12283	0.27674	0.40828
1.165	0.12142	0.27248	0.40345
1.166	0.11949	0.26912	0.39674
1.167	0.118	0.26523	0.39199
1.168	0.11637	0.26065	0.38713
1.169	0.11474	0.25711	0.37942
1.17	0.1131	0.25284	0.37284
1.171	0.11145	0.24833	0.36904
1.172	0.10991	0.24453	0.36134
1.173	0.10801	0.24094	0.35568
1.174	0.10634	0.23632	0.34955
1.175	0.1045	0.23204	0.34364
1.176	0.10287	0.22842	0.33836
1.177	0.10112	0.22414	0.33157
1.178	0.09953	0.22006	0.32412
1.179	0.09782	0.21598	0.31921
1.18	0.09605	0.21185	0.3129
1.181	0.09423	0.2082	0.30664
1.182	0.09274	0.20419	0.30082
1.183	0.09094	0.19966	0.29549
1.184	0.08906	0.19527	0.28824
1.185	0.08716	0.19161	0.28201
1.186	0.0854	0.18801	0.27751
1.187	0.08368	0.18404	0.27051
1.188	0.0819	0.1798	0.26363
1.189	0.08011	0.1756	0.25814
1.19	0.07832	0.1712	0.25112
1.191	0.07656	0.16692	0.24465
1.192	0.07467	0.16291	0.23978
1.193	0.07267	0.15832	0.23321
1.194	0.07096	0.15412	0.22705
1.195	0.06923	0.15039	0.22102
1.196	0.06742	0.14586	0.21454
1.197	0.06547	0.1416	0.20833
1.198	0.06358	0.13798	0.20288
1.199	0.06178	0.13324	0.19663
1.2	0.05985	0.12882	0.18966
1.201	0.058	0.12499	0.18308
1.202	0.05606	0.12079	0.17648
1.203	0.05411	0.11661	0.17123
1.204	0.05229	0.1124	0.16544
1.205	0.05042	0.108	0.1593
1.206	0.04838	0.10378	0.15257
1.207	0.04646	0.09957	0.14628
1.208	0.04448	0.09524	0.13959
1.209	0.0425	0.09116	0.13335
1.21	0.04058	0.08668	0.12746
1.211	0.03863	0.08214	0.12101
1.212	0.03667	0.07785	0.11502
1.213	0.03461	0.07373	0.10843
1.214	0.03266	0.06947	0.10187
1.215	0.03069	0.06505	0.09567
1.216	0.02873	0.0609	0.08943
1.217	0.02668	0.05661	0.08282
1.218	0.02466	0.05232	0.07664
1.219	0.02268	0.048	0.07056
1.22	0.02062	0.04367	0.06388
1.221	0.01858	0.03932	0.05763
1.222	0.0166	0.03486	0.05114
1.223	0.01453	0.03055	0.0446
1.224	0.01245	0.02621	0.03843
1.225	0.01039	0.02189	0.03201
1.226	0.00834	0.01756	0.02564
1.227	0.00625	0.01312	0.01927
1.228	0.00417	0.00875	0.01285
1.229	0.00209	0.00439	0.00643
1.23	0	0	0

## Sheet: Figure 2c
	Current density/mA·cm-2		Current density/mA·cm-2		Current density/mA·cm-2
Time/h	BiVO4	Time/h	BiVO4/NiFeOx	Time/h	BiVO4/N:NiFeOx
2.77778e-05	2.44	2.77778e-05	4.887	2.77778e-05	6.561
5.55556e-05	2.388	5.55556e-05	4.862	5.55556e-05	6.536
8.33333e-05	2.346	8.33333e-05	4.845	8.33333e-05	6.533
0.000111111	2.305	0.000111111	4.846	0.000111111	6.522
0.000138889	2.271	0.000138889	4.828	0.000138889	6.508
0.000166667	2.245	0.000166667	4.821	0.000166667	6.49
0.000194444	2.22	0.000194444	4.814	0.000194444	6.503
0.000222222	2.197	0.000222222	4.803	0.000222222	6.492
0.00025	2.177	0.00025	4.794	0.00025	6.491
0.000277778	2.159	0.000277778	4.788	0.000277778	6.499
0.000305556	2.139	0.000305556	4.785	0.000305556	6.475
0.000333333	2.124	0.000333333	4.778	0.000333333	6.468
0.000361111	2.111	0.000361111	4.779	0.000361111	6.444
0.000388889	2.1	0.000388889	4.776	0.000388889	6.487
0.000416667	2.086	0.000416667	4.764	0.000416667	6.471
0.000444444	2.074	0.000444444	4.754	0.000444444	6.471
0.000472222	2.061	0.000472222	4.755	0.000472222	6.436
0.0005	2.051	0.0005	4.741	0.0005	6.457
0.000527778	2.044	0.000527778	4.742	0.000527778	6.46
0.000555556	2.034	0.000555556	4.744	0.000555556	6.456
0.000583333	2.026	0.000583333	4.727	0.000583333	6.435
0.000611111	2.015	0.000611111	4.735	0.000611111	6.433
0.000638889	2.004	0.000638889	4.737	0.000638889	6.431
0.000666667	1.996	0.000666667	4.742	0.000666667	6.424
0.000694444	1.991	0.000694444	4.735	0.000694444	6.447
0.000722222	1.988	0.000722222	4.727	0.000722222	6.433
0.00075	1.979	0.00075	4.725	0.00075	6.426
0.000777778	1.965	0.000777778	4.722	0.000777778	6.424
0.000805556	1.964	0.000805556	4.709	0.000805556	6.418
0.000833333	1.961	0.000833333	4.722	0.000833333	6.415
0.000861111	1.95	0.000861111	4.708	0.000861111	6.449
0.000888889	1.945	0.000888889	4.696	0.000888889	6.452
0.000916667	1.937	0.000916667	4.699	0.000916667	6.433
0.000944444	1.934	0.000944444	4.708	0.000944444	6.442
0.000972222	1.932	0.000972222	4.697	0.000972222	6.433
0.001	1.926	0.001	4.698	0.001	6.42
0.00103	1.918	0.00103	4.699	0.00103	6.413
0.00106	1.911	0.00106	4.689	0.00106	6.419
0.00108	1.908	0.00108	4.69	0.00108	6.429
0.00111	1.908	0.00111	4.684	0.00111	6.431
0.00114	1.902	0.00114	4.7	0.00114	6.411
0.00117	1.895	0.00117	4.707	0.00117	6.428
0.00119	1.893	0.00119	4.693	0.00119	6.407
0.00122	1.891	0.00122	4.697	0.00122	6.423
0.00125	1.887	0.00125	4.686	0.00125	6.422
0.00128	1.882	0.00128	4.687	0.00128	6.416
0.00131	1.878	0.00131	4.692	0.00131	6.409
0.00133	1.876	0.00133	4.688	0.00133	6.417
0.00136	1.871	0.00136	4.683	0.00136	6.402
0.00139	1.869	0.00139	4.68	0.00139	6.421
0.00142	1.865	0.00142	4.674	0.00142	6.402
0.00144	1.859	0.00144	4.696	0.00144	6.395
0.00147	1.856	0.00147	4.68	0.00147	6.374
0.0015	1.848	0.0015	4.672	0.0015	6.401
0.00153	1.85	0.00153	4.678	0.00153	6.42
0.00156	1.846	0.00156	4.673	0.00156	6.398
0.00158	1.844	0.00158	4.663	0.00158	6.391
0.00161	1.843	0.00161	4.663	0.00161	6.396
0.00164	1.84	0.00164	4.661	0.00164	6.392
0.00167	1.837	0.00167	4.664	0.00167	6.397
0.00169	1.834	0.00169	4.661	0.00169	6.409
0.00172	1.83	0.00172	4.667	0.00172	6.413
0.00175	1.83	0.00175	4.661	0.00175	6.404
0.00178	1.825	0.00178	4.652	0.00178	6.392
0.00181	1.819	0.00181	4.652	0.00181	6.388
0.00183	1.819	0.00183	4.659	0.00183	6.403
0.00186	1.816	0.00186	4.643	0.00186	6.395
0.00189	1.814	0.00189	4.652	0.00189	6.399
0.00192	1.817	0.00192	4.657	0.00192	6.387
0.00194	1.815	0.00194	4.653	0.00194	6.379
0.00197	1.806	0.00197	4.646	0.00197	6.39
0.002	1.807	0.002	4.648	0.002	6.404
0.00203	1.809	0.00203	4.653	0.00203	6.379
0.00206	1.8	0.00206	4.638	0.00206	6.388
0.00208	1.796	0.00208	4.638	0.00208	6.391
0.00211	1.8	0.00211	4.651	0.00211	6.388
0.00214	1.794	0.00214	4.654	0.00214	6.376
0.00217	1.794	0.00217	4.664	0.00217	6.381
0.00219	1.793	0.00219	4.637	0.00219	6.406
0.00222	1.788	0.00222	4.642	0.00222	6.391
0.00225	1.786	0.00225	4.65	0.00225	6.391
0.00228	1.788	0.00228	4.641	0.00228	6.38
0.00231	1.786	0.00231	4.632	0.00231	6.383
0.00233	1.781	0.00233	4.625	0.00233	6.389
0.00236	1.778	0.00236	4.624	0.00236	6.386
0.00239	1.781	0.00239	4.632	0.00239	6.391
0.00242	1.783	0.00242	4.627	0.00242	6.389
0.00244	1.778	0.00244	4.631	0.00244	6.384
0.00247	1.774	0.00247	4.638	0.00247	6.371
0.0025	1.77	0.0025	4.621	0.0025	6.403
0.00253	1.772	0.00253	4.626	0.00253	6.381
0.00256	1.767	0.00256	4.633	0.00256	6.381
0.00258	1.767	0.00258	4.624	0.00258	6.394
0.00261	1.766	0.00261	4.617	0.00261	6.359
0.00264	1.762	0.00264	4.614	0.00264	6.385
0.00267	1.763	0.00267	4.617	0.00267	6.379
0.00269	1.764	0.00269	4.615	0.00269	6.356
0.00272	1.763	0.00272	4.613	0.00272	6.371
0.00275	1.756	0.00275	4.624	0.00275	6.378
0.00278	1.757	0.00278	4.62	0.00278	6.368
0.00281	1.753	0.00281	4.6	0.00281	6.377
0.00283	1.75	0.00283	4.602	0.00283	6.373
0.00286	1.752	0.00286	4.614	0.00286	6.365
0.00289	1.749	0.00289	4.617	0.00289	6.359
0.00292	1.747	0.00292	4.617	0.00292	6.372
0.00294	1.744	0.00294	4.607	0.00294	6.375
0.00297	1.746	0.00297	4.605	0.00297	6.38
0.003	1.744	0.003	4.613	0.003	6.38
0.00303	1.741	0.00303	4.615	0.00303	6.373
0.00306	1.739	0.00306	4.616	0.00306	6.398
0.00308	1.745	0.00308	4.596	0.00308	6.383
0.00311	1.741	0.00311	4.597	0.00311	6.371
0.00314	1.737	0.00314	4.614	0.00314	6.372
0.00317	1.738	0.00317	4.603	0.00317	6.391
0.00319	1.738	0.00319	4.605	0.00319	6.385
0.00322	1.737	0.00322	4.606	0.00322	6.383
0.00325	1.735	0.00325	4.606	0.00325	6.384
0.00328	1.732	0.00328	4.597	0.00328	6.349
0.00331	1.73	0.00331	4.6	0.00331	6.354
0.00333	1.731	0.00333	4.601	0.00333	6.367
0.00336	1.733	0.00336	4.608	0.00336	6.358
0.00339	1.729	0.00339	4.595	0.00339	6.378
0.00342	1.727	0.00342	4.598	0.00342	6.357
0.00344	1.727	0.00344	4.593	0.00344	6.36
0.00347	1.728	0.00347	4.594	0.00347	6.385
0.0035	1.721	0.0035	4.592	0.0035	6.364
0.00353	1.718	0.00353	4.599	0.00353	6.377
0.00356	1.718	0.00356	4.599	0.00356	6.352
0.00358	1.718	0.00358	4.596	0.00358	6.349
0.00361	1.72	0.00361	4.584	0.00361	6.381
0.00364	1.72	0.00364	4.594	0.00364	6.376
0.00367	1.719	0.00367	4.602	0.00367	6.358
0.00369	1.72	0.00369	4.61	0.00369	6.347
0.00372	1.718	0.00372	4.592	0.00372	6.39
0.00375	1.712	0.00375	4.591	0.00375	6.38
0.00378	1.716	0.00378	4.588	0.00378	6.378
0.00381	1.715	0.00381	4.585	0.00381	6.366
0.00383	1.709	0.00383	4.596	0.00383	6.358
0.00386	1.711	0.00386	4.596	0.00386	6.353
0.00389	1.712	0.00389	4.584	0.00389	6.368
0.00392	1.71	0.00392	4.575	0.00392	6.365
0.00394	1.707	0.00394	4.585	0.00394	6.356
0.00397	1.705	0.00397	4.584	0.00397	6.376
0.004	1.708	0.004	4.579	0.004	6.363
0.00403	1.708	0.00403	4.588	0.00403	6.376
0.00406	1.702	0.00406	4.587	0.00406	6.384
0.00408	1.703	0.00408	4.584	0.00408	6.363
0.00411	1.702	0.00411	4.595	0.00411	6.365
0.00414	1.701	0.00414	4.594	0.00414	6.361
0.00417	1.699	0.00417	4.589	0.00417	6.377
0.00419	1.698	0.00419	4.592	0.00419	6.34
0.00422	1.701	0.00422	4.588	0.00422	6.361
0.00425	1.701	0.00425	4.582	0.00425	6.354
0.00428	1.699	0.00428	4.579	0.00428	6.344
0.00431	1.697	0.00431	4.581	0.00431	6.37
0.00433	1.697	0.00433	4.574	0.00433	6.365
0.00436	1.693	0.00436	4.578	0.00436	6.349
0.00439	1.692	0.00439	4.589	0.00439	6.377
0.00442	1.693	0.00442	4.563	0.00442	6.374
0.00444	1.691	0.00444	4.574	0.00444	6.379
0.00447	1.692	0.00447	4.579	0.00447	6.369
0.0045	1.693	0.0045	4.572	0.0045	6.372
0.00453	1.691	0.00453	4.568	0.00453	6.375
0.00456	1.691	0.00456	4.569	0.00456	6.368
0.00458	1.689	0.00458	4.573	0.00458	6.363
0.00461	1.688	0.00461	4.571	0.00461	6.355
0.00464	1.689	0.00464	4.569	0.00464	6.362
0.00467	1.686	0.00467	4.563	0.00467	6.347
0.00469	1.683	0.00469	4.56	0.00469	6.36
0.00472	1.684	0.00472	4.566	0.00472	6.366
0.00475	1.686	0.00475	4.571	0.00475	6.363
0.00478	1.685	0.00478	4.574	0.00478	6.363
0.00481	1.682	0.00481	4.567	0.00481	6.353
0.00483	1.682	0.00483	4.572	0.00483	6.368
0.00486	1.681	0.00486	4.573	0.00486	6.366
0.00489	1.684	0.00489	4.56	0.00489	6.363
0.00492	1.681	0.00492	4.566	0.00492	6.372
0.00494	1.678	0.00494	4.573	0.00494	6.355
0.00497	1.681	0.00497	4.569	0.00497	6.366
0.005	1.68	0.005	4.567	0.005	6.355
0.00503	1.675	0.00503	4.565	0.00503	6.364
0.00506	1.678	0.00506	4.558	0.00506	6.354
0.00508	1.675	0.00508	4.569	0.00508	6.358
0.00511	1.674	0.00511	4.57	0.00511	6.359
0.00514	1.675	0.00514	4.553	0.00514	6.363
0.00517	1.674	0.00517	4.56	0.00517	6.359
0.00519	1.677	0.00519	4.56	0.00519	6.358
0.00522	1.678	0.00522	4.559	0.00522	6.351
0.00525	1.673	0.00525	4.558	0.00525	6.335
0.00528	1.674	0.00528	4.565	0.00528	6.328
0.00531	1.676	0.00531	4.554	0.00531	6.345
0.00533	1.676	0.00533	4.555	0.00533	6.358
0.00536	1.674	0.00536	4.562	0.00536	6.381
0.00539	1.67	0.00539	4.569	0.00539	6.363
0.00542	1.675	0.00542	4.565	0.00542	6.349
0.00544	1.674	0.00544	4.552	0.00544	6.357
0.00547	1.669	0.00547	4.56	0.00547	6.349
0.0055	1.673	0.0055	4.552	0.0055	6.356
0.00553	1.667	0.00553	4.553	0.00553	6.359
0.00556	1.669	0.00556	4.558	0.00556	6.363
0.00558	1.67	0.00558	4.557	0.00558	6.368
0.00561	1.667	0.00561	4.543	0.00561	6.355
0.00564	1.666	0.00564	4.549	0.00564	6.374
0.00567	1.663	0.00567	4.55	0.00567	6.34
0.00569	1.666	0.00569	4.546	0.00569	6.356
0.00572	1.667	0.00572	4.55	0.00572	6.348
0.00575	1.667	0.00575	4.559	0.00575	6.336
0.00578	1.665	0.00578	4.546	0.00578	6.342
0.00581	1.665	0.00581	4.549	0.00581	6.332
0.00583	1.665	0.00583	4.547	0.00583	6.361
0.00586	1.662	0.00586	4.552	0.00586	6.364
0.00589	1.661	0.00589	4.547	0.00589	6.349
0.00592	1.662	0.00592	4.552	0.00592	6.355
0.00594	1.662	0.00594	4.554	0.00594	6.354
0.00597	1.657	0.00597	4.548	0.00597	6.36
0.006	1.66	0.006	4.549	0.006	6.348
0.00603	1.661	0.00603	4.545	0.00603	6.36
0.00606	1.658	0.00606	4.541	0.00606	6.373
0.00608	1.662	0.00608	4.56	0.00608	6.349
0.00611	1.659	0.00611	4.555	0.00611	6.365
0.00614	1.656	0.00614	4.534	0.00614	6.342
0.00617	1.658	0.00617	4.538	0.00617	6.356
0.00619	1.658	0.00619	4.545	0.00619	6.353
0.00622	1.654	0.00622	4.547	0.00622	6.34
0.00625	1.655	0.00625	4.548	0.00625	6.356
0.00628	1.652	0.00628	4.541	0.00628	6.345
0.00631	1.654	0.00631	4.546	0.00631	6.345
0.00633	1.655	0.00633	4.545	0.00633	6.375
0.00636	1.652	0.00636	4.546	0.00636	6.361
0.00639	1.649	0.00639	4.548	0.00639	6.348
0.00642	1.654	0.00642	4.537	0.00642	6.34
0.00644	1.653	0.00644	4.538	0.00644	6.339
0.00647	1.655	0.00647	4.544	0.00647	6.325
0.0065	1.653	0.0065	4.54	0.0065	6.337
0.00653	1.65	0.00653	4.545	0.00653	6.349
0.00656	1.651	0.00656	4.536	0.00656	6.357
0.00658	1.651	0.00658	4.532	0.00658	6.343
0.00661	1.651	0.00661	4.541	0.00661	6.346
0.00664	1.65	0.00664	4.545	0.00664	6.334
0.00667	1.649	0.00667	4.543	0.00667	6.325
0.00669	1.65	0.00669	4.536	0.00669	6.359
0.00672	1.647	0.00672	4.545	0.00672	6.345
0.00675	1.646	0.00675	4.536	0.00675	6.337
0.00678	1.65	0.00678	4.527	0.00678	6.355
0.00681	1.648	0.00681	4.537	0.00681	6.369
0.00683	1.645	0.00683	4.532	0.00683	6.365
0.00686	1.646	0.00686	4.531	0.00686	6.35
0.00689	1.649	0.00689	4.537	0.00689	6.339
0.00692	1.65	0.00692	4.534	0.00692	6.342
0.00694	1.645	0.00694	4.529	0.00694	6.335
0.00697	1.643	0.00697	4.533	0.00697	6.339
0.007	1.647	0.007	4.534	0.007	6.336
0.00703	1.646	0.00703	4.54	0.00703	6.336
0.00706	1.643	0.00706	4.544	0.00706	6.333
0.00708	1.645	0.00708	4.541	0.00708	6.34
0.00711	1.644	0.00711	4.536	0.00711	6.364
0.00714	1.644	0.00714	4.526	0.00714	6.335
0.00717	1.642	0.00717	4.536	0.00717	6.335
0.00719	1.642	0.00719	4.534	0.00719	6.353
0.00722	1.641	0.00722	4.537	0.00722	6.355
0.00725	1.64	0.00725	4.543	0.00725	6.351
0.00728	1.644	0.00728	4.524	0.00728	6.35
0.00731	1.642	0.00731	4.517	0.00731	6.338
0.00733	1.637	0.00733	4.529	0.00733	6.359
0.00736	1.641	0.00736	4.535	0.00736	6.352
0.00739	1.64	0.00739	4.539	0.00739	6.34
0.00742	1.642	0.00742	4.53	0.00742	6.333
0.00744	1.64	0.00744	4.526	0.00744	6.355
0.00747	1.636	0.00747	4.516	0.00747	6.337
0.0075	1.636	0.0075	4.528	0.0075	6.355
0.00753	1.64	0.00753	4.529	0.00753	6.351
0.00756	1.642	0.00756	4.536	0.00756	6.348
0.00758	1.634	0.00758	4.525	0.00758	6.353
0.00761	1.637	0.00761	4.527	0.00761	6.335
0.00764	1.639	0.00764	4.529	0.00764	6.342
0.00767	1.638	0.00767	4.524	0.00767	6.345
0.00769	1.636	0.00769	4.524	0.00769	6.347
0.00772	1.638	0.00772	4.522	0.00772	6.359
0.00775	1.636	0.00775	4.519	0.00775	6.353
0.00778	1.634	0.00778	4.523	0.00778	6.331
0.00781	1.634	0.00781	4.529	0.00781	6.357
0.00783	1.633	0.00783	4.531	0.00783	6.347
0.00786	1.633	0.00786	4.524	0.00786	6.361
0.00789	1.637	0.00789	4.529	0.00789	6.345
0.00792	1.634	0.00792	4.52	0.00792	6.349
0.00794	1.634	0.00794	4.54	0.00794	6.349
0.00797	1.635	0.00797	4.529	0.00797	6.364
0.008	1.632	0.008	4.524	0.008	6.328
0.00803	1.631	0.00803	4.525	0.00803	6.349
0.00806	1.63	0.00806	4.517	0.00806	6.34
0.00808	1.629	0.00808	4.521	0.00808	6.327
0.00811	1.632	0.00811	4.532	0.00811	6.363
0.00814	1.631	0.00814	4.52	0.00814	6.357
0.00817	1.634	0.00817	4.524	0.00817	6.343
0.00819	1.633	0.00819	4.523	0.00819	6.356
0.00822	1.63	0.00822	4.526	0.00822	6.339
0.00825	1.631	0.00825	4.526	0.00825	6.356
0.00828	1.631	0.00828	4.521	0.00828	6.358
0.00831	1.63	0.00831	4.525	0.00831	6.353
0.00833	1.631	0.00833	4.513	0.00833	6.347
0.00836	1.628	0.00836	4.511	0.00836	6.329
0.00839	1.627	0.00839	4.519	0.00839	6.339
0.00842	1.631	0.00842	4.518	0.00842	6.353
0.00844	1.633	0.00844	4.512	0.00844	6.343
0.00847	1.628	0.00847	4.515	0.00847	6.335
0.0085	1.628	0.0085	4.515	0.0085	6.333
0.00853	1.63	0.00853	4.506	0.00853	6.338
0.00856	1.626	0.00856	4.515	0.00856	6.343
0.00858	1.626	0.00858	4.516	0.00858	6.338
0.00861	1.628	0.00861	4.517	0.00861	6.336
0.00864	1.629	0.00864	4.521	0.00864	6.333
0.00867	1.626	0.00867	4.521	0.00867	6.35
0.00869	1.622	0.00869	4.515	0.00869	6.353
0.00872	1.626	0.00872	4.52	0.00872	6.322
0.00875	1.628	0.00875	4.519	0.00875	6.344
0.00878	1.628	0.00878	4.517	0.00878	6.318
0.00881	1.625	0.00881	4.522	0.00881	6.339
0.00883	1.623	0.00883	4.514	0.00883	6.35
0.00886	1.626	0.00886	4.51	0.00886	6.361
0.00889	1.629	0.00889	4.519	0.00889	6.346
0.00892	1.624	0.00892	4.521	0.00892	6.324
0.00894	1.622	0.00894	4.518	0.00894	6.345
0.00897	1.625	0.00897	4.516	0.00897	6.338
0.009	1.628	0.009	4.522	0.009	6.335
0.00903	1.625	0.00903	4.528	0.00903	6.33
0.00906	1.623	0.00906	4.522	0.00906	6.346
0.00908	1.621	0.00908	4.531	0.00908	6.343
0.00911	1.627	0.00911	4.519	0.00911	6.347
0.00914	1.623	0.00914	4.533	0.00914	6.341
0.00917	1.623	0.00917	4.528	0.00917	6.346
0.00919	1.624	0.00919	4.515	0.00919	6.358
0.00922	1.62	0.00922	4.527	0.00922	6.356
0.00925	1.623	0.00925	4.525	0.00925	6.341
0.00928	1.621	0.00928	4.518	0.00928	6.323
0.00931	1.619	0.00931	4.524	0.00931	6.317
0.00933	1.622	0.00933	4.525	0.00933	6.345
0.00936	1.622	0.00936	4.522	0.00936	6.333
0.00939	1.621	0.00939	4.52	0.00939	6.348
0.00942	1.618	0.00942	4.52	0.00942	6.338
0.00944	1.621	0.00944	4.527	0.00944	6.331
0.00947	1.619	0.00947	4.525	0.00947	6.356
0.0095	1.617	0.0095	4.519	0.0095	6.334
0.00953	1.617	0.00953	4.523	0.00953	6.328
0.00956	1.622	0.00956	4.525	0.00956	6.34
0.00958	1.621	0.00958	4.519	0.00958	6.334
0.00961	1.621	0.00961	4.513	0.00961	6.343
0.00964	1.62	0.00964	4.528	0.00964	6.352
0.00967	1.622	0.00967	4.528	0.00967	6.341
0.00969	1.618	0.00969	4.523	0.00969	6.344
0.00972	1.615	0.00972	4.514	0.00972	6.346
0.00975	1.618	0.00975	4.517	0.00975	6.344
0.00978	1.617	0.00978	4.525	0.00978	6.344
0.00981	1.613	0.00981	4.517	0.00981	6.353
0.00983	1.614	0.00983	4.516	0.00983	6.338
0.00986	1.618	0.00986	4.507	0.00986	6.335
0.00989	1.616	0.00989	4.506	0.00989	6.344
0.00992	1.619	0.00992	4.513	0.00992	6.328
0.00994	1.618	0.00994	4.515	0.00994	6.357
0.00997	1.615	0.00997	4.524	0.00997	6.34
0.01	1.615	0.01	4.515	0.01	6.344
0.01003	1.613	0.01003	4.514	0.01003	6.342
0.01006	1.611	0.01006	4.518	0.01006	6.308
0.01008	1.614	0.01008	4.51	0.01008	6.341
0.01011	1.611	0.01011	4.506	0.01011	6.356
0.01014	1.61	0.01014	4.505	0.01014	6.334
0.01017	1.615	0.01017	4.512	0.01017	6.328
0.01019	1.616	0.01019	4.51	0.01019	6.325
0.01022	1.614	0.01022	4.518	0.01022	6.329
0.01025	1.616	0.01025	4.516	0.01025	6.343
0.01028	1.613	0.01028	4.508	0.01028	6.321
0.01031	1.611	0.01031	4.503	0.01031	6.345
0.01033	1.613	0.01033	4.508	0.01033	6.331
0.01036	1.612	0.01036	4.513	0.01036	6.339
0.01039	1.613	0.01039	4.517	0.01039	6.353
0.01042	1.614	0.01042	4.505	0.01042	6.331
0.01044	1.612	0.01044	4.507	0.01044	6.332
0.01047	1.613	0.01047	4.512	0.01047	6.326
0.0105	1.615	0.0105	4.505	0.0105	6.353
0.01053	1.618	0.01053	4.506	0.01053	6.365
0.01056	1.612	0.01056	4.512	0.01056	6.352
0.01058	1.611	0.01058	4.517	0.01058	6.346
0.01061	1.612	0.01061	4.512	0.01061	6.331
0.01064	1.615	0.01064	4.505	0.01064	6.343
0.01067	1.612	0.01067	4.514	0.01067	6.337
0.01069	1.608	0.01069	4.518	0.01069	6.364
0.01072	1.611	0.01072	4.507	0.01072	6.335
0.01075	1.611	0.01075	4.508	0.01075	6.356
0.01078	1.61	0.01078	4.509	0.01078	6.361
0.01081	1.607	0.01081	4.502	0.01081	6.346
0.01083	1.61	0.01083	4.508	0.01083	6.342
0.01086	1.611	0.01086	4.518	0.01086	6.346
0.01089	1.61	0.01089	4.51	0.01089	6.354
0.01092	1.606	0.01092	4.515	0.01092	6.342
0.01094	1.609	0.01094	4.52	0.01094	6.33
0.01097	1.607	0.01097	4.505	0.01097	6.349
0.011	1.611	0.011	4.507	0.011	6.348
0.01103	1.606	0.01103	4.508	0.01103	6.328
0.01106	1.605	0.01106	4.511	0.01106	6.349
0.01108	1.61	0.01108	4.514	0.01108	6.343
0.01111	1.61	0.01111	4.501	0.01111	6.346
0.01114	1.606	0.01114	4.508	0.01114	6.344
0.01117	1.609	0.01117	4.504	0.01117	6.336
0.01119	1.608	0.01119	4.508	0.01119	6.346
0.01122	1.604	0.01122	4.505	0.01122	6.348
0.01125	1.604	0.01125	4.512	0.01125	6.348
0.01128	1.607	0.01128	4.505	0.01128	6.357
0.01131	1.606	0.01131	4.506	0.01131	6.33
0.01133	1.607	0.01133	4.507	0.01133	6.326
0.01136	1.606	0.01136	4.499	0.01136	6.33
0.01139	1.607	0.01139	4.505	0.01139	6.334
0.01142	1.605	0.01142	4.51	0.01142	6.328
0.01144	1.607	0.01144	4.503	0.01144	6.349
0.01147	1.605	0.01147	4.504	0.01147	6.35
0.0115	1.606	0.0115	4.494	0.0115	6.337
0.01153	1.605	0.01153	4.496	0.01153	6.341
0.01156	1.606	0.01156	4.5	0.01156	6.346
0.01158	1.602	0.01158	4.507	0.01158	6.337
0.01161	1.6	0.01161	4.517	0.01161	6.343
0.01164	1.604	0.01164	4.511	0.01164	6.37
0.01167	1.605	0.01167	4.492	0.01167	6.357
0.01169	1.604	0.01169	4.494	0.01169	6.321
0.01172	1.609	0.01172	4.502	0.01172	6.342
0.01175	1.602	0.01175	4.502	0.01175	6.347
0.01178	1.598	0.01178	4.504	0.01178	6.345
0.01181	1.602	0.01181	4.512	0.01181	6.351
0.01183	1.603	0.01183	4.507	0.01183	6.351
0.01186	1.603	0.01186	4.501	0.01186	6.356
0.01189	1.603	0.01189	4.501	0.01189	6.349
0.01192	1.603	0.01192	4.501	0.01192	6.355
0.01194	1.601	0.01194	4.505	0.01194	6.352
0.01197	1.6	0.01197	4.503	0.01197	6.344
0.012	1.609	0.012	4.498	0.012	6.344
0.01203	1.606	0.01203	4.496	0.01203	6.367
0.01206	1.601	0.01206	4.495	0.01206	6.337
0.01208	1.601	0.01208	4.499	0.01208	6.343
0.01211	1.602	0.01211	4.506	0.01211	6.369
0.01214	1.599	0.01214	4.503	0.01214	6.347
0.01217	1.599	0.01217	4.493	0.01217	6.335
0.01219	1.6	0.01219	4.494	0.01219	6.338
0.01222	1.601	0.01222	4.504	0.01222	6.343
0.01225	1.599	0.01225	4.493	0.01225	6.343
0.01228	1.598	0.01228	4.486	0.01228	6.347
0.01231	1.603	0.01231	4.496	0.01231	6.352
0.01233	1.601	0.01233	4.489	0.01233	6.342
0.01236	1.597	0.01236	4.492	0.01236	6.338
0.01239	1.6	0.01239	4.494	0.01239	6.331
0.01242	1.598	0.01242	4.495	0.01242	6.338
0.01244	1.597	0.01244	4.493	0.01244	6.324
0.01247	1.602	0.01247	4.491	0.01247	6.347
0.0125	1.603	0.0125	4.494	0.0125	6.334
0.01253	1.599	0.01253	4.499	0.01253	6.347
0.01256	1.598	0.01256	4.502	0.01256	6.34
0.01258	1.598	0.01258	4.492	0.01258	6.353
0.01261	1.598	0.01261	4.485	0.01261	6.349
0.01264	1.598	0.01264	4.49	0.01264	6.339
0.01267	1.598	0.01267	4.498	0.01267	6.333
0.01269	1.601	0.01269	4.502	0.01269	6.327
0.01272	1.598	0.01272	4.502	0.01272	6.341
0.01275	1.597	0.01275	4.491	0.01275	6.355
0.01278	1.597	0.01278	4.488	0.01278	6.35
0.01281	1.597	0.01281	4.502	0.01281	6.341
0.01283	1.596	0.01283	4.5	0.01283	6.336
0.01286	1.596	0.01286	4.5	0.01286	6.346
0.01289	1.595	0.01289	4.497	0.01289	6.359
0.01292	1.595	0.01292	4.483	0.01292	6.344
0.01294	1.593	0.01294	4.496	0.01294	6.337
0.01297	1.596	0.01297	4.483	0.01297	6.327
0.013	1.597	0.013	4.49	0.013	6.339
0.01303	1.597	0.01303	4.499	0.01303	6.324
0.01306	1.593	0.01306	4.495	0.01306	6.339
0.01308	1.59	0.01308	4.503	0.01308	6.336
0.01311	1.593	0.01311	4.501	0.01311	6.342
0.01314	1.595	0.01314	4.5	0.01314	6.348
0.01317	1.595	0.01317	4.506	0.01317	6.36
0.01319	1.596	0.01319	4.503	0.01319	6.339
0.01322	1.597	0.01322	4.507	0.01322	6.344
0.01325	1.601	0.01325	4.501	0.01325	6.342
0.01328	1.599	0.01328	4.501	0.01328	6.36
0.01331	1.596	0.01331	4.509	0.01331	6.342
0.01333	1.594	0.01333	4.511	0.01333	6.348
0.01336	1.594	0.01336	4.51	0.01336	6.342
0.01339	1.592	0.01339	4.506	0.01339	6.36
0.01342	1.592	0.01342	4.509	0.01342	6.363
0.01344	1.593	0.01344	4.501	0.01344	6.335
0.01347	1.593	0.01347	4.498	0.01347	6.326
0.0135	1.597	0.0135	4.499	0.0135	6.342
0.01353	1.593	0.01353	4.498	0.01353	6.332
0.01356	1.593	0.01356	4.501	0.01356	6.324
0.01358	1.593	0.01358	4.504	0.01358	6.323
0.01361	1.592	0.01361	4.505	0.01361	6.347
0.01364	1.59	0.01364	4.5	0.01364	6.339
0.01367	1.592	0.01367	4.502	0.01367	6.333
0.01369	1.589	0.01369	4.505	0.01369	6.363
0.01372	1.593	0.01372	4.499	0.01372	6.345
0.01375	1.592	0.01375	4.502	0.01375	6.346
0.01378	1.589	0.01378	4.509	0.01378	6.36
0.01381	1.594	0.01381	4.507	0.01381	6.343
0.01383	1.592	0.01383	4.506	0.01383	6.334
0.01386	1.593	0.01386	4.505	0.01386	6.341
0.01389	1.591	0.01389	4.494	0.01389	6.337
0.01392	1.591	0.01392	4.496	0.01392	6.335
0.01394	1.592	0.01394	4.503	0.01394	6.343
0.01397	1.589	0.01397	4.502	0.01397	6.347
0.014	1.592	0.014	4.49	0.014	6.332
0.01403	1.591	0.01403	4.5	0.01403	6.338
0.01406	1.591	0.01406	4.496	0.01406	6.335
0.01408	1.589	0.01408	4.506	0.01408	6.333
0.01411	1.589	0.01411	4.503	0.01411	6.333
0.01414	1.589	0.01414	4.496	0.01414	6.331
0.01417	1.59	0.01417	4.499	0.01417	6.332
0.01419	1.592	0.01419	4.499	0.01419	6.329
0.01422	1.587	0.01422	4.493	0.01422	6.337
0.01425	1.59	0.01425	4.486	0.01425	6.322
0.01428	1.587	0.01428	4.491	0.01428	6.337
0.01431	1.591	0.01431	4.487	0.01431	6.345
0.01433	1.59	0.01433	4.486	0.01433	6.345
0.01436	1.59	0.01436	4.495	0.01436	6.353
0.01439	1.591	0.01439	4.499	0.01439	6.34
0.01442	1.588	0.01442	4.492	0.01442	6.326
0.01444	1.589	0.01444	4.484	0.01444	6.333
0.01447	1.59	0.01447	4.488	0.01447	6.344
0.0145	1.588	0.0145	4.493	0.0145	6.35
0.01453	1.591	0.01453	4.504	0.01453	6.332
0.01456	1.584	0.01456	4.498	0.01456	6.338
0.01458	1.582	0.01458	4.494	0.01458	6.321
0.01461	1.587	0.01461	4.488	0.01461	6.331
0.01464	1.588	0.01464	4.488	0.01464	6.338
0.01467	1.589	0.01467	4.494	0.01467	6.312
0.01469	1.588	0.01469	4.487	0.01469	6.337
0.01472	1.587	0.01472	4.493	0.01472	6.368
0.01475	1.586	0.01475	4.499	0.01475	6.344
0.01478	1.588	0.01478	4.481	0.01478	6.329
0.01481	1.585	0.01481	4.484	0.01481	6.343
0.01483	1.583	0.01483	4.489	0.01483	6.325
0.01486	1.583	0.01486	4.492	0.01486	6.331
0.01489	1.585	0.01489	4.481	0.01489	6.324
0.01492	1.586	0.01492	4.488	0.01492	6.357
0.01494	1.586	0.01494	4.483	0.01494	6.361
0.01497	1.586	0.01497	4.492	0.01497	6.336
0.015	1.589	0.015	4.487	0.015	6.335
0.01503	1.587	0.01503	4.491	0.01503	6.359
0.01506	1.583	0.01506	4.503	0.01506	6.347
0.01508	1.587	0.01508	4.489	0.01508	6.345
0.01511	1.585	0.01511	4.492	0.01511	6.345
0.01514	1.584	0.01514	4.492	0.01514	6.334
0.01517	1.585	0.01517	4.484	0.01517	6.355
0.01519	1.586	0.01519	4.491	0.01519	6.334
0.01522	1.584	0.01522	4.49	0.01522	6.355
0.01525	1.585	0.01525	4.492	0.01525	6.349
0.01528	1.584	0.01528	4.484	0.01528	6.315
0.01531	1.585	0.01531	4.492	0.01531	6.315
0.01533	1.587	0.01533	4.482	0.01533	6.339
0.01536	1.583	0.01536	4.485	0.01536	6.34
0.01539	1.585	0.01539	4.494	0.01539	6.337
0.01542	1.58	0.01542	4.509	0.01542	6.335
0.01544	1.58	0.01544	4.503	0.01544	6.346
0.01547	1.584	0.01547	4.497	0.01547	6.347
0.0155	1.582	0.0155	4.489	0.0155	6.347
0.01553	1.582	0.01553	4.494	0.01553	6.333
0.01556	1.578	0.01556	4.497	0.01556	6.323
0.01558	1.58	0.01558	4.483	0.01558	6.352
0.01561	1.585	0.01561	4.489	0.01561	6.353
0.01564	1.583	0.01564	4.497	0.01564	6.359
0.01567	1.58	0.01567	4.49	0.01567	6.316
0.01569	1.583	0.01569	4.491	0.01569	6.335
0.01572	1.584	0.01572	4.493	0.01572	6.331
0.01575	1.58	0.01575	4.495	0.01575	6.354
0.01578	1.58	0.01578	4.477	0.01578	6.313
0.01581	1.581	0.01581	4.496	0.01581	6.345
0.01583	1.58	0.01583	4.512	0.01583	6.361
0.01586	1.582	0.01586	4.499	0.01586	6.343
0.01589	1.58	0.01589	4.487	0.01589	6.352
0.01592	1.579	0.01592	4.488	0.01592	6.335
0.01594	1.581	0.01594	4.496	0.01594	6.336
0.01597	1.58	0.01597	4.494	0.01597	6.351
0.016	1.577	0.016	4.496	0.016	6.355
0.01603	1.577	0.01603	4.497	0.01603	6.333
0.01606	1.58	0.01606	4.485	0.01606	6.33
0.01608	1.58	0.01608	4.489	0.01608	6.344
0.01611	1.579	0.01611	4.494	0.01611	6.338
0.01614	1.578	0.01614	4.488	0.01614	6.341
0.01617	1.578	0.01617	4.486	0.01617	6.363
0.01619	1.578	0.01619	4.486	0.01619	6.337
0.01622	1.579	0.01622	4.5	0.01622	6.329
0.01625	1.58	0.01625	4.497	0.01625	6.351
0.01628	1.582	0.01628	4.49	0.01628	6.353
0.01631	1.579	0.01631	4.489	0.01631	6.344
0.01633	1.579	0.01633	4.501	0.01633	6.352
0.01636	1.58	0.01636	4.492	0.01636	6.323
0.01639	1.576	0.01639	4.499	0.01639	6.355
0.01642	1.577	0.01642	4.494	0.01642	6.347
0.01644	1.577	0.01644	4.495	0.01644	6.343
0.01647	1.577	0.01647	4.492	0.01647	6.35
0.0165	1.575	0.0165	4.478	0.0165	6.344
0.01653	1.576	0.01653	4.487	0.01653	6.337
0.01656	1.574	0.01656	4.486	0.01656	6.344
0.01658	1.574	0.01658	4.489	0.01658	6.338
0.01661	1.577	0.01661	4.493	0.01661	6.326
0.01664	1.575	0.01664	4.484	0.01664	6.344
0.01667	1.577	0.01667	4.484	0.01667	6.346
0.01669	1.578	0.01669	4.492	0.01669	6.342
0.01672	1.579	0.01672	4.495	0.01672	6.33
0.01675	1.576	0.01675	4.495	0.01675	6.342
0.01678	1.576	0.01678	4.483	0.01678	6.306
0.01681	1.577	0.01681	4.49	0.01681	6.334
0.01683	1.578	0.01683	4.492	0.01683	6.345
0.01686	1.581	0.01686	4.472	0.01686	6.333
0.01689	1.577	0.01689	4.488	0.01689	6.349
0.01692	1.574	0.01692	4.497	0.01692	6.356
0.01694	1.574	0.01694	4.482	0.01694	6.332
0.01697	1.575	0.01697	4.479	0.01697	6.33
0.017	1.578	0.017	4.483	0.017	6.352
0.01703	1.575	0.01703	4.485	0.01703	6.338
0.01706	1.573	0.01706	4.49	0.01706	6.345
0.01708	1.575	0.01708	4.489	0.01708	6.34
0.01711	1.579	0.01711	4.484	0.01711	6.336
0.01714	1.575	0.01714	4.481	0.01714	6.348
0.01717	1.574	0.01717	4.482	0.01717	6.336
0.01719	1.579	0.01719	4.479	0.01719	6.344
0.01722	1.574	0.01722	4.484	0.01722	6.357
0.01725	1.573	0.01725	4.478	0.01725	6.343
0.01728	1.574	0.01728	4.493	0.01728	6.329
0.01731	1.577	0.01731	4.489	0.01731	6.33
0.01733	1.572	0.01733	4.483	0.01733	6.316
0.01736	1.574	0.01736	4.489	0.01736	6.332
0.01739	1.575	0.01739	4.48	0.01739	6.353
0.01742	1.57	0.01742	4.48	0.01742	6.327
0.01744	1.57	0.01744	4.476	0.01744	6.344
0.01747	1.574	0.01747	4.479	0.01747	6.33
0.0175	1.575	0.0175	4.483	0.0175	6.339
0.01753	1.572	0.01753	4.478	0.01753	6.314
0.01756	1.574	0.01756	4.483	0.01756	6.333
0.01758	1.575	0.01758	4.482	0.01758	6.329
0.01761	1.57	0.01761	4.473	0.01761	6.335
0.01764	1.573	0.01764	4.485	0.01764	6.348
0.01767	1.574	0.01767	4.491	0.01767	6.314
0.01769	1.571	0.01769	4.474	0.01769	6.343
0.01772	1.575	0.01772	4.482	0.01772	6.333
0.01775	1.572	0.01775	4.478	0.01775	6.359
0.01778	1.571	0.01778	4.48	0.01778	6.34
0.01781	1.571	0.01781	4.482	0.01781	6.33
0.01783	1.572	0.01783	4.485	0.01783	6.329
0.01786	1.573	0.01786	4.484	0.01786	6.348
0.01789	1.574	0.01789	4.478	0.01789	6.339
0.01792	1.571	0.01792	4.486	0.01792	6.332
0.01794	1.57	0.01794	4.479	0.01794	6.336
0.01797	1.572	0.01797	4.475	0.01797	6.33
0.018	1.573	0.018	4.482	0.018	6.328
0.01803	1.571	0.01803	4.483	0.01803	6.33
0.01806	1.567	0.01806	4.481	0.01806	6.348
0.01808	1.569	0.01808	4.473	0.01808	6.338
0.01811	1.572	0.01811	4.483	0.01811	6.337
0.01814	1.569	0.01814	4.492	0.01814	6.354
0.01817	1.57	0.01817	4.482	0.01817	6.342
0.01819	1.57	0.01819	4.483	0.01819	6.35
0.01822	1.569	0.01822	4.482	0.01822	6.343
0.01825	1.569	0.01825	4.487	0.01825	6.34
0.01828	1.57	0.01828	4.472	0.01828	6.341
0.01831	1.57	0.01831	4.473	0.01831	6.328
0.01833	1.571	0.01833	4.481	0.01833	6.34
0.01836	1.57	0.01836	4.484	0.01836	6.329
0.01839	1.568	0.01839	4.473	0.01839	6.343
0.01842	1.57	0.01842	4.483	0.01842	6.338
0.01844	1.572	0.01844	4.477	0.01844	6.33
0.01847	1.57	0.01847	4.476	0.01847	6.338
0.0185	1.569	0.0185	4.473	0.0185	6.323
0.01853	1.569	0.01853	4.482	0.01853	6.338
0.01856	1.567	0.01856	4.475	0.01856	6.329
0.01858	1.568	0.01858	4.486	0.01858	6.335
0.01861	1.567	0.01861	4.485	0.01861	6.321
0.01864	1.566	0.01864	4.481	0.01864	6.348
0.01867	1.568	0.01867	4.474	0.01867	6.361
0.01869	1.567	0.01869	4.479	0.01869	6.33
0.01872	1.568	0.01872	4.482	0.01872	6.334
0.01875	1.568	0.01875	4.474	0.01875	6.353
0.01878	1.566	0.01878	4.466	0.01878	6.332
0.01881	1.567	0.01881	4.474	0.01881	6.339
0.01883	1.573	0.01883	4.481	0.01883	6.341
0.01886	1.571	0.01886	4.472	0.01886	6.333
0.01889	1.566	0.01889	4.473	0.01889	6.321
0.01892	1.565	0.01892	4.476	0.01892	6.331
0.01894	1.567	0.01894	4.476	0.01894	6.325
0.01897	1.565	0.01897	4.471	0.01897	6.358
0.019	1.564	0.019	4.477	0.019	6.344
0.01903	1.565	0.01903	4.474	0.01903	6.329
0.01906	1.566	0.01906	4.47	0.01906	6.349
0.01908	1.562	0.01908	4.472	0.01908	6.343
0.01911	1.565	0.01911	4.467	0.01911	6.334
0.01914	1.565	0.01914	4.472	0.01914	6.334
0.01917	1.564	0.01917	4.471	0.01917	6.339
0.01919	1.566	0.01919	4.469	0.01919	6.335
0.01922	1.568	0.01922	4.477	0.01922	6.326
0.01925	1.564	0.01925	4.476	0.01925	6.321
0.01928	1.565	0.01928	4.472	0.01928	6.324
0.01931	1.567	0.01931	4.466	0.01931	6.34
0.01933	1.565	0.01933	4.466	0.01933	6.324
0.01936	1.564	0.01936	4.471	0.01936	6.34
0.01939	1.564	0.01939	4.479	0.01939	6.35
0.01942	1.563	0.01942	4.481	0.01942	6.336
0.01944	1.567	0.01944	4.476	0.01944	6.353
0.01947	1.567	0.01947	4.481	0.01947	6.338
0.0195	1.561	0.0195	4.493	0.0195	6.331
0.01953	1.564	0.01953	4.472	0.01953	6.325
0.01956	1.565	0.01956	4.473	0.01956	6.346
0.01958	1.563	0.01958	4.479	0.01958	6.359
0.01961	1.566	0.01961	4.478	0.01961	6.326
0.01964	1.563	0.01964	4.48	0.01964	6.331
0.01967	1.562	0.01967	4.483	0.01967	6.34
0.01969	1.571	0.01969	4.465	0.01969	6.35
0.01972	1.565	0.01972	4.48	0.01972	6.331
0.01975	1.562	0.01975	4.497	0.01975	6.334
0.01978	1.564	0.01978	4.489	0.01978	6.348
0.01981	1.559	0.01981	4.487	0.01981	6.326
0.01983	1.561	0.01983	4.478	0.01983	6.317
0.01986	1.56	0.01986	4.482	0.01986	6.314
0.01989	1.56	0.01989	4.486	0.01989	6.326
0.01992	1.561	0.01992	4.478	0.01992	6.332
0.01994	1.565	0.01994	4.476	0.01994	6.346
0.01997	1.56	0.01997	4.479	0.01997	6.34
0.02	1.562	0.02	4.479	0.02	6.333
0.02003	1.563	0.02003	4.47	0.02003	6.32
0.02006	1.563	0.02006	4.466	0.02006	6.349
0.02008	1.564	0.02008	4.473	0.02008	6.325
0.02011	1.559	0.02011	4.485	0.02011	6.309
0.02014	1.559	0.02014	4.469	0.02014	6.329
0.02017	1.564	0.02017	4.472	0.02017	6.332
0.02019	1.565	0.02019	4.482	0.02019	6.319
0.02022	1.562	0.02022	4.481	0.02022	6.32
0.02025	1.561	0.02025	4.487	0.02025	6.336
0.02028	1.56	0.02028	4.475	0.02028	6.327
0.02031	1.561	0.02031	4.474	0.02031	6.329
0.02033	1.559	0.02033	4.478	0.02033	6.335
0.02036	1.561	0.02036	4.47	0.02036	6.343
0.02039	1.559	0.02039	4.468	0.02039	6.313
0.02042	1.56	0.02042	4.485	0.02042	6.338
0.02044	1.561	0.02044	4.472	0.02044	6.339
0.02047	1.561	0.02047	4.478	0.02047	6.33
0.0205	1.563	0.0205	4.477	0.0205	6.345
0.02053	1.56	0.02053	4.488	0.02053	6.349
0.02056	1.561	0.02056	4.482	0.02056	6.355
0.02058	1.561	0.02058	4.467	0.02058	6.338
0.02061	1.56	0.02061	4.467	0.02061	6.336
0.02064	1.56	0.02064	4.485	0.02064	6.36
0.02067	1.558	0.02067	4.475	0.02067	6.345
0.02069	1.561	0.02069	4.469	0.02069	6.352
0.02072	1.562	0.02072	4.478	0.02072	6.337
0.02075	1.558	0.02075	4.478	0.02075	6.361
0.02078	1.56	0.02078	4.467	0.02078	6.342
0.02081	1.56	0.02081	4.477	0.02081	6.321
0.02083	1.561	0.02083	4.468	0.02083	6.316
0.02086	1.56	0.02086	4.462	0.02086	6.351
0.02089	1.563	0.02089	4.466	0.02089	6.33
0.02092	1.561	0.02092	4.472	0.02092	6.334
0.02094	1.559	0.02094	4.467	0.02094	6.343
0.02097	1.561	0.02097	4.476	0.02097	6.356
0.021	1.557	0.021	4.473	0.021	6.35
0.02103	1.557	0.02103	4.471	0.02103	6.319
0.02106	1.555	0.02106	4.47	0.02106	6.352
0.02108	1.556	0.02108	4.46	0.02108	6.335
0.02111	1.558	0.02111	4.467	0.02111	6.346
0.02114	1.555	0.02114	4.473	0.02114	6.358
0.02117	1.557	0.02117	4.467	0.02117	6.337
0.02119	1.559	0.02119	4.466	0.02119	6.34
0.02122	1.558	0.02122	4.467	0.02122	6.342
0.02125	1.56	0.02125	4.47	0.02125	6.332
0.02128	1.558	0.02128	4.473	0.02128	6.346
0.02131	1.556	0.02131	4.464	0.02131	6.333
0.02133	1.556	0.02133	4.477	0.02133	6.328
0.02136	1.557	0.02136	4.469	0.02136	6.333
0.02139	1.555	0.02139	4.476	0.02139	6.336
0.02142	1.555	0.02142	4.469	0.02142	6.323
0.02144	1.557	0.02144	4.477	0.02144	6.336
0.02147	1.559	0.02147	4.468	0.02147	6.331
0.0215	1.558	0.0215	4.468	0.0215	6.334
0.02153	1.556	0.02153	4.463	0.02153	6.33
0.02156	1.555	0.02156	4.471	0.02156	6.346
0.02158	1.557	0.02158	4.478	0.02158	6.35
0.02161	1.556	0.02161	4.474	0.02161	6.342
0.02164	1.556	0.02164	4.474	0.02164	6.353
0.02167	1.558	0.02167	4.472	0.02167	6.325
0.02169	1.557	0.02169	4.471	0.02169	6.324
0.02172	1.556	0.02172	4.466	0.02172	6.343
0.02175	1.556	0.02175	4.469	0.02175	6.346
0.02178	1.553	0.02178	4.475	0.02178	6.33
0.02181	1.555	0.02181	4.467	0.02181	6.338
0.02183	1.554	0.02183	4.463	0.02183	6.341
0.02186	1.557	0.02186	4.472	0.02186	6.333
0.02189	1.558	0.02189	4.474	0.02189	6.352
0.02192	1.556	0.02192	4.469	0.02192	6.331
0.02194	1.555	0.02194	4.469	0.02194	6.353
0.02197	1.554	0.02197	4.468	0.02197	6.313
0.022	1.554	0.022	4.457	0.022	6.327
0.02203	1.555	0.02203	4.459	0.02203	6.34
0.02206	1.55	0.02206	4.459	0.02206	6.355
0.02208	1.555	0.02208	4.467	0.02208	6.356
0.02211	1.552	0.02211	4.465	0.02211	6.343
0.02214	1.552	0.02214	4.461	0.02214	6.349
0.02217	1.554	0.02217	4.46	0.02217	6.328
0.02219	1.555	0.02219	4.465	0.02219	6.323
0.02222	1.553	0.02222	4.46	0.02222	6.34
0.02225	1.554	0.02225	4.469	0.02225	6.344
0.02228	1.554	0.02228	4.472	0.02228	6.346
0.02231	1.552	0.02231	4.464	0.02231	6.346
0.02233	1.554	0.02233	4.472	0.02233	6.351
0.02236	1.551	0.02236	4.459	0.02236	6.337
0.02239	1.552	0.02239	4.456	0.02239	6.308
0.02242	1.554	0.02242	4.468	0.02242	6.315
0.02244	1.553	0.02244	4.462	0.02244	6.329
0.02247	1.552	0.02247	4.459	0.02247	6.35
0.0225	1.55	0.0225	4.468	0.0225	6.345
0.02253	1.553	0.02253	4.459	0.02253	6.339
0.02256	1.55	0.02256	4.462	0.02256	6.34
0.02258	1.549	0.02258	4.485	0.02258	6.32
0.02261	1.552	0.02261	4.469	0.02261	6.362
0.02264	1.547	0.02264	4.463	0.02264	6.336
0.02267	1.546	0.02267	4.459	0.02267	6.344
0.02269	1.552	0.02269	4.457	0.02269	6.335
0.02272	1.553	0.02272	4.471	0.02272	6.341
0.02275	1.551	0.02275	4.462	0.02275	6.359
0.02278	1.552	0.02278	4.461	0.02278	6.334
0.02281	1.552	0.02281	4.47	0.02281	6.338
0.02283	1.55	0.02283	4.466	0.02283	6.334
0.02286	1.551	0.02286	4.462	0.02286	6.328
0.02289	1.549	0.02289	4.458	0.02289	6.349
0.02292	1.549	0.02292	4.463	0.02292	6.335
0.02294	1.55	0.02294	4.478	0.02294	6.315
0.02297	1.549	0.02297	4.472	0.02297	6.336
0.023	1.549	0.023	4.469	0.023	6.33
0.02303	1.551	0.02303	4.46	0.02303	6.302
0.02306	1.548	0.02306	4.457	0.02306	6.316
0.02308	1.547	0.02308	4.471	0.02308	6.327
0.02311	1.549	0.02311	4.465	0.02311	6.347
0.02314	1.549	0.02314	4.467	0.02314	6.344
0.02317	1.55	0.02317	4.465	0.02317	6.355
0.02319	1.551	0.02319	4.462	0.02319	6.356
0.02322	1.552	0.02322	4.463	0.02322	6.345
0.02325	1.548	0.02325	4.462	0.02325	6.33
0.02328	1.547	0.02328	4.459	0.02328	6.335
0.02331	1.546	0.02331	4.458	0.02331	6.337
0.02333	1.548	0.02333	4.462	0.02333	6.34
0.02336	1.553	0.02336	4.46	0.02336	6.333
0.02339	1.549	0.02339	4.463	0.02339	6.331
0.02342	1.548	0.02342	4.465	0.02342	6.336
0.02344	1.549	0.02344	4.462	0.02344	6.34
0.02347	1.547	0.02347	4.457	0.02347	6.346
0.0235	1.546	0.0235	4.446	0.0235	6.339
0.02353	1.55	0.02353	4.459	0.02353	6.347
0.02356	1.549	0.02356	4.471	0.02356	6.323
0.02358	1.548	0.02358	4.458	0.02358	6.317
0.02361	1.545	0.02361	4.456	0.02361	6.311
0.02364	1.549	0.02364	4.464	0.02364	6.32
0.02367	1.549	0.02367	4.465	0.02367	6.334
0.02369	1.542	0.02369	4.456	0.02369	6.344
0.02372	1.543	0.02372	4.466	0.02372	6.334
0.02375	1.547	0.02375	4.45	0.02375	6.347
0.02378	1.548	0.02378	4.449	0.02378	6.342
0.02381	1.546	0.02381	4.459	0.02381	6.352
0.02383	1.545	0.02383	4.457	0.02383	6.357
0.02386	1.542	0.02386	4.462	0.02386	6.354
0.02389	1.54	0.02389	4.451	0.02389	6.335
0.02392	1.544	0.02392	4.465	0.02392	6.34
0.02394	1.545	0.02394	4.459	0.02394	6.328
0.02397	1.546	0.02397	4.457	0.02397	6.331
0.024	1.544	0.024	4.459	0.024	6.336
0.02403	1.539	0.02403	4.451	0.02403	6.337
0.02406	1.541	0.02406	4.453	0.02406	6.345
0.02408	1.545	0.02408	4.45	0.02408	6.349
0.02411	1.547	0.02411	4.461	0.02411	6.365
0.02414	1.541	0.02414	4.46	0.02414	6.35
0.02417	1.542	0.02417	4.455	0.02417	6.349
0.02419	1.543	0.02419	4.452	0.02419	6.358
0.02422	1.545	0.02422	4.454	0.02422	6.35
0.02425	1.542	0.02425	4.452	0.02425	6.326
0.02428	1.542	0.02428	4.455	0.02428	6.333
0.02431	1.544	0.02431	4.466	0.02431	6.345
0.02433	1.541	0.02433	4.446	0.02433	6.355
0.02436	1.543	0.02436	4.455	0.02436	6.35
0.02439	1.546	0.02439	4.457	0.02439	6.342
0.02442	1.544	0.02442	4.457	0.02442	6.347
0.02444	1.544	0.02444	4.475	0.02444	6.356
0.02447	1.541	0.02447	4.467	0.02447	6.33
0.0245	1.541	0.0245	4.458	0.0245	6.352
0.02453	1.543	0.02453	4.47	0.02453	6.336
0.02456	1.545	0.02456	4.464	0.02456	6.327
0.02458	1.546	0.02458	4.473	0.02458	6.351
0.02461	1.544	0.02461	4.455	0.02461	6.315
0.02464	1.541	0.02464	4.455	0.02464	6.344
0.02467	1.539	0.02467	4.46	0.02467	6.353
0.02469	1.543	0.02469	4.46	0.02469	6.345
0.02472	1.542	0.02472	4.459	0.02472	6.339
0.02475	1.539	0.02475	4.468	0.02475	6.349
0.02478	1.54	0.02478	4.454	0.02478	6.365
0.02481	1.539	0.02481	4.471	0.02481	6.35
0.02483	1.542	0.02483	4.471	0.02483	6.342
0.02486	1.544	0.02486	4.465	0.02486	6.351
0.02489	1.544	0.02489	4.459	0.02489	6.348
0.02492	1.538	0.02492	4.464	0.02492	6.358
0.02494	1.539	0.02494	4.462	0.02494	6.349
0.02497	1.541	0.02497	4.458	0.02497	6.329
0.025	1.541	0.025	4.461	0.025	6.356
0.02503	1.542	0.02503	4.464	0.02503	6.347
0.02506	1.539	0.02506	4.472	0.02506	6.348
0.02508	1.541	0.02508	4.465	0.02508	6.354
0.02511	1.545	0.02511	4.466	0.02511	6.321
0.02514	1.539	0.02514	4.46	0.02514	6.316
0.02517	1.538	0.02517	4.462	0.02517	6.364
0.02519	1.542	0.02519	4.451	0.02519	6.349
0.02522	1.542	0.02522	4.441	0.02522	6.32
0.02525	1.541	0.02525	4.455	0.02525	6.338
0.02528	1.542	0.02528	4.45	0.02528	6.347
0.02531	1.54	0.02531	4.449	0.02531	6.325
0.02533	1.538	0.02533	4.459	0.02533	6.36
0.02536	1.54	0.02536	4.453	0.02536	6.346
0.02539	1.54	0.02539	4.458	0.02539	6.339
0.02542	1.541	0.02542	4.455	0.02542	6.359
0.02544	1.538	0.02544	4.457	0.02544	6.362
0.02547	1.541	0.02547	4.461	0.02547	6.349
0.0255	1.539	0.0255	4.449	0.0255	6.347
0.02553	1.54	0.02553	4.46	0.02553	6.332
0.02556	1.535	0.02556	4.462	0.02556	6.341
0.02558	1.536	0.02558	4.463	0.02558	6.349
0.02561	1.538	0.02561	4.458	0.02561	6.33
0.02564	1.533	0.02564	4.453	0.02564	6.355
0.02567	1.531	0.02567	4.452	0.02567	6.335
0.02569	1.534	0.02569	4.446	0.02569	6.348
0.02572	1.534	0.02572	4.453	0.02572	6.342
0.02575	1.538	0.02575	4.461	0.02575	6.334
0.02578	1.539	0.02578	4.453	0.02578	6.322
0.02581	1.538	0.02581	4.45	0.02581	6.342
0.02583	1.537	0.02583	4.452	0.02583	6.342
0.02586	1.537	0.02586	4.465	0.02586	6.357
0.02589	1.534	0.02589	4.449	0.02589	6.351
0.02592	1.535	0.02592	4.446	0.02592	6.344
0.02594	1.535	0.02594	4.454	0.02594	6.31
0.02597	1.532	0.02597	4.463	0.02597	6.33
0.026	1.534	0.026	4.463	0.026	6.337
0.02603	1.535	0.02603	4.453	0.02603	6.324
0.02606	1.535	0.02606	4.45	0.02606	6.347
0.02608	1.538	0.02608	4.456	0.02608	6.356
0.02611	1.534	0.02611	4.456	0.02611	6.372
0.02614	1.534	0.02614	4.462	0.02614	6.368
0.02617	1.537	0.02617	4.454	0.02617	6.354
0.02619	1.532	0.02619	4.455	0.02619	6.359
0.02622	1.532	0.02622	4.458	0.02622	6.368
0.02625	1.536	0.02625	4.453	0.02625	6.356
0.02628	1.534	0.02628	4.456	0.02628	6.363
0.02631	1.531	0.02631	4.451	0.02631	6.351
0.02633	1.533	0.02633	4.454	0.02633	6.354
0.02636	1.537	0.02636	4.454	0.02636	6.354
0.02639	1.537	0.02639	4.457	0.02639	6.342
0.02642	1.534	0.02642	4.442	0.02642	6.332
0.02644	1.534	0.02644	4.439	0.02644	6.337
0.02647	1.537	0.02647	4.452	0.02647	6.323
0.0265	1.535	0.0265	4.46	0.0265	6.348
0.02653	1.53	0.02653	4.454	0.02653	6.349
0.02656	1.529	0.02656	4.455	0.02656	6.345
0.02658	1.53	0.02658	4.455	0.02658	6.316
0.02661	1.535	0.02661	4.448	0.02661	6.345
0.02664	1.529	0.02664	4.458	0.02664	6.344
0.02667	1.534	0.02667	4.458	0.02667	6.337
0.02669	1.531	0.02669	4.462	0.02669	6.354
0.02672	1.532	0.02672	4.453	0.02672	6.341
0.02675	1.534	0.02675	4.452	0.02675	6.351
0.02678	1.53	0.02678	4.453	0.02678	6.331
0.02681	1.531	0.02681	4.462	0.02681	6.334
0.02683	1.53	0.02683	4.451	0.02683	6.34
0.02686	1.533	0.02686	4.448	0.02686	6.342
0.02689	1.529	0.02689	4.447	0.02689	6.341
0.02692	1.53	0.02692	4.445	0.02692	6.338
0.02694	1.53	0.02694	4.446	0.02694	6.341
0.02697	1.533	0.02697	4.446	0.02697	6.342
0.027	1.533	0.027	4.447	0.027	6.349
0.02703	1.531	0.02703	4.451	0.02703	6.347
0.02706	1.531	0.02706	4.446	0.02706	6.328
0.02708	1.529	0.02708	4.448	0.02708	6.339
0.02711	1.528	0.02711	4.455	0.02711	6.336
0.02714	1.529	0.02714	4.452	0.02714	6.331
0.02717	1.529	0.02717	4.446	0.02717	6.35
0.02719	1.529	0.02719	4.451	0.02719	6.34
0.02722	1.527	0.02722	4.456	0.02722	6.337
0.02725	1.53	0.02725	4.45	0.02725	6.33
0.02728	1.532	0.02728	4.439	0.02728	6.347
0.02731	1.532	0.02731	4.45	0.02731	6.319
0.02733	1.536	0.02733	4.458	0.02733	6.342
0.02736	1.529	0.02736	4.456	0.02736	6.33
0.02739	1.529	0.02739	4.458	0.02739	6.322
0.02742	1.533	0.02742	4.454	0.02742	6.326
0.02744	1.527	0.02744	4.445	0.02744	6.335
0.02747	1.528	0.02747	4.447	0.02747	6.352
0.0275	1.528	0.0275	4.449	0.0275	6.328
0.02753	1.527	0.02753	4.455	0.02753	6.334
0.02756	1.525	0.02756	4.45	0.02756	6.339
0.02758	1.528	0.02758	4.445	0.02758	6.349
0.02761	1.532	0.02761	4.452	0.02761	6.348
0.02764	1.527	0.02764	4.45	0.02764	6.321
0.02767	1.527	0.02767	4.454	0.02767	6.318
0.02769	1.528	0.02769	4.45	0.02769	6.347
0.02772	1.526	0.02772	4.446	0.02772	6.339
0.02775	1.527	0.02775	4.455	0.02775	6.314
0.02778	1.527	0.02778	4.446	0.02778	6.326
0.02781	1.526	0.02781	4.443	0.02781	6.34
0.02783	1.529	0.02783	4.457	0.02783	6.34
0.02786	1.526	0.02786	4.45	0.02786	6.321
0.02789	1.527	0.02789	4.446	0.02789	6.342
0.02792	1.527	0.02792	4.453	0.02792	6.344
0.02794	1.526	0.02794	4.458	0.02794	6.339
0.02797	1.527	0.02797	4.464	0.02797	6.319
0.028	1.525	0.028	4.455	0.028	6.349
0.02803	1.526	0.02803	4.459	0.02803	6.331
0.02806	1.527	0.02806	4.456	0.02806	6.358
0.02808	1.526	0.02808	4.445	0.02808	6.345
0.02811	1.526	0.02811	4.445	0.02811	6.344
0.02814	1.524	0.02814	4.457	0.02814	6.336
0.02817	1.528	0.02817	4.44	0.02817	6.325
0.02819	1.524	0.02819	4.444	0.02819	6.338
0.02822	1.526	0.02822	4.442	0.02822	6.331
0.02825	1.523	0.02825	4.454	0.02825	6.322
0.02828	1.524	0.02828	4.455	0.02828	6.327
0.02831	1.529	0.02831	4.454	0.02831	6.333
0.02833	1.527	0.02833	4.459	0.02833	6.346
0.02836	1.528	0.02836	4.459	0.02836	6.33
0.02839	1.528	0.02839	4.453	0.02839	6.36
0.02842	1.524	0.02842	4.444	0.02842	6.366
0.02844	1.521	0.02844	4.451	0.02844	6.339
0.02847	1.525	0.02847	4.432	0.02847	6.336
0.0285	1.524	0.0285	4.454	0.0285	6.326
0.02853	1.525	0.02853	4.439	0.02853	6.338
0.02856	1.527	0.02856	4.444	0.02856	6.349
0.02858	1.527	0.02858	4.453	0.02858	6.334
0.02861	1.526	0.02861	4.444	0.02861	6.35
0.02864	1.525	0.02864	4.449	0.02864	6.361
0.02867	1.525	0.02867	4.452	0.02867	6.343
0.02869	1.525	0.02869	4.451	0.02869	6.342
0.02872	1.521	0.02872	4.448	0.02872	6.352
0.02875	1.523	0.02875	4.446	0.02875	6.339
0.02878	1.52	0.02878	4.44	0.02878	6.33
0.02881	1.523	0.02881	4.453	0.02881	6.337
0.02883	1.524	0.02883	4.451	0.02883	6.326
0.02886	1.522	0.02886	4.453	0.02886	6.342
0.02889	1.523	0.02889	4.456	0.02889	6.341
0.02892	1.524	0.02892	4.453	0.02892	6.335
0.02894	1.528	0.02894	4.448	0.02894	6.339
0.02897	1.522	0.02897	4.453	0.02897	6.351
0.029	1.521	0.029	4.447	0.029	6.355
0.02903	1.524	0.02903	4.446	0.02903	6.341
0.02906	1.521	0.02906	4.454	0.02906	6.35
0.02908	1.521	0.02908	4.455	0.02908	6.336
0.02911	1.519	0.02911	4.45	0.02911	6.33
0.02914	1.52	0.02914	4.445	0.02914	6.342
0.02917	1.523	0.02917	4.445	0.02917	6.321
0.02919	1.52	0.02919	4.447	0.02919	6.332
0.02922	1.519	0.02922	4.447	0.02922	6.305
0.02925	1.517	0.02925	4.448	0.02925	6.339
0.02928	1.525	0.02928	4.443	0.02928	6.339
0.02931	1.522	0.02931	4.446	0.02931	6.352
0.02933	1.52	0.02933	4.449	0.02933	6.339
0.02936	1.523	0.02936	4.45	0.02936	6.348
0.02939	1.521	0.02939	4.455	0.02939	6.348
0.02942	1.52	0.02942	4.449	0.02942	6.333
0.02944	1.522	0.02944	4.439	0.02944	6.333
0.02947	1.521	0.02947	4.444	0.02947	6.327
0.0295	1.521	0.0295	4.436	0.0295	6.336
0.02953	1.519	0.02953	4.444	0.02953	6.323
0.02956	1.518	0.02956	4.448	0.02956	6.334
0.02958	1.518	0.02958	4.449	0.02958	6.331
0.02961	1.52	0.02961	4.443	0.02961	6.331
0.02964	1.521	0.02964	4.446	0.02964	6.343
0.02967	1.516	0.02967	4.446	0.02967	6.348
0.02969	1.52	0.02969	4.453	0.02969	6.345
0.02972	1.521	0.02972	4.451	0.02972	6.363
0.02975	1.523	0.02975	4.453	0.02975	6.334
0.02978	1.519	0.02978	4.45	0.02978	6.351
0.02981	1.516	0.02981	4.451	0.02981	6.335
0.02983	1.52	0.02983	4.437	0.02983	6.346
0.02986	1.522	0.02986	4.451	0.02986	6.326
0.02989	1.518	0.02989	4.451	0.02989	6.327
0.02992	1.517	0.02992	4.446	0.02992	6.357
0.02994	1.516	0.02994	4.451	0.02994	6.336
0.02997	1.52	0.02997	4.454	0.02997	6.332
0.03	1.519	0.03	4.447	0.03	6.339
0.03003	1.519	0.03003	4.447	0.03003	6.32
0.03006	1.517	0.03006	4.456	0.03006	6.324
0.03008	1.515	0.03008	4.458	0.03008	6.332
0.03011	1.519	0.03011	4.449	0.03011	6.346
0.03014	1.517	0.03014	4.441	0.03014	6.324
0.03017	1.517	0.03017	4.451	0.03017	6.346
0.03019	1.516	0.03019	4.452	0.03019	6.339
0.03022	1.516	0.03022	4.445	0.03022	6.345
0.03025	1.517	0.03025	4.449	0.03025	6.342
0.03028	1.517	0.03028	4.441	0.03028	6.357
0.03031	1.515	0.03031	4.444	0.03031	6.347
0.03033	1.517	0.03033	4.434	0.03033	6.368
0.03036	1.514	0.03036	4.451	0.03036	6.324
0.03039	1.514	0.03039	4.437	0.03039	6.341
0.03042	1.517	0.03042	4.438	0.03042	6.342
0.03044	1.518	0.03044	4.435	0.03044	6.359
0.03047	1.518	0.03047	4.435	0.03047	6.347
0.0305	1.515	0.0305	4.437	0.0305	6.354
0.03053	1.514	0.03053	4.451	0.03053	6.342
0.03056	1.519	0.03056	4.444	0.03056	6.333
0.03058	1.519	0.03058	4.442	0.03058	6.342
0.03061	1.517	0.03061	4.445	0.03061	6.355
0.03064	1.516	0.03064	4.452	0.03064	6.335
0.03067	1.514	0.03067	4.446	0.03067	6.323
0.03069	1.513	0.03069	4.437	0.03069	6.349
0.03072	1.514	0.03072	4.443	0.03072	6.324
0.03075	1.52	0.03075	4.445	0.03075	6.334
0.03078	1.519	0.03078	4.444	0.03078	6.334
0.03081	1.513	0.03081	4.442	0.03081	6.341
0.03083	1.513	0.03083	4.442	0.03083	6.348
0.03086	1.515	0.03086	4.451	0.03086	6.35
0.03089	1.515	0.03089	4.445	0.03089	6.343
0.03092	1.512	0.03092	4.439	0.03092	6.342
0.03094	1.513	0.03094	4.444	0.03094	6.349
0.03097	1.517	0.03097	4.445	0.03097	6.359
0.031	1.514	0.031	4.443	0.031	6.34
0.03103	1.514	0.03103	4.438	0.03103	6.35
0.03106	1.512	0.03106	4.44	0.03106	6.345
0.03108	1.515	0.03108	4.452	0.03108	6.338
0.03111	1.514	0.03111	4.448	0.03111	6.352
0.03114	1.52	0.03114	4.446	0.03114	6.347
0.03117	1.515	0.03117	4.44	0.03117	6.346
0.03119	1.513	0.03119	4.443	0.03119	6.355
0.03122	1.516	0.03122	4.442	0.03122	6.345
0.03125	1.514	0.03125	4.448	0.03125	6.347
0.03128	1.515	0.03128	4.443	0.03128	6.342
0.03131	1.513	0.03131	4.438	0.03131	6.321
0.03133	1.512	0.03133	4.448	0.03133	6.346
0.03136	1.51	0.03136	4.445	0.03136	6.348
0.03139	1.511	0.03139	4.447	0.03139	6.335
0.03142	1.511	0.03142	4.449	0.03142	6.337
0.03144	1.515	0.03144	4.441	0.03144	6.333
0.03147	1.51	0.03147	4.44	0.03147	6.32
0.0315	1.512	0.0315	4.441	0.0315	6.32
0.03153	1.511	0.03153	4.454	0.03153	6.337
0.03156	1.512	0.03156	4.441	0.03156	6.345
0.03158	1.514	0.03158	4.455	0.03158	6.334
0.03161	1.514	0.03161	4.445	0.03161	6.347
0.03164	1.51	0.03164	4.43	0.03164	6.353
0.03167	1.51	0.03167	4.447	0.03167	6.321
0.03169	1.512	0.03169	4.446	0.03169	6.34
0.03172	1.508	0.03172	4.444	0.03172	6.338
0.03175	1.507	0.03175	4.443	0.03175	6.352
0.03178	1.511	0.03178	4.45	0.03178	6.316
0.03181	1.51	0.03181	4.441	0.03181	6.345
0.03183	1.509	0.03183	4.437	0.03183	6.343
0.03186	1.513	0.03186	4.443	0.03186	6.342
0.03189	1.511	0.03189	4.447	0.03189	6.354
0.03192	1.509	0.03192	4.458	0.03192	6.359
0.03194	1.509	0.03194	4.442	0.03194	6.352
0.03197	1.509	0.03197	4.44	0.03197	6.343
0.032	1.508	0.032	4.449	0.032	6.355
0.03203	1.511	0.03203	4.449	0.03203	6.357
0.03206	1.509	0.03206	4.441	0.03206	6.356
0.03208	1.506	0.03208	4.447	0.03208	6.338
0.03211	1.509	0.03211	4.444	0.03211	6.343
0.03214	1.508	0.03214	4.441	0.03214	6.347
0.03217	1.511	0.03217	4.444	0.03217	6.349
0.03219	1.506	0.03219	4.433	0.03219	6.348
0.03222	1.51	0.03222	4.438	0.03222	6.346
0.03225	1.509	0.03225	4.446	0.03225	6.342
0.03228	1.505	0.03228	4.437	0.03228	6.326
0.03231	1.505	0.03231	4.44	0.03231	6.343
0.03233	1.506	0.03233	4.44	0.03233	6.343
0.03236	1.505	0.03236	4.441	0.03236	6.343
0.03239	1.506	0.03239	4.438	0.03239	6.352
0.03242	1.509	0.03242	4.441	0.03242	6.343
0.03244	1.509	0.03244	4.438	0.03244	6.36
0.03247	1.507	0.03247	4.444	0.03247	6.346
0.0325	1.506	0.0325	4.44	0.0325	6.326
0.03253	1.504	0.03253	4.442	0.03253	6.35
0.03256	1.507	0.03256	4.448	0.03256	6.35
0.03258	1.509	0.03258	4.444	0.03258	6.354
0.03261	1.506	0.03261	4.435	0.03261	6.349
0.03264	1.507	0.03264	4.439	0.03264	6.353
0.03267	1.506	0.03267	4.449	0.03267	6.351
0.03269	1.507	0.03269	4.439	0.03269	6.335
0.03272	1.506	0.03272	4.434	0.03272	6.345
0.03275	1.502	0.03275	4.438	0.03275	6.349
0.03278	1.507	0.03278	4.437	0.03278	6.355
0.03281	1.509	0.03281	4.439	0.03281	6.341
0.03283	1.504	0.03283	4.45	0.03283	6.338
0.03286	1.505	0.03286	4.437	0.03286	6.359
0.03289	1.506	0.03289	4.438	0.03289	6.347
0.03292	1.506	0.03292	4.446	0.03292	6.32
0.03294	1.505	0.03294	4.437	0.03294	6.334
0.03297	1.506	0.03297	4.442	0.03297	6.336
0.033	1.505	0.033	4.441	0.033	6.35
0.03303	1.504	0.03303	4.438	0.03303	6.341
0.03306	1.503	0.03306	4.445	0.03306	6.317
0.03308	1.506	0.03308	4.44	0.03308	6.344
0.03311	1.506	0.03311	4.433	0.03311	6.344
0.03314	1.506	0.03314	4.436	0.03314	6.319
0.03317	1.505	0.03317	4.43	0.03317	6.329
0.03319	1.503	0.03319	4.435	0.03319	6.349
0.03322	1.503	0.03322	4.433	0.03322	6.338
0.03325	1.507	0.03325	4.431	0.03325	6.336
0.03328	1.506	0.03328	4.436	0.03328	6.333
0.03331	1.505	0.03331	4.451	0.03331	6.33
0.03333	1.506	0.03333	4.45	0.03333	6.311
0.03336	1.502	0.03336	4.439	0.03336	6.323
0.03339	1.502	0.03339	4.444	0.03339	6.332
0.03342	1.506	0.03342	4.441	0.03342	6.332
0.03344	1.507	0.03344	4.44	0.03344	6.338
0.03347	1.505	0.03347	4.426	0.03347	6.353
0.0335	1.5	0.0335	4.435	0.0335	6.333
0.03353	1.503	0.03353	4.426	0.03353	6.35
0.03356	1.503	0.03356	4.436	0.03356	6.336
0.03358	1.5	0.03358	4.435	0.03358	6.352
0.03361	1.502	0.03361	4.438	0.03361	6.328
0.03364	1.503	0.03364	4.438	0.03364	6.338
0.03367	1.503	0.03367	4.437	0.03367	6.362
0.03369	1.505	0.03369	4.439	0.03369	6.352
0.03372	1.504	0.03372	4.435	0.03372	6.343
0.03375	1.501	0.03375	4.436	0.03375	6.348
0.03378	1.498	0.03378	4.446	0.03378	6.358
0.03381	1.501	0.03381	4.445	0.03381	6.351
0.03383	1.503	0.03383	4.444	0.03383	6.336
0.03386	1.501	0.03386	4.439	0.03386	6.343
0.03389	1.499	0.03389	4.446	0.03389	6.345
0.03392	1.5	0.03392	4.43	0.03392	6.342
0.03394	1.502	0.03394	4.446	0.03394	6.351
0.03397	1.499	0.03397	4.444	0.03397	6.349
0.034	1.5	0.034	4.442	0.034	6.355
0.03403	1.503	0.03403	4.435	0.03403	6.323
0.03406	1.501	0.03406	4.446	0.03406	6.346
0.03408	1.501	0.03408	4.452	0.03408	6.326
0.03411	1.502	0.03411	4.435	0.03411	6.321
0.03414	1.498	0.03414	4.447	0.03414	6.324
0.03417	1.503	0.03417	4.442	0.03417	6.325
0.03419	1.5	0.03419	4.444	0.03419	6.362
0.03422	1.498	0.03422	4.441	0.03422	6.354
0.03425	1.501	0.03425	4.435	0.03425	6.351
0.03428	1.498	0.03428	4.443	0.03428	6.318
0.03431	1.498	0.03431	4.45	0.03431	6.316
0.03433	1.5	0.03433	4.435	0.03433	6.327
0.03436	1.497	0.03436	4.441	0.03436	6.35
0.03439	1.502	0.03439	4.448	0.03439	6.33
0.03442	1.498	0.03442	4.439	0.03442	6.322
0.03444	1.497	0.03444	4.444	0.03444	6.349
0.03447	1.5	0.03447	4.446	0.03447	6.329
0.0345	1.499	0.0345	4.452	0.0345	6.334
0.03453	1.501	0.03453	4.453	0.03453	6.347
0.03456	1.497	0.03456	4.428	0.03456	6.325
0.03458	1.498	0.03458	4.443	0.03458	6.327
0.03461	1.497	0.03461	4.437	0.03461	6.35
0.03464	1.5	0.03464	4.427	0.03464	6.35
0.03467	1.499	0.03467	4.442	0.03467	6.326
0.03469	1.501	0.03469	4.45	0.03469	6.338
0.03472	1.5	0.03472	4.442	0.03472	6.335
0.03475	1.499	0.03475	4.441	0.03475	6.327
0.03478	1.497	0.03478	4.435	0.03478	6.338
0.03481	1.496	0.03481	4.429	0.03481	6.332
0.03483	1.5	0.03483	4.43	0.03483	6.319
0.03486	1.5	0.03486	4.454	0.03486	6.339
0.03489	1.495	0.03489	4.446	0.03489	6.353
0.03492	1.493	0.03492	4.437	0.03492	6.353
0.03494	1.494	0.03494	4.444	0.03494	6.336
0.03497	1.498	0.03497	4.444	0.03497	6.328
0.035	1.499	0.035	4.45	0.035	6.339
0.03503	1.496	0.03503	4.456	0.03503	6.336
0.03506	1.497	0.03506	4.437	0.03506	6.343
0.03508	1.497	0.03508	4.442	0.03508	6.353
0.03511	1.496	0.03511	4.429	0.03511	6.344
0.03514	1.494	0.03514	4.445	0.03514	6.349
0.03517	1.492	0.03517	4.441	0.03517	6.337
0.03519	1.49	0.03519	4.445	0.03519	6.33
0.03522	1.491	0.03522	4.435	0.03522	6.354
0.03525	1.493	0.03525	4.437	0.03525	6.334
0.03528	1.495	0.03528	4.446	0.03528	6.326
0.03531	1.492	0.03531	4.445	0.03531	6.337
0.03533	1.496	0.03533	4.437	0.03533	6.353
0.03536	1.499	0.03536	4.439	0.03536	6.328
0.03539	1.493	0.03539	4.438	0.03539	6.355
0.03542	1.495	0.03542	4.445	0.03542	6.337
0.03544	1.494	0.03544	4.44	0.03544	6.338
0.03547	1.496	0.03547	4.447	0.03547	6.351
0.0355	1.496	0.0355	4.445	0.0355	6.341
0.03553	1.495	0.03553	4.436	0.03553	6.341
0.03556	1.493	0.03556	4.436	0.03556	6.348
0.03558	1.493	0.03558	4.438	0.03558	6.333
0.03561	1.491	0.03561	4.442	0.03561	6.327
0.03564	1.49	0.03564	4.437	0.03564	6.346
0.03567	1.494	0.03567	4.437	0.03567	6.363
0.03569	1.494	0.03569	4.443	0.03569	6.345
0.03572	1.494	0.03572	4.432	0.03572	6.341
0.03575	1.496	0.03575	4.437	0.03575	6.327
0.03578	1.492	0.03578	4.44	0.03578	6.338
0.03581	1.49	0.03581	4.431	0.03581	6.337
0.03583	1.493	0.03583	4.444	0.03583	6.344
0.03586	1.488	0.03586	4.44	0.03586	6.349
0.03589	1.489	0.03589	4.432	0.03589	6.362
0.03592	1.491	0.03592	4.431	0.03592	6.331
0.03594	1.492	0.03594	4.428	0.03594	6.334
0.03597	1.492	0.03597	4.442	0.03597	6.34
0.036	1.492	0.036	4.44	0.036	6.342
0.03603	1.493	0.03603	4.44	0.03603	6.361
0.03606	1.489	0.03606	4.441	0.03606	6.352
0.03608	1.493	0.03608	4.426	0.03608	6.359
0.03611	1.49	0.03611	4.432	0.03611	6.345
0.03614	1.489	0.03614	4.442	0.03614	6.34
0.03617	1.492	0.03617	4.435	0.03617	6.344
0.03619	1.49	0.03619	4.437	0.03619	6.353
0.03622	1.487	0.03622	4.442	0.03622	6.369
0.03625	1.487	0.03625	4.433	0.03625	6.33
0.03628	1.489	0.03628	4.437	0.03628	6.344
0.03631	1.49	0.03631	4.428	0.03631	6.357
0.03633	1.49	0.03633	4.423	0.03633	6.355
0.03636	1.491	0.03636	4.424	0.03636	6.333
0.03639	1.487	0.03639	4.435	0.03639	6.346
0.03642	1.487	0.03642	4.437	0.03642	6.337
0.03644	1.489	0.03644	4.433	0.03644	6.326
0.03647	1.49	0.03647	4.443	0.03647	6.335
0.0365	1.49	0.0365	4.447	0.0365	6.33
0.03653	1.489	0.03653	4.44	0.03653	6.334
0.03656	1.488	0.03656	4.432	0.03656	6.339
0.03658	1.492	0.03658	4.444	0.03658	6.338
0.03661	1.491	0.03661	4.431	0.03661	6.347
0.03664	1.491	0.03664	4.433	0.03664	6.352
0.03667	1.494	0.03667	4.432	0.03667	6.342
0.03669	1.492	0.03669	4.427	0.03669	6.362
0.03672	1.491	0.03672	4.445	0.03672	6.368
0.03675	1.495	0.03675	4.449	0.03675	6.341
0.03678	1.49	0.03678	4.436	0.03678	6.364
0.03681	1.49	0.03681	4.442	0.03681	6.343
0.03683	1.49	0.03683	4.436	0.03683	6.339
0.03686	1.493	0.03686	4.439	0.03686	6.356
0.03689	1.489	0.03689	4.423	0.03689	6.322
0.03692	1.49	0.03692	4.438	0.03692	6.312
0.03694	1.491	0.03694	4.441	0.03694	6.344
0.03697	1.493	0.03697	4.438	0.03697	6.36
0.037	1.49	0.037	4.436	0.037	6.332
0.03703	1.487	0.03703	4.427	0.03703	6.343
0.03706	1.487	0.03706	4.429	0.03706	6.338
0.03708	1.489	0.03708	4.433	0.03708	6.348
0.03711	1.49	0.03711	4.433	0.03711	6.34
0.03714	1.489	0.03714	4.433	0.03714	6.352
0.03717	1.491	0.03717	4.429	0.03717	6.344
0.03719	1.491	0.03719	4.436	0.03719	6.329
0.03722	1.487	0.03722	4.434	0.03722	6.329
0.03725	1.488	0.03725	4.428	0.03725	6.357
0.03728	1.486	0.03728	4.422	0.03728	6.353
0.03731	1.488	0.03731	4.422	0.03731	6.334
0.03733	1.491	0.03733	4.428	0.03733	6.318
0.03736	1.491	0.03736	4.429	0.03736	6.327
0.03739	1.488	0.03739	4.428	0.03739	6.351
0.03742	1.49	0.03742	4.432	0.03742	6.341
0.03744	1.49	0.03744	4.422	0.03744	6.348
0.03747	1.487	0.03747	4.433	0.03747	6.337
0.0375	1.487	0.0375	4.443	0.0375	6.354
0.03753	1.487	0.03753	4.426	0.03753	6.332
0.03756	1.486	0.03756	4.426	0.03756	6.326
0.03758	1.485	0.03758	4.428	0.03758	6.33
0.03761	1.484	0.03761	4.432	0.03761	6.349
0.03764	1.488	0.03764	4.435	0.03764	6.34
0.03767	1.486	0.03767	4.437	0.03767	6.34
0.03769	1.486	0.03769	4.432	0.03769	6.337
0.03772	1.487	0.03772	4.43	0.03772	6.338
0.03775	1.486	0.03775	4.432	0.03775	6.336
0.03778	1.488	0.03778	4.424	0.03778	6.361
0.03781	1.486	0.03781	4.431	0.03781	6.344
0.03783	1.487	0.03783	4.428	0.03783	6.339
0.03786	1.483	0.03786	4.432	0.03786	6.338
0.03789	1.484	0.03789	4.429	0.03789	6.343
0.03792	1.486	0.03792	4.42	0.03792	6.348
0.03794	1.484	0.03794	4.435	0.03794	6.339
0.03797	1.483	0.03797	4.43	0.03797	6.364
0.038	1.482	0.038	4.437	0.038	6.349
0.03803	1.482	0.03803	4.429	0.03803	6.343
0.03806	1.487	0.03806	4.419	0.03806	6.355
0.03808	1.485	0.03808	4.427	0.03808	6.339
0.03811	1.482	0.03811	4.434	0.03811	6.334
0.03814	1.484	0.03814	4.418	0.03814	6.355
0.03817	1.482	0.03817	4.418	0.03817	6.355
0.03819	1.486	0.03819	4.427	0.03819	6.353
0.03822	1.484	0.03822	4.436	0.03822	6.365
0.03825	1.487	0.03825	4.43	0.03825	6.366
0.03828	1.484	0.03828	4.423	0.03828	6.334
0.03831	1.482	0.03831	4.435	0.03831	6.344
0.03833	1.485	0.03833	4.424	0.03833	6.335
0.03836	1.484	0.03836	4.427	0.03836	6.371
0.03839	1.482	0.03839	4.437	0.03839	6.354
0.03842	1.48	0.03842	4.435	0.03842	6.339
0.03844	1.485	0.03844	4.423	0.03844	6.332
0.03847	1.483	0.03847	4.439	0.03847	6.329
0.0385	1.48	0.0385	4.432	0.0385	6.326
0.03853	1.481	0.03853	4.427	0.03853	6.346
0.03856	1.483	0.03856	4.43	0.03856	6.355
0.03858	1.48	0.03858	4.425	0.03858	6.34
0.03861	1.481	0.03861	4.424	0.03861	6.338
0.03864	1.482	0.03864	4.425	0.03864	6.37
0.03867	1.481	0.03867	4.436	0.03867	6.371
0.03869	1.48	0.03869	4.444	0.03869	6.341
0.03872	1.48	0.03872	4.436	0.03872	6.354
0.03875	1.48	0.03875	4.44	0.03875	6.351
0.03878	1.479	0.03878	4.442	0.03878	6.353
0.03881	1.479	0.03881	4.433	0.03881	6.34
0.03883	1.479	0.03883	4.432	0.03883	6.341
0.03886	1.482	0.03886	4.432	0.03886	6.326
0.03889	1.479	0.03889	4.436	0.03889	6.354
0.03892	1.477	0.03892	4.433	0.03892	6.352
0.03894	1.477	0.03894	4.427	0.03894	6.334
0.03897	1.475	0.03897	4.43	0.03897	6.344
0.039	1.477	0.039	4.442	0.039	6.353
0.03903	1.477	0.03903	4.435	0.03903	6.353
0.03906	1.479	0.03906	4.428	0.03906	6.349
0.03908	1.475	0.03908	4.427	0.03908	6.353
0.03911	1.481	0.03911	4.436	0.03911	6.33
0.03914	1.479	0.03914	4.44	0.03914	6.331
0.03917	1.477	0.03917	4.443	0.03917	6.361
0.03919	1.476	0.03919	4.434	0.03919	6.337
0.03922	1.476	0.03922	4.433	0.03922	6.333
0.03925	1.476	0.03925	4.445	0.03925	6.341
0.03928	1.483	0.03928	4.426	0.03928	6.346
0.03931	1.482	0.03931	4.43	0.03931	6.363
0.03933	1.478	0.03933	4.431	0.03933	6.366
0.03936	1.478	0.03936	4.428	0.03936	6.343
0.03939	1.477	0.03939	4.423	0.03939	6.353
0.03942	1.472	0.03942	4.426	0.03942	6.365
0.03944	1.472	0.03944	4.432	0.03944	6.338
0.03947	1.475	0.03947	4.432	0.03947	6.359
0.0395	1.473	0.0395	4.429	0.0395	6.342
0.03953	1.474	0.03953	4.43	0.03953	6.353
0.03956	1.476	0.03956	4.432	0.03956	6.358
0.03958	1.473	0.03958	4.422	0.03958	6.341
0.03961	1.476	0.03961	4.429	0.03961	6.341
0.03964	1.475	0.03964	4.43	0.03964	6.35
0.03967	1.477	0.03967	4.423	0.03967	6.328
0.03969	1.474	0.03969	4.426	0.03969	6.348
0.03972	1.475	0.03972	4.429	0.03972	6.316
0.03975	1.477	0.03975	4.432	0.03975	6.322
0.03978	1.473	0.03978	4.433	0.03978	6.33
0.03981	1.474	0.03981	4.422	0.03981	6.341
0.03983	1.471	0.03983	4.433	0.03983	6.342
0.03986	1.469	0.03986	4.434	0.03986	6.331
0.03989	1.474	0.03989	4.42	0.03989	6.327
0.03992	1.474	0.03992	4.423	0.03992	6.34
0.03994	1.473	0.03994	4.427	0.03994	6.34
0.03997	1.476	0.03997	4.434	0.03997	6.327
0.04	1.475	0.04	4.444	0.04	6.341
0.04003	1.475	0.04003	4.437	0.04003	6.337
0.04006	1.47	0.04006	4.431	0.04006	6.352
0.04008	1.473	0.04008	4.427	0.04008	6.334
0.04011	1.474	0.04011	4.431	0.04011	6.359
0.04014	1.476	0.04014	4.424	0.04014	6.348
0.04017	1.475	0.04017	4.429	0.04017	6.34
0.04019	1.472	0.04019	4.421	0.04019	6.319
0.04022	1.476	0.04022	4.435	0.04022	6.339
0.04025	1.477	0.04025	4.429	0.04025	6.371
0.04028	1.474	0.04028	4.428	0.04028	6.35
0.04031	1.47	0.04031	4.423	0.04031	6.346
0.04033	1.473	0.04033	4.432	0.04033	6.342
0.04036	1.474	0.04036	4.439	0.04036	6.334
0.04039	1.47	0.04039	4.427	0.04039	6.355
0.04042	1.472	0.04042	4.432	0.04042	6.349
0.04044	1.472	0.04044	4.435	0.04044	6.356
0.04047	1.47	0.04047	4.423	0.04047	6.339
0.0405	1.47	0.0405	4.422	0.0405	6.345
0.04053	1.474	0.04053	4.425	0.04053	6.348
0.04056	1.473	0.04056	4.423	0.04056	6.342
0.04058	1.47	0.04058	4.432	0.04058	6.341
0.04061	1.47	0.04061	4.423	0.04061	6.337
0.04064	1.472	0.04064	4.435	0.04064	6.336
0.04067	1.471	0.04067	4.422	0.04067	6.34
0.04069	1.468	0.04069	4.43	0.04069	6.337
0.04072	1.468	0.04072	4.428	0.04072	6.361
0.04075	1.472	0.04075	4.419	0.04075	6.359
0.04078	1.471	0.04078	4.414	0.04078	6.353
0.04081	1.471	0.04081	4.432	0.04081	6.347
0.04083	1.472	0.04083	4.434	0.04083	6.347
0.04086	1.47	0.04086	4.426	0.04086	6.34
0.04089	1.472	0.04089	4.429	0.04089	6.347
0.04092	1.471	0.04092	4.423	0.04092	6.342
0.04094	1.469	0.04094	4.422	0.04094	6.359
0.04097	1.469	0.04097	4.432	0.04097	6.358
0.041	1.469	0.041	4.428	0.041	6.347
0.04103	1.469	0.04103	4.416	0.04103	6.342
0.04106	1.471	0.04106	4.424	0.04106	6.359
0.04108	1.47	0.04108	4.426	0.04108	6.355
0.04111	1.467	0.04111	4.421	0.04111	6.346
0.04114	1.467	0.04114	4.427	0.04114	6.349
0.04117	1.467	0.04117	4.426	0.04117	6.33
0.04119	1.467	0.04119	4.422	0.04119	6.344
0.04122	1.467	0.04122	4.426	0.04122	6.364
0.04125	1.469	0.04125	4.428	0.04125	6.346
0.04128	1.467	0.04128	4.424	0.04128	6.338
0.04131	1.467	0.04131	4.418	0.04131	6.346
0.04133	1.465	0.04133	4.419	0.04133	6.323
0.04136	1.465	0.04136	4.431	0.04136	6.334
0.04139	1.466	0.04139	4.432	0.04139	6.357
0.04142	1.466	0.04142	4.42	0.04142	6.333
0.04144	1.465	0.04144	4.425	0.04144	6.35
0.04147	1.464	0.04147	4.426	0.04147	6.341
0.0415	1.466	0.0415	4.424	0.0415	6.348
0.04153	1.468	0.04153	4.429	0.04153	6.342
0.04156	1.463	0.04156	4.429	0.04156	6.345
0.04158	1.466	0.04158	4.426	0.04158	6.336
0.04161	1.469	0.04161	4.42	0.04161	6.348
0.04164	1.466	0.04164	4.424	0.04164	6.343
0.04167	1.465	0.04167	4.421	0.04167	6.356
0.04169	1.467	0.04169	4.43	0.04169	6.348
0.04172	1.469	0.04172	4.428	0.04172	6.352
0.04175	1.469	0.04175	4.428	0.04175	6.328
0.04178	1.468	0.04178	4.415	0.04178	6.336
0.04181	1.469	0.04181	4.419	0.04181	6.361
0.04183	1.467	0.04183	4.442	0.04183	6.338
0.04186	1.465	0.04186	4.429	0.04186	6.35
0.04189	1.468	0.04189	4.425	0.04189	6.335
0.04192	1.466	0.04192	4.424	0.04192	6.343
0.04194	1.466	0.04194	4.427	0.04194	6.351
0.04197	1.467	0.04197	4.423	0.04197	6.355
0.042	1.464	0.042	4.423	0.042	6.354
0.04203	1.464	0.04203	4.425	0.04203	6.35
0.04206	1.465	0.04206	4.428	0.04206	6.348
0.04208	1.464	0.04208	4.419	0.04208	6.347
0.04211	1.465	0.04211	4.421	0.04211	6.333
0.04214	1.467	0.04214	4.425	0.04214	6.365
0.04217	1.466	0.04217	4.417	0.04217	6.352
0.04219	1.466	0.04219	4.42	0.04219	6.342
0.04222	1.464	0.04222	4.431	0.04222	6.336
0.04225	1.467	0.04225	4.426	0.04225	6.324
0.04228	1.467	0.04228	4.425	0.04228	6.335
0.04231	1.462	0.04231	4.427	0.04231	6.347
0.04233	1.462	0.04233	4.423	0.04233	6.35
0.04236	1.464	0.04236	4.422	0.04236	6.359
0.04239	1.462	0.04239	4.422	0.04239	6.344
0.04242	1.462	0.04242	4.427	0.04242	6.346
0.04244	1.464	0.04244	4.416	0.04244	6.363
0.04247	1.46	0.04247	4.418	0.04247	6.351
0.0425	1.461	0.0425	4.427	0.0425	6.354
0.04253	1.462	0.04253	4.427	0.04253	6.357
0.04256	1.459	0.04256	4.41	0.04256	6.332
0.04258	1.46	0.04258	4.419	0.04258	6.341
0.04261	1.462	0.04261	4.412	0.04261	6.334
0.04264	1.462	0.04264	4.416	0.04264	6.346
0.04267	1.461	0.04267	4.423	0.04267	6.331
0.04269	1.463	0.04269	4.429	0.04269	6.348
0.04272	1.461	0.04272	4.412	0.04272	6.331
0.04275	1.461	0.04275	4.426	0.04275	6.33
0.04278	1.46	0.04278	4.417	0.04278	6.329
0.04281	1.462	0.04281	4.419	0.04281	6.345
0.04283	1.459	0.04283	4.421	0.04283	6.348
0.04286	1.46	0.04286	4.424	0.04286	6.335
0.04289	1.463	0.04289	4.429	0.04289	6.349
0.04292	1.463	0.04292	4.408	0.04292	6.347
0.04294	1.463	0.04294	4.415	0.04294	6.35
0.04297	1.462	0.04297	4.429	0.04297	6.335
0.043	1.461	0.043	4.415	0.043	6.354
0.04303	1.461	0.04303	4.424	0.04303	6.342
0.04306	1.457	0.04306	4.425	0.04306	6.365
0.04308	1.458	0.04308	4.416	0.04308	6.364
0.04311	1.459	0.04311	4.426	0.04311	6.349
0.04314	1.461	0.04314	4.427	0.04314	6.345
0.04317	1.46	0.04317	4.424	0.04317	6.369
0.04319	1.459	0.04319	4.422	0.04319	6.341
0.04322	1.458	0.04322	4.429	0.04322	6.361
0.04325	1.46	0.04325	4.427	0.04325	6.373
0.04328	1.459	0.04328	4.417	0.04328	6.348
0.04331	1.457	0.04331	4.427	0.04331	6.357
0.04333	1.458	0.04333	4.43	0.04333	6.335
0.04336	1.458	0.04336	4.421	0.04336	6.336
0.04339	1.457	0.04339	4.42	0.04339	6.351
0.04342	1.457	0.04342	4.421	0.04342	6.333
0.04344	1.458	0.04344	4.428	0.04344	6.342
0.04347	1.46	0.04347	4.428	0.04347	6.331
0.0435	1.458	0.0435	4.417	0.0435	6.364
0.04353	1.453	0.04353	4.424	0.04353	6.334
0.04356	1.457	0.04356	4.437	0.04356	6.363
0.04358	1.459	0.04358	4.417	0.04358	6.352
0.04361	1.457	0.04361	4.415	0.04361	6.333
0.04364	1.456	0.04364	4.414	0.04364	6.333
0.04367	1.457	0.04367	4.419	0.04367	6.348
0.04369	1.457	0.04369	4.415	0.04369	6.345
0.04372	1.457	0.04372	4.421	0.04372	6.354
0.04375	1.453	0.04375	4.423	0.04375	6.329
0.04378	1.456	0.04378	4.424	0.04378	6.349
0.04381	1.456	0.04381	4.419	0.04381	6.366
0.04383	1.456	0.04383	4.424	0.04383	6.346
0.04386	1.457	0.04386	4.418	0.04386	6.34
0.04389	1.459	0.04389	4.42	0.04389	6.339
0.04392	1.457	0.04392	4.417	0.04392	6.343
0.04394	1.458	0.04394	4.423	0.04394	6.347
0.04397	1.456	0.04397	4.422	0.04397	6.36
0.044	1.454	0.044	4.415	0.044	6.339
0.04403	1.459	0.04403	4.419	0.04403	6.339
0.04406	1.456	0.04406	4.426	0.04406	6.362
0.04408	1.456	0.04408	4.433	0.04408	6.354
0.04411	1.459	0.04411	4.422	0.04411	6.357
0.04414	1.454	0.04414	4.414	0.04414	6.355
0.04417	1.456	0.04417	4.424	0.04417	6.349
0.04419	1.454	0.04419	4.41	0.04419	6.325
0.04422	1.451	0.04422	4.429	0.04422	6.328
0.04425	1.456	0.04425	4.423	0.04425	6.347
0.04428	1.457	0.04428	4.415	0.04428	6.34
0.04431	1.454	0.04431	4.413	0.04431	6.348
0.04433	1.453	0.04433	4.414	0.04433	6.341
0.04436	1.455	0.04436	4.414	0.04436	6.351
0.04439	1.452	0.04439	4.416	0.04439	6.347
0.04442	1.453	0.04442	4.42	0.04442	6.346
0.04444	1.455	0.04444	4.412	0.04444	6.332
0.04447	1.455	0.04447	4.427	0.04447	6.328
0.0445	1.452	0.0445	4.416	0.0445	6.332
0.04453	1.454	0.04453	4.426	0.04453	6.349
0.04456	1.454	0.04456	4.412	0.04456	6.325
0.04458	1.45	0.04458	4.407	0.04458	6.354
0.04461	1.454	0.04461	4.412	0.04461	6.333
0.04464	1.454	0.04464	4.409	0.04464	6.338
0.04467	1.452	0.04467	4.415	0.04467	6.356
0.04469	1.453	0.04469	4.429	0.04469	6.351
0.04472	1.452	0.04472	4.419	0.04472	6.349
0.04475	1.451	0.04475	4.396	0.04475	6.334
0.04478	1.45	0.04478	4.407	0.04478	6.35
0.04481	1.453	0.04481	4.412	0.04481	6.362
0.04483	1.453	0.04483	4.424	0.04483	6.344
0.04486	1.451	0.04486	4.427	0.04486	6.345
0.04489	1.45	0.04489	4.429	0.04489	6.351
0.04492	1.454	0.04492	4.431	0.04492	6.346
0.04494	1.453	0.04494	4.426	0.04494	6.343
0.04497	1.451	0.04497	4.424	0.04497	6.339
0.045	1.451	0.045	4.425	0.045	6.356
0.04503	1.454	0.04503	4.418	0.04503	6.325
0.04506	1.451	0.04506	4.42	0.04506	6.352
0.04508	1.447	0.04508	4.426	0.04508	6.37
0.04511	1.452	0.04511	4.426	0.04511	6.356
0.04514	1.452	0.04514	4.419	0.04514	6.364
0.04517	1.451	0.04517	4.411	0.04517	6.354
0.04519	1.45	0.04519	4.417	0.04519	6.369
0.04522	1.451	0.04522	4.417	0.04522	6.336
0.04525	1.452	0.04525	4.42	0.04525	6.352
0.04528	1.453	0.04528	4.423	0.04528	6.359
0.04531	1.448	0.04531	4.427	0.04531	6.353
0.04533	1.444	0.04533	4.416	0.04533	6.343
0.04536	1.45	0.04536	4.43	0.04536	6.335
0.04539	1.449	0.04539	4.421	0.04539	6.351
0.04542	1.447	0.04542	4.418	0.04542	6.349
0.04544	1.448	0.04544	4.427	0.04544	6.334
0.04547	1.45	0.04547	4.422	0.04547	6.354
0.0455	1.448	0.0455	4.411	0.0455	6.345
0.04553	1.449	0.04553	4.421	0.04553	6.337
0.04556	1.451	0.04556	4.424	0.04556	6.326
0.04558	1.448	0.04558	4.4	0.04558	6.328
0.04561	1.45	0.04561	4.409	0.04561	6.339
0.04564	1.446	0.04564	4.419	0.04564	6.351
0.04567	1.445	0.04567	4.404	0.04567	6.349
0.04569	1.45	0.04569	4.412	0.04569	6.348
0.04572	1.447	0.04572	4.42	0.04572	6.362
0.04575	1.446	0.04575	4.413	0.04575	6.339
0.04578	1.448	0.04578	4.423	0.04578	6.323
0.04581	1.449	0.04581	4.416	0.04581	6.335
0.04583	1.444	0.04583	4.412	0.04583	6.329
0.04586	1.444	0.04586	4.409	0.04586	6.368
0.04589	1.448	0.04589	4.419	0.04589	6.363
0.04592	1.446	0.04592	4.414	0.04592	6.353
0.04594	1.445	0.04594	4.426	0.04594	6.363
0.04597	1.445	0.04597	4.411	0.04597	6.343
0.046	1.444	0.046	4.406	0.046	6.35
0.04603	1.447	0.04603	4.414	0.04603	6.364
0.04606	1.442	0.04606	4.406	0.04606	6.344
0.04608	1.445	0.04608	4.417	0.04608	6.35
0.04611	1.446	0.04611	4.423	0.04611	6.35
0.04614	1.446	0.04614	4.423	0.04614	6.352
0.04617	1.444	0.04617	4.408	0.04617	6.352
0.04619	1.443	0.04619	4.415	0.04619	6.357
0.04622	1.444	0.04622	4.426	0.04622	6.347
0.04625	1.445	0.04625	4.424	0.04625	6.342
0.04628	1.441	0.04628	4.419	0.04628	6.344
0.04631	1.442	0.04631	4.417	0.04631	6.346
0.04633	1.443	0.04633	4.411	0.04633	6.357
0.04636	1.441	0.04636	4.412	0.04636	6.342
0.04639	1.447	0.04639	4.419	0.04639	6.336
0.04642	1.446	0.04642	4.415	0.04642	6.343
0.04644	1.442	0.04644	4.412	0.04644	6.337
0.04647	1.445	0.04647	4.42	0.04647	6.338
0.0465	1.445	0.0465	4.422	0.0465	6.346
0.04653	1.448	0.04653	4.42	0.04653	6.339
0.04656	1.445	0.04656	4.418	0.04656	6.332
0.04658	1.442	0.04658	4.416	0.04658	6.351
0.04661	1.443	0.04661	4.413	0.04661	6.358
0.04664	1.442	0.04664	4.4	0.04664	6.366
0.04667	1.442	0.04667	4.412	0.04667	6.354
0.04669	1.439	0.04669	4.413	0.04669	6.34
0.04672	1.443	0.04672	4.413	0.04672	6.35
0.04675	1.442	0.04675	4.424	0.04675	6.354
0.04678	1.446	0.04678	4.419	0.04678	6.363
0.04681	1.443	0.04681	4.418	0.04681	6.354
0.04683	1.442	0.04683	4.42	0.04683	6.344
0.04686	1.441	0.04686	4.418	0.04686	6.355
0.04689	1.442	0.04689	4.403	0.04689	6.339
0.04692	1.44	0.04692	4.412	0.04692	6.363
0.04694	1.443	0.04694	4.418	0.04694	6.353
0.04697	1.441	0.04697	4.41	0.04697	6.351
0.047	1.442	0.047	4.408	0.047	6.314
0.04703	1.442	0.04703	4.415	0.04703	6.345
0.04706	1.44	0.04706	4.414	0.04706	6.341
0.04708	1.44	0.04708	4.414	0.04708	6.334
0.04711	1.441	0.04711	4.409	0.04711	6.335
0.04714	1.441	0.04714	4.428	0.04714	6.351
0.04717	1.44	0.04717	4.415	0.04717	6.336
0.04719	1.437	0.04719	4.414	0.04719	6.346
0.04722	1.439	0.04722	4.414	0.04722	6.344
0.04725	1.44	0.04725	4.409	0.04725	6.343
0.04728	1.442	0.04728	4.42	0.04728	6.357
0.04731	1.441	0.04731	4.415	0.04731	6.332
0.04733	1.439	0.04733	4.403	0.04733	6.332
0.04736	1.438	0.04736	4.412	0.04736	6.354
0.04739	1.44	0.04739	4.411	0.04739	6.35
0.04742	1.44	0.04742	4.4	0.04742	6.324
0.04744	1.44	0.04744	4.416	0.04744	6.341
0.04747	1.437	0.04747	4.408	0.04747	6.345
0.0475	1.437	0.0475	4.414	0.0475	6.35
0.04753	1.439	0.04753	4.414	0.04753	6.356
0.04756	1.438	0.04756	4.411	0.04756	6.361
0.04758	1.438	0.04758	4.422	0.04758	6.358
0.04761	1.44	0.04761	4.414	0.04761	6.331
0.04764	1.438	0.04764	4.414	0.04764	6.352
0.04767	1.434	0.04767	4.418	0.04767	6.341
0.04769	1.437	0.04769	4.41	0.04769	6.351
0.04772	1.438	0.04772	4.414	0.04772	6.35
0.04775	1.437	0.04775	4.41	0.04775	6.332
0.04778	1.437	0.04778	4.415	0.04778	6.344
0.04781	1.439	0.04781	4.418	0.04781	6.341
0.04783	1.439	0.04783	4.426	0.04783	6.355
0.04786	1.436	0.04786	4.415	0.04786	6.343
0.04789	1.434	0.04789	4.415	0.04789	6.354
0.04792	1.435	0.04792	4.417	0.04792	6.361
0.04794	1.43	0.04794	4.412	0.04794	6.341
0.04797	1.435	0.04797	4.419	0.04797	6.34
0.048	1.438	0.048	4.428	0.048	6.324
0.04803	1.437	0.04803	4.409	0.04803	6.348
0.04806	1.437	0.04806	4.425	0.04806	6.35
0.04808	1.437	0.04808	4.42	0.04808	6.34
0.04811	1.434	0.04811	4.41	0.04811	6.354
0.04814	1.436	0.04814	4.405	0.04814	6.364
0.04817	1.435	0.04817	4.418	0.04817	6.345
0.04819	1.438	0.04819	4.423	0.04819	6.357
0.04822	1.436	0.04822	4.409	0.04822	6.347
0.04825	1.435	0.04825	4.398	0.04825	6.345
0.04828	1.437	0.04828	4.413	0.04828	6.331
0.04831	1.438	0.04831	4.416	0.04831	6.355
0.04833	1.437	0.04833	4.412	0.04833	6.341
0.04836	1.433	0.04836	4.417	0.04836	6.333
0.04839	1.433	0.04839	4.42	0.04839	6.359
0.04842	1.433	0.04842	4.415	0.04842	6.361
0.04844	1.434	0.04844	4.408	0.04844	6.327
0.04847	1.435	0.04847	4.402	0.04847	6.337
0.0485	1.432	0.0485	4.412	0.0485	6.348
0.04853	1.433	0.04853	4.423	0.04853	6.366
0.04856	1.436	0.04856	4.417	0.04856	6.358
0.04858	1.434	0.04858	4.41	0.04858	6.34
0.04861	1.432	0.04861	4.412	0.04861	6.356
0.04864	1.435	0.04864	4.414	0.04864	6.346
0.04867	1.435	0.04867	4.407	0.04867	6.348
0.04869	1.435	0.04869	4.41	0.04869	6.352
0.04872	1.432	0.04872	4.42	0.04872	6.349
0.04875	1.435	0.04875	4.412	0.04875	6.334
0.04878	1.433	0.04878	4.411	0.04878	6.325
0.04881	1.43	0.04881	4.412	0.04881	6.348
0.04883	1.432	0.04883	4.421	0.04883	6.349
0.04886	1.435	0.04886	4.411	0.04886	6.362
0.04889	1.435	0.04889	4.414	0.04889	6.353
0.04892	1.432	0.04892	4.411	0.04892	6.355
0.04894	1.432	0.04894	4.409	0.04894	6.344
0.04897	1.431	0.04897	4.411	0.04897	6.351
0.049	1.433	0.049	4.412	0.049	6.313
0.04903	1.433	0.04903	4.405	0.04903	6.337
0.04906	1.431	0.04906	4.417	0.04906	6.356
0.04908	1.431	0.04908	4.413	0.04908	6.336
0.04911	1.431	0.04911	4.415	0.04911	6.335
0.04914	1.428	0.04914	4.413	0.04914	6.344
0.04917	1.431	0.04917	4.405	0.04917	6.339
0.04919	1.431	0.04919	4.417	0.04919	6.341
0.04922	1.429	0.04922	4.412	0.04922	6.337
0.04925	1.432	0.04925	4.415	0.04925	6.35
0.04928	1.432	0.04928	4.407	0.04928	6.36
0.04931	1.433	0.04931	4.409	0.04931	6.339
0.04933	1.433	0.04933	4.404	0.04933	6.345
0.04936	1.431	0.04936	4.411	0.04936	6.358
0.04939	1.427	0.04939	4.405	0.04939	6.345
0.04942	1.43	0.04942	4.405	0.04942	6.34
0.04944	1.429	0.04944	4.423	0.04944	6.354
0.04947	1.432	0.04947	4.406	0.04947	6.352
0.0495	1.43	0.0495	4.402	0.0495	6.351
0.04953	1.428	0.04953	4.41	0.04953	6.38
0.04956	1.43	0.04956	4.417	0.04956	6.354
0.04958	1.432	0.04958	4.419	0.04958	6.343
0.04961	1.429	0.04961	4.405	0.04961	6.36
0.04964	1.427	0.04964	4.409	0.04964	6.358
0.04967	1.428	0.04967	4.412	0.04967	6.345
0.04969	1.428	0.04969	4.413	0.04969	6.349
0.04972	1.43	0.04972	4.417	0.04972	6.351
0.04975	1.427	0.04975	4.401	0.04975	6.323
0.04978	1.426	0.04978	4.406	0.04978	6.34
0.04981	1.431	0.04981	4.409	0.04981	6.351
0.04983	1.428	0.04983	4.406	0.04983	6.342
0.04986	1.428	0.04986	4.42	0.04986	6.353
0.04989	1.425	0.04989	4.415	0.04989	6.358
0.04992	1.428	0.04992	4.408	0.04992	6.36
0.04994	1.427	0.04994	4.399	0.04994	6.343
0.04997	1.429	0.04997	4.412	0.04997	6.346
0.05	1.427	0.05	4.415	0.05	6.325
0.05003	1.428	0.05003	4.408	0.05003	6.351
0.05006	1.425	0.05006	4.414	0.05006	6.365
0.05008	1.428	0.05008	4.414	0.05008	6.357
0.05011	1.427	0.05011	4.413	0.05011	6.36
0.05014	1.426	0.05014	4.41	0.05014	6.343
0.05017	1.428	0.05017	4.411	0.05017	6.356
0.05019	1.429	0.05019	4.402	0.05019	6.354
0.05022	1.426	0.05022	4.398	0.05022	6.337
0.05025	1.427	0.05025	4.403	0.05025	6.348
0.05028	1.428	0.05028	4.406	0.05028	6.338
0.05031	1.428	0.05031	4.414	0.05031	6.342
0.05033	1.425	0.05033	4.409	0.05033	6.328
0.05036	1.426	0.05036	4.411	0.05036	6.355
0.05039	1.428	0.05039	4.418	0.05039	6.346
0.05042	1.426	0.05042	4.415	0.05042	6.352
0.05044	1.425	0.05044	4.411	0.05044	6.354
0.05047	1.424	0.05047	4.403	0.05047	6.332
0.0505	1.423	0.0505	4.408	0.0505	6.347
0.05053	1.425	0.05053	4.41	0.05053	6.358
0.05056	1.425	0.05056	4.413	0.05056	6.356
0.05058	1.426	0.05058	4.402	0.05058	6.346
0.05061	1.422	0.05061	4.404	0.05061	6.339
0.05064	1.425	0.05064	4.407	0.05064	6.359
0.05067	1.424	0.05067	4.414	0.05067	6.339
0.05069	1.422	0.05069	4.401	0.05069	6.333
0.05072	1.424	0.05072	4.402	0.05072	6.327
0.05075	1.425	0.05075	4.408	0.05075	6.358
0.05078	1.426	0.05078	4.411	0.05078	6.336
0.05081	1.428	0.05081	4.412	0.05081	6.354
0.05083	1.425	0.05083	4.405	0.05083	6.352
0.05086	1.423	0.05086	4.404	0.05086	6.356
0.05089	1.424	0.05089	4.406	0.05089	6.373
0.05092	1.426	0.05092	4.409	0.05092	6.347
0.05094	1.425	0.05094	4.415	0.05094	6.357
0.05097	1.422	0.05097	4.415	0.05097	6.366
0.051	1.424	0.051	4.401	0.051	6.363
0.05103	1.423	0.05103	4.408	0.05103	6.342
0.05106	1.422	0.05106	4.404	0.05106	6.333
0.05108	1.422	0.05108	4.412	0.05108	6.331
0.05111	1.426	0.05111	4.407	0.05111	6.339
0.05114	1.425	0.05114	4.394	0.05114	6.349
0.05117	1.421	0.05117	4.402	0.05117	6.356
0.05119	1.421	0.05119	4.418	0.05119	6.349
0.05122	1.423	0.05122	4.405	0.05122	6.344
0.05125	1.423	0.05125	4.41	0.05125	6.333
0.05128	1.422	0.05128	4.401	0.05128	6.322
0.05131	1.424	0.05131	4.408	0.05131	6.348
0.05133	1.422	0.05133	4.405	0.05133	6.349
0.05136	1.421	0.05136	4.406	0.05136	6.345
0.05139	1.421	0.05139	4.408	0.05139	6.339
0.05142	1.422	0.05142	4.403	0.05142	6.364
0.05144	1.422	0.05144	4.401	0.05144	6.33
0.05147	1.424	0.05147	4.405	0.05147	6.358
0.0515	1.419	0.0515	4.401	0.0515	6.355
0.05153	1.421	0.05153	4.412	0.05153	6.366
0.05156	1.42	0.05156	4.417	0.05156	6.368
0.05158	1.42	0.05158	4.401	0.05158	6.352
0.05161	1.423	0.05161	4.402	0.05161	6.342
0.05164	1.419	0.05164	4.411	0.05164	6.344
0.05167	1.416	0.05167	4.409	0.05167	6.353
0.05169	1.421	0.05169	4.407	0.05169	6.358
0.05172	1.422	0.05172	4.408	0.05172	6.349
0.05175	1.42	0.05175	4.396	0.05175	6.32
0.05178	1.422	0.05178	4.4	0.05178	6.369
0.05181	1.419	0.05181	4.404	0.05181	6.355
0.05183	1.418	0.05183	4.413	0.05183	6.382
0.05186	1.418	0.05186	4.408	0.05186	6.367
0.05189	1.419	0.05189	4.408	0.05189	6.356
0.05192	1.422	0.05192	4.409	0.05192	6.356
0.05194	1.42	0.05194	4.399	0.05194	6.355
0.05197	1.417	0.05197	4.401	0.05197	6.358
0.052	1.417	0.052	4.405	0.052	6.356
0.05203	1.417	0.05203	4.411	0.05203	6.355
0.05206	1.418	0.05206	4.409	0.05206	6.347
0.05208	1.42	0.05208	4.408	0.05208	6.35
0.05211	1.422	0.05211	4.407	0.05211	6.334
0.05214	1.413	0.05214	4.403	0.05214	6.365
0.05217	1.415	0.05217	4.397	0.05217	6.36
0.05219	1.42	0.05219	4.399	0.05219	6.351
0.05222	1.419	0.05222	4.398	0.05222	6.344
0.05225	1.42	0.05225	4.406	0.05225	6.364
0.05228	1.417	0.05228	4.417	0.05228	6.328
0.05231	1.417	0.05231	4.393	0.05231	6.354
0.05233	1.418	0.05233	4.399	0.05233	6.348
0.05236	1.413	0.05236	4.4	0.05236	6.35
0.05239	1.414	0.05239	4.417	0.05239	6.354
0.05242	1.418	0.05242	4.413	0.05242	6.339
0.05244	1.417	0.05244	4.408	0.05244	6.343
0.05247	1.416	0.05247	4.415	0.05247	6.354
0.0525	1.419	0.0525	4.404	0.0525	6.368
0.05253	1.419	0.05253	4.405	0.05253	6.354
0.05256	1.417	0.05256	4.399	0.05256	6.345
0.05258	1.416	0.05258	4.415	0.05258	6.367
0.05261	1.417	0.05261	4.404	0.05261	6.342
0.05264	1.418	0.05264	4.396	0.05264	6.339
0.05267	1.42	0.05267	4.408	0.05267	6.353
0.05269	1.418	0.05269	4.411	0.05269	6.348
0.05272	1.415	0.05272	4.408	0.05272	6.351
0.05275	1.415	0.05275	4.405	0.05275	6.329
0.05278	1.417	0.05278	4.408	0.05278	6.354
0.05281	1.416	0.05281	4.41	0.05281	6.359
0.05283	1.413	0.05283	4.405	0.05283	6.361
0.05286	1.416	0.05286	4.404	0.05286	6.339
0.05289	1.415	0.05289	4.405	0.05289	6.356
0.05292	1.413	0.05292	4.411	0.05292	6.36
0.05294	1.416	0.05294	4.403	0.05294	6.346
0.05297	1.418	0.05297	4.409	0.05297	6.358
0.053	1.415	0.053	4.403	0.053	6.363
0.05303	1.416	0.05303	4.404	0.05303	6.364
0.05306	1.415	0.05306	4.403	0.05306	6.346
0.05308	1.414	0.05308	4.403	0.05308	6.338
0.05311	1.412	0.05311	4.402	0.05311	6.354
0.05314	1.412	0.05314	4.422	0.05314	6.358
0.05317	1.413	0.05317	4.416	0.05317	6.363
0.05319	1.415	0.05319	4.404	0.05319	6.335
0.05322	1.411	0.05322	4.399	0.05322	6.358
0.05325	1.412	0.05325	4.404	0.05325	6.361
0.05328	1.414	0.05328	4.41	0.05328	6.369
0.05331	1.411	0.05331	4.399	0.05331	6.349
0.05333	1.414	0.05333	4.407	0.05333	6.372
0.05336	1.413	0.05336	4.411	0.05336	6.335
0.05339	1.415	0.05339	4.402	0.05339	6.361
0.05342	1.411	0.05342	4.396	0.05342	6.356
0.05344	1.412	0.05344	4.407	0.05344	6.341
0.05347	1.415	0.05347	4.405	0.05347	6.339
0.0535	1.414	0.0535	4.402	0.0535	6.342
0.05353	1.413	0.05353	4.402	0.05353	6.345
0.05356	1.415	0.05356	4.397	0.05356	6.343
0.05358	1.41	0.05358	4.399	0.05358	6.335
0.05361	1.413	0.05361	4.398	0.05361	6.348
0.05364	1.412	0.05364	4.402	0.05364	6.35
0.05367	1.412	0.05367	4.408	0.05367	6.35
0.05369	1.417	0.05369	4.41	0.05369	6.31
0.05372	1.411	0.05372	4.415	0.05372	6.339
0.05375	1.408	0.05375	4.407	0.05375	6.338
0.05378	1.409	0.05378	4.413	0.05378	6.335
0.05381	1.41	0.05381	4.403	0.05381	6.343
0.05383	1.408	0.05383	4.415	0.05383	6.356
0.05386	1.411	0.05386	4.422	0.05386	6.352
0.05389	1.411	0.05389	4.417	0.05389	6.351
0.05392	1.411	0.05392	4.413	0.05392	6.347
0.05394	1.412	0.05394	4.417	0.05394	6.337
0.05397	1.413	0.05397	4.41	0.05397	6.335
0.054	1.409	0.054	4.407	0.054	6.335
0.05403	1.408	0.05403	4.405	0.05403	6.345
0.05406	1.41	0.05406	4.407	0.05406	6.335
0.05408	1.408	0.05408	4.403	0.05408	6.343
0.05411	1.407	0.05411	4.408	0.05411	6.355
0.05414	1.407	0.05414	4.406	0.05414	6.342
0.05417	1.411	0.05417	4.41	0.05417	6.348
0.05419	1.414	0.05419	4.409	0.05419	6.356
0.05422	1.407	0.05422	4.4	0.05422	6.354
0.05425	1.409	0.05425	4.397	0.05425	6.358
0.05428	1.409	0.05428	4.406	0.05428	6.344
0.05431	1.405	0.05431	4.396	0.05431	6.34
0.05433	1.407	0.05433	4.404	0.05433	6.36
0.05436	1.407	0.05436	4.413	0.05436	6.348
0.05439	1.408	0.05439	4.41	0.05439	6.336
0.05442	1.41	0.05442	4.4	0.05442	6.332
0.05444	1.407	0.05444	4.4	0.05444	6.349
0.05447	1.408	0.05447	4.404	0.05447	6.359
0.0545	1.406	0.0545	4.402	0.0545	6.35
0.05453	1.407	0.05453	4.405	0.05453	6.345
0.05456	1.408	0.05456	4.407	0.05456	6.333
0.05458	1.408	0.05458	4.404	0.05458	6.368
0.05461	1.408	0.05461	4.396	0.05461	6.36
0.05464	1.407	0.05464	4.407	0.05464	6.327
0.05467	1.406	0.05467	4.404	0.05467	6.336
0.05469	1.411	0.05469	4.401	0.05469	6.345
0.05472	1.408	0.05472	4.409	0.05472	6.357
0.05475	1.406	0.05475	4.408	0.05475	6.36
0.05478	1.405	0.05478	4.399	0.05478	6.334
0.05481	1.403	0.05481	4.402	0.05481	6.324
0.05483	1.408	0.05483	4.405	0.05483	6.343
0.05486	1.405	0.05486	4.409	0.05486	6.366
0.05489	1.406	0.05489	4.401	0.05489	6.343
0.05492	1.406	0.05492	4.395	0.05492	6.341
0.05494	1.407	0.05494	4.4	0.05494	6.351
0.05497	1.406	0.05497	4.407	0.05497	6.344
0.055	1.406	0.055	4.406	0.055	6.363
0.05503	1.405	0.05503	4.407	0.05503	6.332
0.05506	1.404	0.05506	4.411	0.05506	6.355
0.05508	1.406	0.05508	4.403	0.05508	6.34
0.05511	1.407	0.05511	4.414	0.05511	6.347
0.05514	1.403	0.05514	4.412	0.05514	6.346
0.05517	1.402	0.05517	4.412	0.05517	6.329
0.05519	1.405	0.05519	4.409	0.05519	6.349
0.05522	1.406	0.05522	4.412	0.05522	6.349
0.05525	1.402	0.05525	4.413	0.05525	6.362
0.05528	1.406	0.05528	4.409	0.05528	6.344
0.05531	1.404	0.05531	4.414	0.05531	6.357
0.05533	1.404	0.05533	4.411	0.05533	6.331
0.05536	1.406	0.05536	4.402	0.05536	6.335
0.05539	1.405	0.05539	4.409	0.05539	6.35
0.05542	1.402	0.05542	4.411	0.05542	6.359
0.05544	1.402	0.05544	4.409	0.05544	6.347
0.05547	1.401	0.05547	4.409	0.05547	6.341
0.0555	1.404	0.0555	4.414	0.0555	6.353
[truncated: 182,789 more rows]

## Sheet: Figure 2d
	IPCE(%)
Wavelength (nm)	BiVO4	BiVO4/NiFeOx	BiVO4/N:NiFeOx
350	8.75322	53.6358	88.7793
360	7.98861	53.6311	93.3406
370	7.19049	52.725	92.7423
380	6.06934	47.1131	84.3787
390	5.14578	41.1251	76.6984
400	4.05661	34.5266	66.8569
410	3.68482	32.1863	62.3331
420	3.30763	29.6273	58.2026
430	3.13934	27.9425	55.4377
440	3.15269	26.2132	52.9445
450	3.24693	24.4724	51.7252
460	3.51324	20.6087	46.5635
470	2.34437	11.445	30.5302
480	1.27989	6.09433	15.749
490	0.3021	2.33673	5.67218
500	-0.17535	0.75034	1.2488
510	-0.34311	0.20945	0.20259
520	-0.32716	0.03554	-0.1315
530	-0.2642	-0.00382	-0.18605
540	-0.20615	-0.00641	-0.16011
550	-0.15717	0.0011	-0.12988
560	-0.12337	0.00858	-0.1039
570	-0.09542	0.01436	-0.08308
580	-0.07267	0.01973	-0.06572
590	-0.05617	0.02325	-0.05289
600	-0.04691	0.02786	-0.04336

## Sheet: Figure 2e
	BiVO4		BiVO4/NiFeOx		BiVO4/N:NiFeOx
Z'	-Z''	Z'	-Z''	Z'	-Z''
0	0.64666	0	0.21812	0	0.45479
0.048	0.73867	0.012	0.25356	0.038	0.5141
0.102	0.84285	0.027	0.2944	0.081	0.58054
0.166	0.96376	0.044	0.34263	0.13	0.65682
0.238	1.1008	0.064	0.39828	0.185	0.74232
0.321	1.2577	0.087	0.46309	0.247	0.83911
0.415	1.4357	0.114	0.53799	0.318	0.94777
0.524	1.6419	0.145	0.62625	0.398	1.0722
0.645	1.8711	0.181	0.72609	0.488	1.2089
0.786	2.1358	0.224	0.84342	0.59	1.3649
0.95	2.4432	0.274	0.98215	0.708	1.5441
1.133	2.7869	0.332	1.14	0.839	1.7419
1.346	3.1824	0.4	1.3248	0.989	1.9668
1.588	3.6321	0.479	1.5387	1.159	2.2194
1.864	4.1405	0.572	1.7848	1.35	2.5013
2.185	4.7292	0.682	2.0747	1.57	2.8234
2.55	5.3949	0.81	2.4083	1.818	3.1828
2.97	6.1547	0.961	2.7957	2.1	3.5873
3.45	7.0146	1.137	3.2416	2.419	4.0384
4.008	8.0067	1.349	3.765	2.787	4.5512
4.633	9.1048	1.592	4.3539	3.195	5.1098
5.36	10.367	1.882	5.042	3.664	5.7417
6.212	11.825	2.234	5.8497	4.207	6.4591
7.173	13.445	2.643	6.7609	4.813	7.2415
8.291	15.295	3.135	7.8173	5.51	8.1184
9.545	17.33	3.706	8.9958	6.282	9.0638
11.063	19.739	4.423	10.408	7.204	10.158
12.777	22.39	5.263	11.981	8.231	11.335
14.82	25.459	6.304	13.82	9.435	12.663
17.024	28.668	7.472	15.756	10.713	14.013
19.832	32.612	9.021	18.145	12.313	15.625
22.836	36.665	10.744	20.6	13.989	17.227
26.585	41.5	12.976	23.514	16.036	19.071
30.488	46.296	15.384	26.369	18.116	20.83
35.141	51.721	18.343	29.537	20.533	22.739
41.625	58.802	22.585	33.531	23.796	25.105
47.343	64.632	26.402	36.666	26.58	26.949
54.762	71.676	31.406	40.221	30.072	29.052
63.304	79.131	37.168	43.65	33.932	31.129
73.044	86.88	43.668	46.783	38.152	33.124
84.134	94.823	50.877	49.457	42.752	34.989
96.694	102.8	58.7	51.503	47.702	36.668
110.654	110.55	66.912	52.764	52.942	38.092
126.344	117.98	75.462	53.159	58.512	39.23
143.034	124.53	83.772	52.658	64.142	39.999
161.264	130.22	91.942	51.298	69.972	40.404
180.954	134.75	99.792	49.138	75.942	40.411
201.074	137.75	106.872	46.413	81.752	40.023
221.904	139.17	113.302	43.222	87.482	39.251
242.794	138.91	118.962	39.771	93.012	38.134
263.464	136.98	123.872	36.205	98.272	36.713
283.474	133.5	128.072	32.666	103.222	35.046
302.554	128.63	131.632	29.24	107.832	33.186
320.494	122.59	134.632	25.995	112.082	31.187
336.954	115.72	137.122	22.998	115.932	29.121
352.164	108.13	139.222	20.218	119.472	26.996
365.494	100.39	140.922	17.767	122.572	24.938
377.554	92.435	142.352	15.538	125.382	22.9
388.384	84.418	143.552	13.52	127.922	20.901
397.684	76.794	144.532	11.773	130.132	19.038
405.874	69.443	145.362	10.22	132.092	17.265
412.974	62.537	146.042	8.8618	133.822	15.614
419.134	56.093	146.622	7.6732	135.352	14.08
424.444	50.16	147.102	6.6392	136.682	12.669
429.034	44.719	147.502	5.7385	137.862	11.374
433.004	39.759	147.842	4.9545	138.892	10.191
436.414	35.297	148.122	4.2785	139.802	9.1208
439.394	31.225	148.372	3.6853	140.602	8.1389
441.894	27.668	148.572	3.1852	141.282	7.2753
444.084	24.443	148.742	2.7466	141.902	6.4867
446.014	21.523	148.892	2.3616	142.442	5.7664
447.644	18.981	149.022	2.0364	142.912	5.1343
449.064	16.706	149.122	1.7531	143.332	4.5632
450.294	14.697	149.222	1.5096	143.692	4.0543
451.364	12.92	149.292	1.2995	144.022	3.5995
452.284	11.354	149.362	1.1188	144.302	3.1951
453.094	9.9712	149.422	0.96298	144.552	2.8344
453.794	8.7505	149.472	0.82847	144.772	2.5127
454.394	7.6819	149.512	0.71328	144.962	2.2283
454.934	6.7293	149.542	0.61278	145.132	1.9721
455.384	5.9135	149.572	0.52849	145.282	1.7505
455.784	5.1864	149.602	0.45487	145.412	1.551
456.144	4.5375	149.622	0.39048	145.532	1.3711
456.444	3.98	149.642	0.33625	145.632	1.2149

## Sheet: Figure 2f
	evolved (μmol)			evolved (μmol)
Time (min)	actual H2	actual O2	Time (min)	theoretical O2	Time (min)	FE(%)
0	0	0	0	0
20	56.6941	2.69682	20	19.9048
40	106.705	38.8108	40	40.3651	40	96.1493
60	151.979	55.8125	60	61.1803	60	91.2263
80	193.911	78.3251	80	81.7662	80	95.7916
100	232.675	98.1409	100	101.851	100	96.3573
120	272.196	119.129	120	121.047	120	98.4157
140	309.551	134.607	140	140.12	140	96.0654
160	336.852	150.084	160	158.41	160	94.7439
180	365.344	165.796	180	175.708	180	94.3586
