# Supplementary material for: Nitrogen-incorporation activates NiFeOx catalysts for efficiently boosting oxygen evolution activity and stability of BiVO4 photoanodes
Source: Nat Commun. 2021 Nov 29;12:6969. doi: 10.1038/s41467-021-27299-0 (PMC8630083; doi:10.1038/s41467-021-27299-0)
Supplement: Supplementary file 2 — Source Data [file 41467_2021_27299_MOESM2_ESM.zip › Figure 3.xlsx]

## Sheet: Figure 3a
Wavelength (nm)	BiVO4	BiVO4/NiFeOx	BiVO4/N:NiFeOx
440	6.888	7.103	6.705
441	6.897	7.095	6.676
442	6.924	7.048	6.659
443	6.893	7.061	6.685
444	6.902	7.033	6.643
445	6.899	7.032	6.646
446	6.911	7.036	6.664
447	6.914	7.051	6.67
448	6.902	7.071	6.694
449	6.949	7.1	6.737
450	7.013	7.16	6.774
451	7.078	7.203	6.857
452	7.099	7.248	6.928
453	7.164	7.313	7.006
454	7.218	7.386	7.028
455	7.329	7.476	7.139
456	7.473	7.59	7.265
457	7.594	7.716	7.372
458	7.749	7.907	7.549
459	7.988	8.09	7.757
460	8.218	8.342	7.96
461	8.535	8.629	8.253
462	8.837	8.926	8.558
463	9.144	9.213	8.903
464	9.482	9.596	9.249
465	9.864	9.909	9.573
466	10.15	10.23	9.845
467	10.46	10.5	10.15
468	10.76	10.78	10.42
469	10.99	10.99	10.57
470	11.14	11.09	10.69
471	11.14	11.02	10.73
472	11.13	10.98	10.62
473	11.1	10.89	10.52
474	10.98	10.79	10.38
475	10.9	10.64	10.2
476	10.8	10.49	10.07
477	10.72	10.34	9.894
478	10.63	10.22	9.751
479	10.66	10.09	9.701
480	10.68	10.12	9.657
481	10.72	10.15	9.641
482	10.87	10.25	9.662
483	10.98	10.32	9.762
484	11.13	10.41	9.78
485	11.26	10.52	9.847
486	11.41	10.61	9.899
487	11.54	10.66	9.944
488	11.61	10.73	9.966
489	11.72	10.8	9.973
490	11.8	10.85	10.01
491	11.86	10.9	9.986
492	11.9	10.89	10.03
493	11.99	10.93	9.978
494	11.95	10.89	9.935
495	11.9	10.87	9.866
496	11.85	10.77	9.807
497	11.72	10.7	9.716
498	11.65	10.59	9.625
499	11.56	10.49	9.494
500	11.47	10.41	9.399
501	11.35	10.31	9.28
502	11.23	10.22	9.163
503	11.14	10.12	9.111
504	11.07	10.01	9.034
505	10.94	9.933	8.932
506	10.86	9.835	8.825
507	10.76	9.749	8.747
508	10.61	9.652	8.633
509	10.49	9.533	8.486
510	10.32	9.367	8.412
511	10.17	9.208	8.24
512	9.95	9.077	8.1
513	9.761	8.912	7.926
514	9.602	8.724	7.774
515	9.36	8.558	7.665
516	9.171	8.361	7.475
517	8.993	8.229	7.33
518	8.809	8.093	7.182
519	8.657	7.933	7.031
520	8.465	7.757	6.881
521	8.314	7.612	6.781
522	8.131	7.529	6.629
523	8.03	7.411	6.57
524	7.893	7.305	6.446
525	7.779	7.165	6.319
526	7.679	7.062	6.258
527	7.559	6.997	6.183
528	7.499	6.912	6.108
529	7.35	6.798	6.007
530	7.261	6.716	5.958
531	7.145	6.662	5.875
532	7.118	6.601	5.803
533	7.045	6.514	5.766
534	6.988	6.444	5.7
535	6.87	6.389	5.668
536	6.769	6.324	5.613
537	6.723	6.247	5.534
538	6.625	6.182	5.467
539	6.583	6.137	5.428
540	6.487	6.06	5.371
541	6.405	6.022	5.286
542	6.353	5.969	5.254
543	6.305	5.888	5.195
544	6.207	5.813	5.146
545	6.128	5.787	5.066
546	6.052	5.715	5.036
547	5.964	5.636	4.993
548	5.906	5.597	4.923
549	5.816	5.536	4.867
550	5.748	5.46	4.831
551	5.706	5.396	4.762
552	5.624	5.328	4.691
553	5.566	5.292	4.643
554	5.533	5.226	4.629
555	5.46	5.194	4.572
556	5.37	5.118	4.535
557	5.337	5.061	4.486
558	5.279	4.997	4.431
559	5.213	4.95	4.404
560	5.152	4.917	4.348
561	5.129	4.866	4.332
562	5.033	4.829	4.296
563	4.983	4.801	4.247
564	4.943	4.744	4.233
565	4.916	4.727	4.224
566	4.847	4.701	4.175
567	4.808	4.673	4.128
568	4.781	4.615	4.132
569	4.754	4.588	4.11
570	4.7	4.556	4.088
571	4.663	4.519	4.069
572	4.585	4.465	4.01
573	4.548	4.433	3.98
574	4.51	4.377	3.958
575	4.45	4.347	3.902
576	4.394	4.303	3.864
577	4.343	4.246	3.811
578	4.276	4.186	3.756
579	4.196	4.108	3.689
580	4.12	4.03	3.635
581	4.06	3.989	3.573
582	3.987	3.899	3.515
583	3.93	3.828	3.431

## Sheet: Figure 3b
Wavelength (nm)	BiVO4	Wavelength (nm)	BiVO4/NiFeOx	Wavelength (nm)	BiVO4/N:NiFeOx
350.515	-0.000285102	350.515	0.01929	350.515	0.02747
351.038	0.000135623	351.038	0.0185	351.038	0.01949
351.561	0.00426	351.561	0.01679	351.561	0.00829
352.084	0.00256	352.084	0.01123	352.084	0.01161
352.607	0.00308	352.607	0.01138	352.607	0.01435
353.131	0.00365	353.131	0.01307	353.131	0.01381
353.654	0.00117	353.654	0.00484	353.654	0.00847
354.177	0.00205	354.177	0.01042	354.177	0.01947
354.7	-0.000622197	354.7	0.00389	354.7	0.02302
355.223	0.00394	355.223	-0.00117	355.223	0.01768
355.746	-0.00183	355.746	0.00421	355.746	0.01203
356.269	0.00104	356.269	0.00523	356.269	0.01034
356.793	0.00328	356.793	0.00541	356.793	0.0068
357.316	0.00136	357.316	0.01201	357.316	0.000494269
357.839	0.00373	357.839	0.01628	357.839	0.00385
358.362	0.00275	358.362	0.00538	358.362	0.00967
358.885	0.00226	358.885	0.00451	358.885	0.00924
359.408	0.00241	359.408	0.00778	359.408	0.01206
359.932	-0.000746818	359.932	0.00583	359.932	0.00954
360.455	-0.000858468	360.455	0.00428	360.455	0.0157
360.978	0.000776851	360.978	0.00163	360.978	0.00846
361.501	-0.00135	361.501	0.000554776	361.501	0.00646
362.024	0.000149972	362.024	0.000396821	362.024	0.00359
362.547	0.00030111	362.547	0.00739	362.547	0.00449
363.07	4.58844e-05	363.07	0.00402	363.07	0.01065
363.594	0.0003256	363.594	0.00277	363.594	0.01036
364.117	0.00124	364.117	0.00118	364.117	0.00743
364.64	-0.00157	364.64	0.000778575	364.64	0.00405
365.163	-0.000512186	365.163	0.00485	365.163	-0.00439
365.686	-0.00144	365.686	0.00531	365.686	-0.00351
366.209	0.00136	366.209	0.00719	366.209	0.00267
366.733	0.000792481	366.733	0.00383	366.733	0.00312
367.256	-4.93454e-05	367.256	-0.00199	367.256	0.00695
367.779	-0.000712099	367.779	-0.0032	367.779	0.00213
368.302	-0.00144	368.302	-0.000877732	368.302	0.00398
368.825	-0.00030751	368.825	0.00015579	368.825	0.00532
369.348	0.00119	369.348	0.00244	369.348	0.00227
369.872	0.000116724	369.872	0.00327	369.872	0.00381
370.395	-0.000179745	370.395	0.00206	370.395	0.000453152
370.918	0.000173553	370.918	0.00315	370.918	0.00383
371.441	-0.000723784	371.441	0.00214	371.441	0.00437
371.964	0.000485555	371.964	0.00268	371.964	0.00246
372.487	0.00127	372.487	-0.00161	372.487	0.00162
373.01	0.000447825	373.01	-0.000520447	373.01	0.00185
373.534	0.00039054	373.534	0.00225	373.534	0.00171
374.057	0.000531224	374.057	0.0034	374.057	0.00317
374.58	0.000527765	374.58	0.00393	374.58	0.00465
375.103	-0.00103	375.103	0.00391	375.103	0.00803
375.626	-0.00122	375.626	0.00199	375.626	0.00562
376.149	-7.69582e-05	376.149	-0.000789763	376.149	0.00252
376.673	0.000105171	376.673	0.00336	376.673	-0.000368035
377.196	-0.00149	377.196	0.00439	377.196	0.0023
377.719	-0.000568486	377.719	0.00126	377.719	0.00223
378.242	-0.000413399	378.242	7.07675e-05	378.242	0.00226
378.765	0.000734065	378.765	0.00118	378.765	0.000726075
379.288	0.00057644	379.288	0.000175575	379.288	0.00334
379.812	0.000896176	379.812	0.00090859	379.812	-0.00265
380.335	-4.6872e-05	380.335	0.000483729	380.335	0.0025
380.858	0.000336407	380.858	-0.000453678	380.858	0.00272
381.381	0.000324712	381.381	-0.000605375	381.381	0.00387
381.904	-7.64544e-05	381.904	0.00235	381.904	0.00335
382.427	0.000540412	382.427	0.000125537	382.427	0.00263
382.95	3.30099e-05	382.95	0.0025	382.95	0.00476
383.474	0.000954937	383.474	0.00304	383.474	0.0024
383.997	-0.000453848	383.997	0.000791512	383.997	0.00214
384.52	-0.000679222	384.52	0.00298	384.52	0.00537
385.043	0.00030962	385.043	0.00246	385.043	0.00385
385.566	0.000257667	385.566	0.00205	385.566	0.00194
386.089	-0.000130519	386.089	0.00129	386.089	-0.000958998
386.613	0.00031913	386.613	-0.00124	386.613	0.00167
387.136	-0.000194109	387.136	0.000838831	387.136	-0.000592639
387.659	-0.000680326	387.659	0.00155	387.659	-0.0031
388.182	-0.000484847	388.182	0.000361745	388.182	0.000858993
388.705	-0.000269133	388.705	-0.000464901	388.705	0.00114
389.228	4.90317e-05	389.228	0.00112	389.228	0.00278
389.751	-0.000629785	389.751	0.0016	389.751	0.00193
390.275	-0.000334619	390.275	0.00281	390.275	-0.00145
390.798	-0.000842734	390.798	0.000982878	390.798	0.00277
391.321	-0.000436083	391.321	0.00244	391.321	0.00222
391.844	0.000188271	391.844	0.00296	391.844	0.00153
392.367	0.000172724	392.367	0.00129	392.367	0.0027
392.89	0.000351003	392.89	0.000643144	392.89	-0.00222
393.414	-0.000218538	393.414	0.00197	393.414	0.00106
393.937	-0.00047928	393.937	-2.91229e-05	393.937	0.00238
394.46	-8.04438e-05	394.46	0.000306636	394.46	0.00389
394.983	0.000187975	394.983	-0.000619114	394.983	0.00444
395.506	0.000204242	395.506	0.00139	395.506	0.00435
396.029	-0.000380424	396.029	0.000451196	396.029	0.00241
396.553	0.000661275	396.553	-0.00204	396.553	0.00296
397.076	-4.08297e-05	397.076	0.00142	397.076	0.00107
397.599	0.000467216	397.599	-0.00027285	397.599	-0.000969668
398.122	-0.000108785	398.122	0.00095045	398.122	-0.00157
398.645	0.000621669	398.645	0.00391	398.645	-0.000323322
399.168	0.000112762	399.168	0.00244	399.168	-0.00241
399.691	0.000125529	399.691	0.0012	399.691	-0.0016
400.215	0.000214311	400.215	0.00135	400.215	-0.000835992
400.738	0.000129625	400.738	0.00265	400.738	0.00175
401.261	0.000286369	401.261	0.00128	401.261	0.000192147
401.784	3.75447e-05	401.784	0.000814474	401.784	-0.000885906
402.307	0.000697993	402.307	0.00173	402.307	-0.00237
402.83	0.000119969	402.83	0.00212	402.83	-0.000278089
403.354	-0.000468332	403.354	0.00365	403.354	-0.000335813
403.877	-0.000531945	403.877	0.00325	403.877	-0.000994283
404.4	0.000279224	404.4	0.00225	404.4	-0.00185
404.923	0.000739622	404.923	8.50556e-05	404.923	-0.00342
405.446	0.00133	405.446	0.00129	405.446	0.00179
405.969	0.000682016	405.969	0.00106	405.969	0.00168
406.492	-2.05011e-05	406.492	0.000535112	406.492	0.000767947
407.016	0.000712785	407.016	0.00192	407.016	-0.000227011
407.539	0.000723479	407.539	0.00122	407.539	-0.000645255
408.062	0.000352299	408.062	0.00191	408.062	0.00283
408.585	-0.000424971	408.585	0.00438	408.585	0.00194
409.108	-4.23695e-05	409.108	0.00229	409.108	0.000844933
409.631	0.000471541	409.631	0.00133	409.631	-0.000320484
410.155	0.000414974	410.155	0.00179	410.155	-0.000205221
410.678	0.000765016	410.678	0.00187	410.678	0.0011
411.201	-0.000292796	411.201	0.00185	411.201	0.00338
411.724	-1.24506e-05	411.724	0.000642136	411.724	0.00168
412.247	-0.000292836	412.247	0.000647849	412.247	0.000133707
412.77	-8.15988e-05	412.77	0.000657547	412.77	-0.00189
413.294	-0.000262883	413.294	0.00137	413.294	0.000922384
413.817	-0.000935934	413.817	0.00059261	413.817	-0.000452227
414.34	-0.000180251	414.34	0.00103	414.34	-0.000583213
414.863	-9.24565e-05	414.863	0.00212	414.863	-0.00173
415.386	-6.7679e-05	415.386	0.00334	415.386	-0.00111
415.909	-0.000266517	415.909	0.0036	415.909	-0.000765711
416.432	0.000334845	416.432	0.00369	416.432	0.000871126
416.956	0.000254788	416.956	0.00227	416.956	0.000401119
417.479	0.00068748	417.479	0.00251	417.479	0.00104
418.002	-6.66738e-05	418.002	0.00246	418.002	0.00209
418.525	-0.000290861	418.525	0.00301	418.525	0.00241
419.048	0.000242123	419.048	0.00353	419.048	0.001
419.571	-1.04762e-05	419.571	0.00167	419.571	-0.000667034
420.095	-3.08598e-05	420.095	0.000886417	420.095	-0.000400692
420.618	-0.000378917	420.618	0.00131	420.618	0.00174
421.141	0.000194483	421.141	0.00118	421.141	0.00126
421.664	0.000224605	421.664	0.000800234	421.664	-0.000450924
422.187	-4.54039e-05	422.187	-0.000376312	422.187	0.00128
422.71	-3.24019e-05	422.71	0.000980391	422.71	0.00116
423.233	0.000124713	423.233	0.0039	423.233	0.00038212
423.757	5.32135e-05	423.757	0.00281	423.757	0.0027
424.28	6.04101e-05	424.28	0.00176	424.28	0.00153
424.803	0.000476842	424.803	0.000764821	424.803	0.000433113
425.326	0.000631905	425.326	0.00115	425.326	0.00199
425.849	0.000485852	425.849	0.00113	425.849	-0.000105121
426.372	-0.000169277	426.372	0.000669508	426.372	-0.00010186
426.896	0.000181511	426.896	0.000999415	426.896	0.00177
427.419	0.00039661	427.419	0.000326181	427.419	0.000491859
427.942	0.000813174	427.942	0.00094545	427.942	-0.000536817
428.465	0.000834721	428.465	0.00295	428.465	0.00049997
428.988	0.000421885	428.988	0.000724091	428.988	0.00135
429.511	-0.000119942	429.511	0.00249	429.511	-0.00217
430.035	4.23179e-05	430.035	0.0017	430.035	-0.000542916
430.558	0.000105543	430.558	0.0013	430.558	0.000219746
431.081	0.000607551	431.081	0.00371	431.081	0.000255683
431.604	0.000393683	431.604	0.00272	431.604	0.000687167
432.127	0.000132675	432.127	0.00244	432.127	9.51511e-05
432.65	-9.30341e-05	432.65	0.00183	432.65	0.00069559
433.173	5.04882e-05	433.173	0.00206	433.173	0.000825708
433.697	0.000277297	433.697	0.00225	433.697	-0.000439535
434.22	0.000782695	434.22	0.00174	434.22	0.00147
434.743	0.000361839	434.743	0.000280548	434.743	0.00272
435.266	0.000337173	435.266	0.000895046	435.266	0.00182
435.789	0.00114	435.789	0.00146	435.789	0.0026
436.312	0.000602166	436.312	0.00129	436.312	0.00094541
436.836	0.000317237	436.836	0.00294	436.836	0.00172
437.359	-6.59526e-05	437.359	0.00182	437.359	0.000926455
437.882	0.000233527	437.882	0.00146	437.882	0.00217
438.405	4.36778e-05	438.405	0.00246	438.405	0.00142
438.928	0.000472876	438.928	0.00155	438.928	-0.0012
439.451	0.000601071	439.451	0.00155	439.451	0.000742193
439.974	0.000313303	439.974	0.00244	439.974	0.000860399
440.498	0.000274371	440.498	0.000324851	440.498	0.000761888
441.021	-0.000214872	441.021	0.00244	441.021	0.000726849
441.544	-0.000180045	441.544	0.00226	441.544	-0.000170086
442.067	-0.00048174	442.067	0.00275	442.067	-0.00179
442.59	-0.000209655	442.59	0.0011	442.59	-0.000923053
443.113	-0.00010025	443.113	0.0016	443.113	-0.00032579
443.637	0.000250115	443.637	0.00201	443.637	-0.000203366
444.16	0.000332731	444.16	0.00289	444.16	-0.000107722
444.683	0.000132209	444.683	0.00165	444.683	0.00139
445.206	0.000455781	445.206	0.000973407	445.206	-0.000146042
445.729	5.88711e-05	445.729	0.00108	445.729	0.000575213
446.252	6.76402e-06	446.252	0.000808907	446.252	-0.000537709
446.776	8.83642e-05	446.776	0.000651465	446.776	-0.00105
447.299	-0.000306032	447.299	9.07847e-05	447.299	-0.000996682
447.822	-0.000307726	447.822	0.00116	447.822	-0.00079944
448.345	-0.00060821	448.345	0.00066341	448.345	-0.00119
448.868	-0.000292573	448.868	0.00135	448.868	-0.000801276
449.391	5.46899e-05	449.391	0.0015	449.391	0.000883504
449.914	0.000426833	449.914	0.000816219	449.914	0.00255
450.438	-5.07981e-05	450.438	0.00141	450.438	0.000480295
450.961	0.00059968	450.961	0.00175	450.961	0.00253
451.484	0.000202388	451.484	0.00109	451.484	0.00117
452.007	0.000149756	452.007	0.000587372	452.007	0.000585711
452.53	0.000216391	452.53	0.00191	452.53	0.00298
453.053	-5.12936e-05	453.053	0.00108	453.053	0.00265
453.577	-0.0001443	453.577	0.00244	453.577	0.00334
454.1	-0.000223963	454.1	0.00189	454.1	0.00131
454.623	-0.000306524	454.623	0.00183	454.623	0.00206
455.146	0.000193055	455.146	0.00195	455.146	0.000652878
455.669	0.000663558	455.669	0.00217	455.669	0.000874893
456.192	0.000520867	456.192	0.00158	456.192	0.00327
456.715	0.00038724	456.715	0.00105	456.715	0.00572
457.239	0.000446345	457.239	0.00162	457.239	0.00346
457.762	0.000117025	457.762	0.0031	457.762	0.00504
458.285	0.000542264	458.285	0.0031	458.285	0.00614
458.808	0.00145	458.808	0.00267	458.808	0.00731
459.331	0.000669571	459.331	0.00266	459.331	0.00848
459.854	0.000296124	459.854	0.00185	459.854	0.00829
460.378	0.000636397	460.378	0.00213	460.378	0.01018
460.901	0.00026803	460.901	0.00321	460.901	0.00919
461.424	0.000511989	461.424	0.00397	461.424	0.01138
461.947	0.00101	461.947	0.00326	461.947	0.01199
462.47	0.000594545	462.47	0.00418	462.47	0.0118
462.993	0.000868936	462.993	0.0036	462.993	0.01437
463.517	0.00118	463.517	0.00368	463.517	0.0151
464.04	0.00131	464.04	0.00483	464.04	0.01602
464.563	0.00147	464.563	0.00623	464.563	0.01663
465.086	0.00127	465.086	0.00675	465.086	0.01778
465.609	0.0017	465.609	0.00632	465.609	0.01842
466.132	0.00215	466.132	0.00757	466.132	0.02098
466.655	0.00197	466.655	0.00748	466.655	0.02168
467.179	0.00229	467.179	0.00701	467.179	0.02145
467.702	0.00252	467.702	0.00793	467.702	0.02395
468.225	0.00317	468.225	0.00961	468.225	0.02674
468.748	0.00308	468.748	0.01007	468.748	0.02791
469.271	0.00314	469.271	0.01097	469.271	0.03023
469.794	0.00342	469.794	0.0096	469.794	0.03143
470.318	0.00375	470.318	0.01155	470.318	0.03273
470.841	0.0043	470.841	0.01051	470.841	0.03464
471.364	0.00455	471.364	0.01161	471.364	0.03511
471.887	0.00458	471.887	0.01295	471.887	0.03759
472.41	0.00499	472.41	0.01491	472.41	0.03991
472.933	0.00579	472.933	0.01484	472.933	0.04149
473.456	0.00478	473.456	0.0153	473.456	0.04312
473.98	0.0053	473.98	0.01581	473.98	0.04402
474.503	0.00527	474.503	0.01746	474.503	0.04547
475.026	0.00602	475.026	0.0183	475.026	0.04849
475.549	0.00603	475.549	0.01841	475.549	0.05092
476.072	0.00618	476.072	0.01837	476.072	0.04896
476.595	0.00648	476.595	0.0179	476.595	0.0507
477.119	0.00669	477.119	0.0201	477.119	0.05329
477.642	0.00685	477.642	0.01976	477.642	0.05496
478.165	0.00757	478.165	0.02045	478.165	0.05626
478.688	0.00824	478.688	0.02236	478.688	0.0557
479.211	0.00778	479.211	0.0225	479.211	0.05679
479.734	0.00783	479.734	0.02252	479.734	0.05835
480.258	0.00791	480.258	0.02324	480.258	0.05933
480.781	0.00861	480.781	0.0245	480.781	0.05647
481.304	0.00862	481.304	0.02508	481.304	0.0563
481.827	0.00862	481.827	0.02451	481.827	0.05801
482.35	0.00877	482.35	0.02661	482.35	0.06027
482.873	0.00938	482.873	0.02652	482.873	0.06077
483.396	0.00893	483.396	0.02777	483.396	0.05956
483.92	0.00855	483.92	0.02689	483.92	0.05972
484.443	0.00909	484.443	0.02804	484.443	0.06022
484.966	0.00901	484.966	0.02839	484.966	0.06065
485.489	0.0101	485.489	0.02863	485.489	0.05992
486.012	0.01044	486.012	0.02938	486.012	0.06012
486.535	0.00959	486.535	0.02793	486.535	0.06109
487.059	0.00974	487.059	0.02958	487.059	0.05997
487.582	0.01004	487.582	0.02981	487.582	0.05946
488.105	0.00939	488.105	0.02918	488.105	0.05919
488.628	0.00919	488.628	0.02926	488.628	0.05918
489.151	0.00971	489.151	0.02999	489.151	0.05886
489.674	0.01009	489.674	0.02989	489.674	0.05814
490.197	0.01011	490.197	0.03124	490.197	0.05887
490.721	0.01005	490.721	0.02885	490.721	0.05619
491.244	0.00955	491.244	0.02971	491.244	0.05588
491.767	0.00906	491.767	0.03052	491.767	0.05497
492.29	0.00889	492.29	0.02954	492.29	0.0548
492.813	0.00916	492.813	0.02971	492.813	0.05392
493.336	0.00915	493.336	0.02948	493.336	0.05156
493.86	0.00899	493.86	0.02914	493.86	0.05209
494.383	0.00919	494.383	0.02832	494.383	0.05094
494.906	0.00865	494.906	0.02752	494.906	0.05051
495.429	0.00844	495.429	0.02626	495.429	0.04903
495.952	0.00892	495.952	0.02694	495.952	0.04905
496.475	0.00864	496.475	0.02622	496.475	0.04758
496.999	0.00852	496.999	0.02589	496.999	0.0473
497.522	0.00794	497.522	0.02782	497.522	0.04479
498.045	0.00762	498.045	0.02773	498.045	0.0441
498.568	0.00839	498.568	0.02726	498.568	0.04309
499.091	0.00789	499.091	0.02603	499.091	0.04322
499.614	0.00724	499.614	0.02551	499.614	0.04354
500.137	0.00691	500.137	0.02379	500.137	0.04178
500.661	0.00743	500.661	0.02352	500.661	0.0399
501.184	0.00704	501.184	0.02443	501.184	0.04056
501.707	0.00679	501.707	0.02338	501.707	0.03814
502.23	0.00705	502.23	0.02426	502.23	0.03898
502.753	0.00748	502.753	0.02451	502.753	0.03666
503.276	0.00743	503.276	0.02331	503.276	0.03641
503.8	0.00688	503.8	0.02248	503.8	0.03565
504.323	0.00633	504.323	0.02304	504.323	0.03564
504.846	0.00645	504.846	0.02236	504.846	0.03418
505.369	0.00665	505.369	0.02068	505.369	0.03499
505.892	0.00645	505.892	0.01939	505.892	0.03437
506.415	0.0058	506.415	0.01919	506.415	0.03285
506.938	0.00639	506.938	0.01886	506.938	0.03218
507.462	0.00597	507.462	0.01937	507.462	0.03138
507.985	0.00579	507.985	0.0174	507.985	0.02997
508.508	0.0059	508.508	0.01855	508.508	0.02941
509.031	0.00593	509.031	0.01764	509.031	0.02781
509.554	0.00583	509.554	0.0176	509.554	0.02748
510.077	0.00512	510.077	0.01826	510.077	0.0273
510.601	0.0058	510.601	0.01768	510.601	0.02493
511.124	0.00536	511.124	0.01474	511.124	0.02456
511.647	0.00544	511.647	0.0148	511.647	0.02486
512.17	0.00493	512.17	0.0158	512.17	0.02419
512.693	0.00485	512.693	0.01566	512.693	0.02419
513.216	0.0049	513.216	0.01553	513.216	0.02311
513.74	0.00502	513.74	0.01567	513.74	0.02269
514.263	0.00414	514.263	0.01493	514.263	0.02326
514.786	0.00421	514.786	0.0142	514.786	0.02293
515.309	0.0046	515.309	0.01306	515.309	0.02179
515.832	0.00454	515.832	0.01293	515.832	0.02121
516.355	0.00422	516.355	0.01432	516.355	0.02126
516.878	0.00445	516.878	0.0138	516.878	0.01992
517.402	0.00464	517.402	0.01368	517.402	0.01967
517.925	0.00446	517.925	0.01282	517.925	0.01919
518.448	0.00448	518.448	0.0126	518.448	0.01851
518.971	0.00423	518.971	0.01289	518.971	0.01949
519.494	0.00431	519.494	0.01259	519.494	0.01799
520.017	0.00485	520.017	0.01042	520.017	0.0175
520.541	0.00456	520.541	0.01038	520.541	0.01779
521.064	0.00416	521.064	0.01144	521.064	0.01904
521.587	0.00434	521.587	0.01146	521.587	0.01787
522.11	0.00442	522.11	0.01068	522.11	0.01673
522.633	0.00381	522.633	0.01134	522.633	0.01633
523.156	0.00425	523.156	0.0112	523.156	0.01624
523.679	0.00366	523.679	0.01142	523.679	0.01553
524.203	0.00345	524.203	0.01092	524.203	0.01534
524.726	0.00384	524.726	0.01069	524.726	0.01637
525.249	0.00363	525.249	0.0101	525.249	0.01551
525.772	0.00353	525.772	0.0097	525.772	0.01391
526.295	0.00326	526.295	0.00948	526.295	0.01548
526.818	0.00406	526.818	0.00913	526.818	0.01523
527.342	0.00406	527.342	0.01074	527.342	0.01468
527.865	0.00343	527.865	0.011	527.865	0.01488
528.388	0.00387	528.388	0.00962	528.388	0.01431
528.911	0.00335	528.911	0.00981	528.911	0.01402
529.434	0.00389	529.434	0.00996	529.434	0.01292
529.957	0.00393	529.957	0.00833	529.957	0.01346
530.481	0.0037	530.481	0.00763	530.481	0.0127
531.004	0.00423	531.004	0.00867	531.004	0.01287
531.527	0.00362	531.527	0.00878	531.527	0.01214
532.05	0.00387	532.05	0.00855	532.05	0.01227
532.573	0.00358	532.573	0.00858	532.573	0.01337
533.096	0.00339	533.096	0.00694	533.096	0.01307
533.619	0.00348	533.619	0.00822	533.619	0.01201
534.143	0.00426	534.143	0.00834	534.143	0.01156
534.666	0.00361	534.666	0.0071	534.666	0.01229
535.189	0.00367	535.189	0.00712	535.189	0.01194
535.712	0.0036	535.712	0.0075	535.712	0.01208
536.235	0.00339	536.235	0.00628	536.235	0.01118
536.758	0.00392	536.758	0.00866	536.758	0.01106
537.282	0.00447	537.282	0.00752	537.282	0.0105
537.805	0.004	537.805	0.00755	537.805	0.01188
538.328	0.00338	538.328	0.00738	538.328	0.01058
538.851	0.00387	538.851	0.00722	538.851	0.01048
539.374	0.00397	539.374	0.00696	539.374	0.01061
539.897	0.00416	539.897	0.00696	539.897	0.0111
540.42	0.00382	540.42	0.00972	540.42	0.01047
540.944	0.00366	540.944	0.00876	540.944	0.01098
541.467	0.00381	541.467	0.00738	541.467	0.00981
541.99	0.00332	541.99	0.00624	541.99	0.01075
542.513	0.00377	542.513	0.00667	542.513	0.0106
543.036	0.00375	543.036	0.00782	543.036	0.01012
543.559	0.0035	543.559	0.00764	543.559	0.01011
544.083	0.00401	544.083	0.00579	544.083	0.01043
544.606	0.00439	544.606	0.0061	544.606	0.01102
545.129	0.0044	545.129	0.00513	545.129	0.01092
545.652	0.00372	545.652	0.00773	545.652	0.01017
546.175	0.00435	546.175	0.00577	546.175	0.00985
546.698	0.0044	546.698	0.00721	546.698	0.00962
547.222	0.00419	547.222	0.00688	547.222	0.01024
547.745	0.00385	547.745	0.00768	547.745	0.00998
548.268	0.00406	548.268	0.00755	548.268	0.01108
548.791	0.00382	548.791	0.00628	548.791	0.00999
549.314	0.00374	549.314	0.00754	549.314	0.01069
549.837	0.00386	549.837	0.00806	549.837	0.01087
550.36	0.00421	550.36	0.00693	550.36	0.01076
550.884	0.0041	550.884	0.00723	550.884	0.01148
551.407	0.00402	551.407	0.00752	551.407	0.01037
551.93	0.00482	551.93	0.00698	551.93	0.01067
552.453	0.00438	552.453	0.0065	552.453	0.01058
552.976	0.00418	552.976	0.00747	552.976	0.01049
553.499	0.00445	553.499	0.0068	553.499	0.01092
554.023	0.00442	554.023	0.00653	554.023	0.01091
554.546	0.00446	554.546	0.00643	554.546	0.01115
555.069	0.00475	555.069	0.00747	555.069	0.01099
555.592	0.0049	555.592	0.00723	555.592	0.01158
556.115	0.00493	556.115	0.0073	556.115	0.01115
556.638	0.00469	556.638	0.00804	556.638	0.01064
557.162	0.00468	557.162	0.00814	557.162	0.01059
557.685	0.00474	557.685	0.00807	557.685	0.01085
558.208	0.00493	558.208	0.00832	558.208	0.01071
558.731	0.00491	558.731	0.00905	558.731	0.01116
559.254	0.00479	559.254	0.00803	559.254	0.01097
559.777	0.00472	559.777	0.00737	559.777	0.01091
560.3	0.00457	560.3	0.0076	560.3	0.01046
560.824	0.00451	560.824	0.00836	560.824	0.01172
561.347	0.00506	561.347	0.00855	561.347	0.01172
561.87	0.00467	561.87	0.00699	561.87	0.01131
562.393	0.00474	562.393	0.00718	562.393	0.01105
562.916	0.00519	562.916	0.00827	562.916	0.01078
563.439	0.00548	563.439	0.00821	563.439	0.01144
563.963	0.0058	563.963	0.00662	563.963	0.01151
564.486	0.00522	564.486	0.00862	564.486	0.01133
565.009	0.00574	565.009	0.00905	565.009	0.01215
565.532	0.00508	565.532	0.00861	565.532	0.01211
566.055	0.00538	566.055	0.0094	566.055	0.01249
566.578	0.0055	566.578	0.00938	566.578	0.01205
567.101	0.00547	567.101	0.00903	567.101	0.01236
567.625	0.00563	567.625	0.00954	567.625	0.01208
568.148	0.00524	568.148	0.00885	568.148	0.01248
568.671	0.00537	568.671	0.00853	568.671	0.01239
569.194	0.00598	569.194	0.008	569.194	0.01307
569.717	0.00575	569.717	0.00871	569.717	0.01277
570.24	0.00599	570.24	0.00849	570.24	0.01187
570.764	0.00569	570.764	0.00807	570.764	0.01217
571.287	0.00572	571.287	0.00752	571.287	0.0126
571.81	0.00575	571.81	0.00915	571.81	0.01241
572.333	0.00608	572.333	0.00867	572.333	0.01218
572.856	0.00631	572.856	0.008	572.856	0.01201
573.379	0.00637	573.379	0.00947	573.379	0.01305
573.903	0.00608	573.903	0.0088	573.903	0.01306
574.426	0.00602	574.426	0.00888	574.426	0.01243
574.949	0.00584	574.949	0.00993	574.949	0.01239
575.472	0.00558	575.472	0.00959	575.472	0.01209
575.995	0.00567	575.995	0.01	575.995	0.01265
576.518	0.00578	576.518	0.0097	576.518	0.01286
577.041	0.00611	577.041	0.00969	577.041	0.01349
577.565	0.00598	577.565	0.00907	577.565	0.01342
578.088	0.00645	578.088	0.01015	578.088	0.01351
578.611	0.00649	578.611	0.00984	578.611	0.01344
579.134	0.00653	579.134	0.0093	579.134	0.01269
579.657	0.00665	579.657	0.00913	579.657	0.01371
580.18	0.0066	580.18	0.00963	580.18	0.0129
580.704	0.00642	580.704	0.01018	580.704	0.0132
581.227	0.00705	581.227	0.01025	581.227	0.01417
581.75	0.00672	581.75	0.01019	581.75	0.01355
582.273	0.00599	582.273	0.01143	582.273	0.01376
582.796	0.00654	582.796	0.01043	582.796	0.01413
583.319	0.00647	583.319	0.0106	583.319	0.01395
583.842	0.0068	583.842	0.01051	583.842	0.01378
584.366	0.00665	584.366	0.01076	584.366	0.01348
584.889	0.00712	584.889	0.01106	584.889	0.01315
585.412	0.00734	585.412	0.0113	585.412	0.0139
585.935	0.00677	585.935	0.01103	585.935	0.0147
586.458	0.00736	586.458	0.00969	586.458	0.01466
586.981	0.00681	586.981	0.01051	586.981	0.01344
587.505	0.0071	587.505	0.01176	587.505	0.01349
588.028	0.00662	588.028	0.01167	588.028	0.01325
588.551	0.00692	588.551	0.01112	588.551	0.01387
589.074	0.00727	589.074	0.0108	589.074	0.01501
589.597	0.0073	589.597	0.01129	589.597	0.01491
590.12	0.00783	590.12	0.0117	590.12	0.01467
590.644	0.0075	590.644	0.01149	590.644	0.01376
591.167	0.00743	591.167	0.01269	591.167	0.01466
591.69	0.00711	591.69	0.01265	591.69	0.01521
592.213	0.00723	592.213	0.01168	592.213	0.01436
592.736	0.00704	592.736	0.01212	592.736	0.01415
593.259	0.00723	593.259	0.01308	593.259	0.01475
593.782	0.00727	593.782	0.01262	593.782	0.01496
594.306	0.00774	594.306	0.01136	594.306	0.01502
594.829	0.00757	594.829	0.01234	594.829	0.0145
595.352	0.00806	595.352	0.01183	595.352	0.01397
595.875	0.00748	595.875	0.01267	595.875	0.01431
596.398	0.00722	596.398	0.01257	596.398	0.01413
596.921	0.0078	596.921	0.0124	596.921	0.01487
597.445	0.00771	597.445	0.01341	597.445	0.01519
597.968	0.00731	597.968	0.01238	597.968	0.01575
598.491	0.00722	598.491	0.01309	598.491	0.01628
599.014	0.00709	599.014	0.01349	599.014	0.01567
599.537	0.00706	599.537	0.01353	599.537	0.0157
600.06	0.00805	600.06	0.01245	600.06	0.01518
600.583	0.00775	600.583	0.01195	600.583	0.01449
601.107	0.00793	601.107	0.0136	601.107	0.01412
601.63	0.00777	601.63	0.01327	601.63	0.01422
602.153	0.008	602.153	0.013	602.153	0.01482
602.676	0.00786	602.676	0.01339	602.676	0.01536
603.199	0.00771	603.199	0.01331	603.199	0.01536
603.722	0.00769	603.722	0.01437	603.722	0.01577
604.246	0.00763	604.246	0.01278	604.246	0.01476
604.769	0.00824	604.769	0.01209	604.769	0.01525
605.292	0.00805	605.292	0.01297	605.292	0.01518
605.815	0.00751	605.815	0.01301	605.815	0.01523
606.338	0.00845	606.338	0.01397	606.338	0.01511
606.861	0.00858	606.861	0.01423	606.861	0.01504
607.385	0.00855	607.385	0.01376	607.385	0.01551
607.908	0.00831	607.908	0.01403	607.908	0.01624
608.431	0.00841	608.431	0.01364	608.431	0.01589
608.954	0.00859	608.954	0.01392	608.954	0.01579
609.477	0.00803	609.477	0.01354	609.477	0.01544
610	0.00792	610	0.0135	610	0.01567
610.523	0.00802	610.523	0.01473	610.523	0.01618
611.047	0.00801	611.047	0.01423	611.047	0.01576
611.57	0.00821	611.57	0.01343	611.57	0.01568
612.093	0.00819	612.093	0.0147	612.093	0.01539
612.616	0.0082	612.616	0.01478	612.616	0.01463
613.139	0.00813	613.139	0.01509	613.139	0.01592
613.662	0.00816	613.662	0.01427	613.662	0.0157
614.186	0.00882	614.186	0.01553	614.186	0.01508
614.709	0.00889	614.709	0.01521	614.709	0.01564
615.232	0.00879	615.232	0.01459	615.232	0.01541
615.755	0.00889	615.755	0.01539	615.755	0.01582
616.278	0.00915	616.278	0.01492	616.278	0.01564
616.801	0.00883	616.801	0.01508	616.801	0.01588
617.324	0.0091	617.324	0.01514	617.324	0.01543
617.848	0.00873	617.848	0.01504	617.848	0.0152
618.371	0.0085	618.371	0.01362	618.371	0.01521
618.894	0.00864	618.894	0.01424	618.894	0.01439
619.417	0.00895	619.417	0.01363	619.417	0.01493
619.94	0.00895	619.94	0.01435	619.94	0.01464
620.463	0.00882	620.463	0.01475	620.463	0.0153
620.987	0.00849	620.987	0.01543	620.987	0.01576
621.51	0.00883	621.51	0.01553	621.51	0.0156
622.033	0.0083	622.033	0.01525	622.033	0.01511
622.556	0.0089	622.556	0.01529	622.556	0.01579
623.079	0.00906	623.079	0.01477	623.079	0.01622
623.602	0.00891	623.602	0.01464	623.602	0.016
624.126	0.00861	624.126	0.01522	624.126	0.01553
624.649	0.00834	624.649	0.0153	624.649	0.01551
625.172	0.00845	625.172	0.0143	625.172	0.01499
625.695	0.00885	625.695	0.01588	625.695	0.01466
626.218	0.00914	626.218	0.01608	626.218	0.01494
626.741	0.00929	626.741	0.01516	626.741	0.01511
627.264	0.0092	627.264	0.0158	627.264	0.01479
627.788	0.00909	627.788	0.01608	627.788	0.01476
628.311	0.00883	628.311	0.01544	628.311	0.01467
628.834	0.00892	628.834	0.01599	628.834	0.01504
629.357	0.00922	629.357	0.01608	629.357	0.01523
629.88	0.00945	629.88	0.01593	629.88	0.01424
630.403	0.00944	630.403	0.01569	630.403	0.01519
630.927	0.00883	630.927	0.01537	630.927	0.01527
631.45	0.00872	631.45	0.01571	631.45	0.01472
631.973	0.009	631.973	0.01645	631.973	0.01457
632.496	0.00946	632.496	0.01574	632.496	0.01479
633.019	0.00915	633.019	0.01576	633.019	0.01504
633.542	0.00889	633.542	0.01562	633.542	0.01508
634.065	0.0084	634.065	0.01562	634.065	0.01492
634.589	0.00868	634.589	0.01633	634.589	0.01512
635.112	0.0086	635.112	0.01539	635.112	0.01447
635.635	0.00864	635.635	0.01461	635.635	0.01512
636.158	0.00939	636.158	0.01514	636.158	0.01494
636.681	0.00924	636.681	0.01573	636.681	0.01531
637.204	0.00898	637.204	0.0154	637.204	0.01504
637.728	0.00924	637.728	0.01544	637.728	0.01505
638.251	0.00878	638.251	0.01535	638.251	0.015
638.774	0.00886	638.774	0.0152	638.774	0.0152
639.297	0.00915	639.297	0.01525	639.297	0.01434
639.82	0.00948	639.82	0.0153	639.82	0.01421
640.343	0.00936	640.343	0.01568	640.343	0.01444
640.867	0.00918	640.867	0.01627	640.867	0.01501
641.39	0.00928	641.39	0.01524	641.39	0.01524
641.913	0.0094	641.913	0.01558	641.913	0.01505
642.436	0.00911	642.436	0.01549	642.436	0.01505
642.959	0.00934	642.959	0.01572	642.959	0.01474
643.482	0.0093	643.482	0.01609	643.482	0.0144
644.005	0.00931	644.005	0.01552	644.005	0.01422
644.529	0.00895	644.529	0.01546	644.529	0.01446
645.052	0.00911	645.052	0.01578	645.052	0.01413
645.575	0.00939	645.575	0.01565	645.575	0.01434
646.098	0.00933	646.098	0.01582	646.098	0.01399
646.621	0.00927	646.621	0.01554	646.621	0.01421
647.144	0.00895	647.144	0.01507	647.144	0.01341
647.668	0.009	647.668	0.01527	647.668	0.01382
648.191	0.00908	648.191	0.01587	648.191	0.01478
648.714	0.0094	648.714	0.01644	648.714	0.01444
649.237	0.00941	649.237	0.01688	649.237	0.01456
649.76	0.00932	649.76	0.01615	649.76	0.01436
650.283	0.00942	650.283	0.01518	650.283	0.01394
650.806	0.00914	650.806	0.01561	650.806	0.01356
651.33	0.00903	651.33	0.01602	651.33	0.01393
651.853	0.00866	651.853	0.01481	651.853	0.01411
652.376	0.00897	652.376	0.01597	652.376	0.01376
652.899	0.00902	652.899	0.01584	652.899	0.01404
653.422	0.00874	653.422	0.01571	653.422	0.01434
653.945	0.00911	653.945	0.01683	653.945	0.01348
654.469	0.00975	654.469	0.01655	654.469	0.01428
654.992	0.00969	654.992	0.01548	654.992	0.0139
655.515	0.00957	655.515	0.01557	655.515	0.01329
656.038	0.00893	656.038	0.01576	656.038	0.01367
656.561	0.00904	656.561	0.01625	656.561	0.01401
657.084	0.00903	657.084	0.01617	657.084	0.01395
657.608	0.00941	657.608	0.01584	657.608	0.01406
658.131	0.00928	658.131	0.01531	658.131	0.01338
658.654	0.00932	658.654	0.01615	658.654	0.01395
659.177	0.00957	659.177	0.01558	659.177	0.01421
659.7	0.00966	659.7	0.0164	659.7	0.01408
660.223	0.00927	660.223	0.01516	660.223	0.01436
660.746	0.00917	660.746	0.01444	660.746	0.01352
661.27	0.00933	661.27	0.01507	661.27	0.01379
661.793	0.00909	661.793	0.01613	661.793	0.01327
662.316	0.00936	662.316	0.01615	662.316	0.01322
662.839	0.0095	662.839	0.0157	662.839	0.01358
663.362	0.00931	663.362	0.01584	663.362	0.01373
663.885	0.00921	663.885	0.01537	663.885	0.01393
664.409	0.00926	664.409	0.01555	664.409	0.01346
664.932	0.00891	664.932	0.01585	664.932	0.01304
665.455	0.00893	665.455	0.01553	665.455	0.01324
665.978	0.00892	665.978	0.01527	665.978	0.01331
666.501	0.00915	666.501	0.01484	666.501	0.01285
667.024	0.00892	667.024	0.01489	667.024	0.01302
667.548	0.0089	667.548	0.0154	667.548	0.01254
668.071	0.00928	668.071	0.01522	668.071	0.01309
668.594	0.00918	668.594	0.01478	668.594	0.01313
669.117	0.00889	669.117	0.01412	669.117	0.01334
669.64	0.00925	669.64	0.01475	669.64	0.01311
670.163	0.00903	670.163	0.01462	670.163	0.01275
670.686	0.00937	670.686	0.01473	670.686	0.0132
671.21	0.00943	671.21	0.01472	671.21	0.0133
671.733	0.00902	671.733	0.01532	671.733	0.01314
672.256	0.00912	672.256	0.01513	672.256	0.0124
672.779	0.00947	672.779	0.01512	672.779	0.01281
673.302	0.00913	673.302	0.01506	673.302	0.01245
673.825	0.00929	673.825	0.01494	673.825	0.01234
674.349	0.00935	674.349	0.01481	674.349	0.01283
674.872	0.00913	674.872	0.01552	674.872	0.01284
675.395	0.00926	675.395	0.01478	675.395	0.01247
675.918	0.00922	675.918	0.01542	675.918	0.01199
676.441	0.00928	676.441	0.01511	676.441	0.01261
676.964	0.00921	676.964	0.01426	676.964	0.01268
677.487	0.0095	677.487	0.0142	677.487	0.01282
678.011	0.00927	678.011	0.01501	678.011	0.01263
678.534	0.00915	678.534	0.01401	678.534	0.01281
679.057	0.00869	679.057	0.01385	679.057	0.01245
679.58	0.00879	679.58	0.01434	679.58	0.01289
680.103	0.00891	680.103	0.01419	680.103	0.012
680.626	0.00899	680.626	0.0145	680.626	0.01201
681.15	0.00881	681.15	0.0143	681.15	0.01257
681.673	0.00858	681.673	0.0137	681.673	0.01229
682.196	0.00859	682.196	0.0145	682.196	0.0119
682.719	0.00875	682.719	0.01443	682.719	0.01186
683.242	0.00862	683.242	0.01437	683.242	0.01172
683.765	0.00896	683.765	0.01492	683.765	0.01196
684.288	0.00897	684.288	0.01459	684.288	0.01161
684.812	0.00856	684.812	0.01427	684.812	0.01175
685.335	0.00879	685.335	0.0148	685.335	0.01158
685.858	0.00863	685.858	0.01377	685.858	0.01189
686.381	0.00877	686.381	0.01411	686.381	0.01227
686.904	0.00896	686.904	0.01389	686.904	0.01217
687.427	0.00902	687.427	0.01433	687.427	0.01188
687.951	0.00862	687.951	0.01471	687.951	0.01192
688.474	0.00846	688.474	0.01429	688.474	0.01171
688.997	0.00891	688.997	0.01387	688.997	0.01136
689.52	0.00906	689.52	0.01371	689.52	0.01127
690.043	0.00895	690.043	0.01369	690.043	0.01134
690.566	0.00895	690.566	0.01366	690.566	0.01144
691.09	0.00882	691.09	0.01377	691.09	0.01172
691.613	0.00877	691.613	0.01399	691.613	0.0117
692.136	0.00845	692.136	0.01446	692.136	0.01132
692.659	0.00829	692.659	0.01401	692.659	0.011
693.182	0.00852	693.182	0.01357	693.182	0.01092
693.705	0.00873	693.705	0.01321	693.705	0.01117
694.228	0.00839	694.228	0.01329	694.228	0.01116
694.752	0.00858	694.752	0.01298	694.752	0.01119
695.275	0.00862	695.275	0.01325	695.275	0.01117
695.798	0.00868	695.798	0.01347	695.798	0.01111
696.321	0.00862	696.321	0.01391	696.321	0.01134
696.844	0.00877	696.844	0.01363	696.844	0.01135
697.367	0.00899	697.367	0.01353	697.367	0.01068
697.891	0.00886	697.891	0.01341	697.891	0.01074
698.414	0.00914	698.414	0.01289	698.414	0.01106
698.937	0.00889	698.937	0.01332	698.937	0.01092
699.46	0.00907	699.46	0.01366	699.46	0.01084
699.983	0.00884	699.983	0.01371	699.983	0.01076
700.506	0.00849	700.506	0.0133	700.506	0.01106
701.029	0.00861	701.029	0.01318	701.029	0.01052
701.553	0.00861	701.553	0.01339	701.553	0.00997
702.076	0.0084	702.076	0.01277	702.076	0.01076
702.599	0.00863	702.599	0.01303	702.599	0.01107
703.122	0.00837	703.122	0.01336	703.122	0.01051
703.645	0.00861	703.645	0.01276	703.645	0.01088
704.168	0.00826	704.168	0.01266	704.168	0.01071
704.692	0.0082	704.692	0.0126	704.692	0.01103
705.215	0.0085	705.215	0.01261	705.215	0.0108
705.738	0.00833	705.738	0.01247	705.738	0.01045
706.261	0.00865	706.261	0.01278	706.261	0.01064
706.784	0.00838	706.784	0.01273	706.784	0.01047
707.307	0.00888	707.307	0.01262	707.307	0.01062
707.831	0.00901	707.831	0.01147	707.831	0.01044
708.354	0.00844	708.354	0.01215	708.354	0.01067
708.877	0.00823	708.877	0.0131	708.877	0.0106
709.4	0.00845	709.4	0.01246	709.4	0.0107
709.923	0.00846	709.923	0.01273	709.923	0.01091
710.446	0.00839	710.446	0.01339	710.446	0.01086
710.969	0.00832	710.969	0.01264	710.969	0.01014
711.493	0.00845	711.493	0.01283	711.493	0.01037
712.016	0.00885	712.016	0.01274	712.016	0.00991
712.539	0.00833	712.539	0.0128	712.539	0.01021
713.062	0.00849	713.062	0.01274	713.062	0.01048
713.585	0.00797	713.585	0.01213	713.585	0.01032
714.108	0.00791	714.108	0.01267	714.108	0.00987
714.632	0.00821	714.632	0.01273	714.632	0.00958
715.155	0.00841	715.155	0.01221	715.155	0.00994
715.678	0.0082	715.678	0.0126	715.678	0.00997
716.201	0.00832	716.201	0.01258	716.201	0.01009
716.724	0.00822	716.724	0.01281	716.724	0.00997
717.247	0.00809	717.247	0.01303	717.247	0.00956
717.771	0.00798	717.771	0.01257	717.771	0.00948
718.294	0.00777	718.294	0.01162	718.294	0.01026
718.817	0.00801	718.817	0.01153	718.817	0.00993
719.34	0.00811	719.34	0.01178	719.34	0.00961
719.863	0.00821	719.863	0.01223	719.863	0.00945
720.386	0.00805	720.386	0.01217	720.386	0.00955
720.909	0.00797	720.909	0.01277	720.909	0.00991
721.433	0.00812	721.433	0.01193	721.433	0.01007
721.956	0.00816	721.956	0.01145	721.956	0.00967
722.479	0.0087	722.479	0.01221	722.479	0.00958
723.002	0.00846	723.002	0.01146	723.002	0.00947
723.525	0.00856	723.525	0.01192	723.525	0.00949
724.048	0.00788	724.048	0.0125	724.048	0.0097
724.572	0.00783	724.572	0.01215	724.572	0.00953
725.095	0.00804	725.095	0.01164	725.095	0.00956
725.618	0.00775	725.618	0.01248	725.618	0.00941
726.141	0.00738	726.141	0.01226	726.141	0.00922
726.664	0.00775	726.664	0.01183	726.664	0.00947
727.187	0.00741	727.187	0.01158	727.187	0.00928
727.71	0.00723	727.71	0.01155	727.71	0.00898
728.234	0.00796	728.234	0.01211	728.234	0.00952
728.757	0.00809	728.757	0.01214	728.757	0.00936
729.28	0.00761	729.28	0.01126	729.28	0.00909
729.803	0.00775	729.803	0.01152	729.803	0.00925
730.326	0.00769	730.326	0.01141	730.326	0.00944
730.849	0.00779	730.849	0.01108	730.849	0.00922
731.373	0.00764	731.373	0.01172	731.373	0.0088
731.896	0.0073	731.896	0.01102	731.896	0.00906
732.419	0.00795	732.419	0.011	732.419	0.00859
732.942	0.00805	732.942	0.01085	732.942	0.00815
733.465	0.00733	733.465	0.01088	733.465	0.00835
733.988	0.00761	733.988	0.01167	733.988	0.00883
734.512	0.00739	734.512	0.01152	734.512	0.00884
735.035	0.0072	735.035	0.01151	735.035	0.00928
735.558	0.00725	735.558	0.01168	735.558	0.00892
736.081	0.00747	736.081	0.0111	736.081	0.00858
736.604	0.00755	736.604	0.0113	736.604	0.0088
737.127	0.00737	737.127	0.01152	737.127	0.00854
737.65	0.00751	737.65	0.01177	737.65	0.00859
738.174	0.00773	738.174	0.01178	738.174	0.00869
738.697	0.00729	738.697	0.01233	738.697	0.00871
739.22	0.00685	739.22	0.01161	739.22	0.00881
739.743	0.00712	739.743	0.0114	739.743	0.00895
740.266	0.00719	740.266	0.01105	740.266	0.00842
740.789	0.0071	740.789	0.01114	740.789	0.00786
741.313	0.00748	741.313	0.01041	741.313	0.00857
741.836	0.00671	741.836	0.0115	741.836	0.00825
742.359	0.00734	742.359	0.01131	742.359	0.00826
742.882	0.00737	742.882	0.011	742.882	0.00831
743.405	0.00735	743.405	0.01047	743.405	0.00798
743.928	0.00739	743.928	0.01097	743.928	0.00766
744.451	0.00677	744.451	0.01089	744.451	0.00772
744.975	0.00719	744.975	0.01163	744.975	0.00821
745.498	0.00761	745.498	0.0119	745.498	0.00831
746.021	0.00732	746.021	0.01202	746.021	0.00798
746.544	0.0068	746.544	0.0111	746.544	0.00846
747.067	0.00729	747.067	0.01106	747.067	0.00839
747.59	0.0065	747.59	0.01138	747.59	0.00856
748.114	0.00691	748.114	0.01148	748.114	0.00841
748.637	0.00675	748.637	0.01104	748.637	0.00803
749.16	0.0073	749.16	0.01105	749.16	0.00826
749.683	0.00723	749.683	0.01176	749.683	0.00801
750.206	0.00736	750.206	0.01146	750.206	0.00797

## Sheet: Figure 3c
						fitting curves
time (ns)	BiVO4	time (ns)	BiVO4/NiFeOx	time (ns)	BiVO4/N:NiFeOx	time (ns)	BiVO4	time (ns)	BiVO4/NiFeOx	time (ns)	BiVO4/N:NiFeOx
2000	0.3218	2000	0.40378	2000	0.36331	2620	0.79184	2620	0.82625	2620	0.76256
2002	0.32443	2002	0.40613	2002	0.36623	2795.54	0.74463	2795.54	0.78719	2795.54	0.73992
2004	0.31874	2004	0.41016	2004	0.36274	2971.07	0.70258	2971.07	0.75183	2971.07	0.71871
2006	0.30767	2006	0.41048	2006	0.35991	3146.61	0.66513	3146.61	0.71982	3146.61	0.69883
2008	0.30527	2008	0.40541	2008	0.35184	3322.14	0.63178	3322.14	0.69083	3322.14	0.68021
2010	0.30253	2010	0.40168	2010	0.34874	3497.68	0.60207	3497.68	0.66459	3497.68	0.66277
2012	0.29356	2012	0.39806	2012	0.34694	3673.21	0.57562	3673.21	0.64083	3673.21	0.64643
2014	0.2916	2014	0.39044	2014	0.34544	3848.75	0.55205	3848.75	0.61932	3848.75	0.63112
2016	0.2929	2016	0.38657	2016	0.34505	4024.28	0.53107	4024.28	0.59985	4024.28	0.61678
2018	0.28786	2018	0.38725	2018	0.34745	4199.82	0.51237	4199.82	0.58222	4199.82	0.60334
2020	0.29013	2020	0.38735	2020	0.34831	4375.35	0.49573	4375.35	0.56626	4375.35	0.59076
2022	0.28499	2022	0.3839	2022	0.34206	4550.89	0.4809	4550.89	0.5518	4550.89	0.57896
2024	0.28581	2024	0.3908	2024	0.34582	4726.42	0.4677	4726.42	0.53872	4726.42	0.56792
2026	0.28783	2026	0.38696	2026	0.34824	4901.96	0.45593	4901.96	0.52687	4901.96	0.55757
2028	0.28453	2028	0.38503	2028	0.34673	5077.49	0.44546	5077.49	0.51615	5077.49	0.54787
2030	0.2962	2030	0.38216	2030	0.34473	5253.03	0.43613	5253.03	0.50644	5253.03	0.53879
2032	0.29478	2032	0.37415	2032	0.34158	5428.57	0.42782	5428.57	0.49765	5428.57	0.53028
2034	0.29701	2034	0.35862	2034	0.34395	5604.1	0.42042	5604.1	0.48969	5604.1	0.5223
2036	0.31079	2036	0.35229	2036	0.33996	5779.64	0.41383	5779.64	0.48248	5779.64	0.51483
2038	0.31654	2038	0.35303	2038	0.34371	5955.17	0.40796	5955.17	0.47596	5955.17	0.50784
2040	0.32199	2040	0.34452	2040	0.34515	6130.71	0.40273	6130.71	0.47005	6130.71	0.50128
2042	0.32355	2042	0.34047	2042	0.34572	6306.24	0.39807	6306.24	0.46471	6306.24	0.49514
2044	0.31587	2044	0.34195	2044	0.34765	6481.78	0.39393	6481.78	0.45987	6481.78	0.48939
2046	0.31854	2046	0.33873	2046	0.34903	6657.31	0.39023	6657.31	0.45548	6657.31	0.484
2048	0.32515	2048	0.34103	2048	0.34732	6832.85	0.38694	6832.85	0.45151	6832.85	0.47895
2050	0.33129	2050	0.34013	2050	0.35065	7008.38	0.38401	7008.38	0.44792	7008.38	0.47421
2052	0.33294	2052	0.33187	2052	0.35483	7183.92	0.3814	7183.92	0.44467	7183.92	0.46978
2054	0.33094	2054	0.32824	2054	0.34693	7359.45	0.37908	7359.45	0.44172	7359.45	0.46563
2056	0.32987	2056	0.3287	2056	0.34733	7534.99	0.37701	7534.99	0.43906	7534.99	0.46174
2058	0.32895	2058	0.32817	2058	0.34988	7710.53	0.37517	7710.53	0.43664	7710.53	0.4581
2060	0.32539	2060	0.32516	2060	0.35278	7886.06	0.37352	7886.06	0.43446	7886.06	0.45468
2062	0.32052	2062	0.32116	2062	0.34839	8061.6	0.37206	8061.6	0.43248	8061.6	0.45148
2064	0.31299	2064	0.33035	2064	0.34417	8237.13	0.37076	8237.13	0.43069	8237.13	0.44849
2066	0.31121	2066	0.32366	2066	0.3535	8412.67	0.3696	8412.67	0.42907	8412.67	0.44568
2068	0.30912	2068	0.31666	2068	0.35638	8588.2	0.36857	8588.2	0.4276	8588.2	0.44305
2070	0.30689	2070	0.31305	2070	0.35737	8763.74	0.36764	8763.74	0.42627	8763.74	0.44059
2072	0.29928	2072	0.3112	2072	0.35436	8939.27	0.36683	8939.27	0.42507	8939.27	0.43828
2074	0.30246	2074	0.30633	2074	0.3544	9114.81	0.3661	9114.81	0.42398	9114.81	0.43612
2076	0.30532	2076	0.31218	2076	0.35332	9290.34	0.36545	9290.34	0.42299	9290.34	0.43409
2078	0.30404	2078	0.31848	2078	0.35001	9465.88	0.36487	9465.88	0.4221	9465.88	0.43219
2080	0.30393	2080	0.32736	2080	0.34021	9641.41	0.36435	9641.41	0.42129	9641.41	0.43041
2082	0.29551	2082	0.33834	2082	0.33856	9816.95	0.36389	9816.95	0.42056	9816.95	0.42875
2084	0.29282	2084	0.3534	2084	0.34083	9992.48	0.36348	9992.48	0.41989	9992.48	0.42719
2086	0.28651	2086	0.35214	2086	0.33865	10168	0.36312	10168	0.41929	10168	0.42573
2088	0.28225	2088	0.35546	2088	0.33509	10343.6	0.36279	10343.6	0.41875	10343.6	0.42436
2090	0.27932	2090	0.36135	2090	0.33192	10519.1	0.3625	10519.1	0.41826	10519.1	0.42307
2092	0.27027	2092	0.36611	2092	0.32723	10694.6	0.36225	10694.6	0.41781	10694.6	0.42187
2094	0.28039	2094	0.3686	2094	0.32959	10870.2	0.36202	10870.2	0.41741	10870.2	0.42074
2096	0.28602	2096	0.37551	2096	0.32857	11045.7	0.36181	11045.7	0.41705	11045.7	0.41969
2098	0.28221	2098	0.37697	2098	0.32351	11221.2	0.36163	11221.2	0.41671	11221.2	0.4187
2100	0.28593	2100	0.37297	2100	0.31991	11396.8	0.36147	11396.8	0.41642	11396.8	0.41777
2102	0.28052	2102	0.37528	2102	0.31671	11572.3	0.36133	11572.3	0.41614	11572.3	0.41691
2104	0.27549	2104	0.36689	2104	0.31759	11747.8	0.3612	11747.8	0.4159	11747.8	0.41609
2106	0.27369	2106	0.36524	2106	0.31744	11923.4	0.36108	11923.4	0.41568	11923.4	0.41533
2108	0.27263	2108	0.36308	2108	0.31229	12098.9	0.36098	12098.9	0.41548	12098.9	0.41462
2110	0.26842	2110	0.3557	2110	0.30925	12274.4	0.36089	12274.4	0.41529	12274.4	0.41395
2112	0.25704	2112	0.3573	2112	0.30021	12450	0.36081	12450	0.41513	12450	0.41333
2114	0.25442	2114	0.36026	2114	0.2934	12625.5	0.36074	12625.5	0.41498	12625.5	0.41274
2116	0.24768	2116	0.35553	2116	0.29742	12801.1	0.36067	12801.1	0.41485	12801.1	0.41219
2118	0.25237	2118	0.35915	2118	0.29146	12976.6	0.36062	12976.6	0.41472	12976.6	0.41167
2120	0.25349	2120	0.36512	2120	0.29527	13152.1	0.36056	13152.1	0.41461	13152.1	0.41119
2122	0.25566	2122	0.36463	2122	0.29526	13327.7	0.36052	13327.7	0.41451	13327.7	0.41074
2124	0.26131	2124	0.35982	2124	0.30179	13503.2	0.36048	13503.2	0.41442	13503.2	0.41032
2126	0.2693	2126	0.35552	2126	0.31066	13678.7	0.36044	13678.7	0.41434	13678.7	0.40992
2128	0.27307	2128	0.35427	2128	0.31376	13854.3	0.36041	13854.3	0.41426	13854.3	0.40955
2130	0.28184	2130	0.35401	2130	0.31596	14029.8	0.36038	14029.8	0.4142	14029.8	0.4092
2132	0.29172	2132	0.35261	2132	0.3206	14205.3	0.36036	14205.3	0.41414	14205.3	0.40887
2134	0.3025	2134	0.35582	2134	0.32866	14380.9	0.36033	14380.9	0.41408	14380.9	0.40857
2136	0.31312	2136	0.36796	2136	0.33514	14556.4	0.36031	14556.4	0.41403	14556.4	0.40828
2138	0.31515	2138	0.37274	2138	0.3313	14731.9	0.3603	14731.9	0.41399	14731.9	0.40802
2140	0.31173	2140	0.3798	2140	0.33383	14907.5	0.36028	14907.5	0.41395	14907.5	0.40776
2142	0.30713	2142	0.37457	2142	0.34565	15083	0.36027	15083	0.41391	15083	0.40753
2144	0.30995	2144	0.36965	2144	0.34776	15258.5	0.36025	15258.5	0.41387	15258.5	0.40731
2146	0.30999	2146	0.36089	2146	0.35021	15434.1	0.36024	15434.1	0.41384	15434.1	0.4071
2148	0.3129	2148	0.35763	2148	0.3559	15609.6	0.36023	15609.6	0.41382	15609.6	0.40691
2150	0.31295	2150	0.3563	2150	0.35677	15785.2	0.36022	15785.2	0.41379	15785.2	0.40673
2152	0.3202	2152	0.35602	2152	0.35992	15960.7	0.36022	15960.7	0.41377	15960.7	0.40656
2154	0.31889	2154	0.35506	2154	0.36554	16136.2	0.36021	16136.2	0.41375	16136.2	0.4064
2156	0.31526	2156	0.34693	2156	0.36559	16311.8	0.3602	16311.8	0.41373	16311.8	0.40625
2158	0.30855	2158	0.34811	2158	0.36565	16487.3	0.3602	16487.3	0.41371	16487.3	0.40611
2160	0.30921	2160	0.3481	2160	0.36539	16662.8	0.36019	16662.8	0.4137	16662.8	0.40598
2162	0.29795	2162	0.34818	2162	0.3638	16838.4	0.36019	16838.4	0.41368	16838.4	0.40586
2164	0.29206	2164	0.34429	2164	0.36137	17013.9	0.36018	17013.9	0.41367	17013.9	0.40574
2166	0.28268	2166	0.34605	2166	0.35159	17189.4	0.36018	17189.4	0.41366	17189.4	0.40563
2168	0.28705	2168	0.3369	2168	0.34046	17365	0.36018	17365	0.41365	17365	0.40553
2170	0.28696	2170	0.33157	2170	0.33448	17540.5	0.36017	17540.5	0.41364	17540.5	0.40544
2172	0.28696	2172	0.34041	2172	0.32985	17716	0.36017	17716	0.41363	17716	0.40535
2174	0.28738	2174	0.33763	2174	0.3349	17891.6	0.36017	17891.6	0.41363	17891.6	0.40527
2176	0.28621	2176	0.34337	2176	0.33761	18067.1	0.36017	18067.1	0.41362	18067.1	0.40519
2178	0.29015	2178	0.35198	2178	0.33559	18242.6	0.36016	18242.6	0.41361	18242.6	0.40512
2180	0.28955	2180	0.3516	2180	0.3404	18418.2	0.36016	18418.2	0.41361	18418.2	0.40505
2182	0.28774	2182	0.34697	2182	0.34563	18593.7	0.36016	18593.7	0.4136	18593.7	0.40498
2184	0.28995	2184	0.34688	2184	0.34784	18769.3	0.36016	18769.3	0.4136	18769.3	0.40493
2186	0.29437	2186	0.35083	2186	0.34277	18944.8	0.36016	18944.8	0.41359	18944.8	0.40487
2188	0.2912	2188	0.34741	2188	0.34084	19120.3	0.36016	19120.3	0.41359	19120.3	0.40482
2190	0.29343	2190	0.34424	2190	0.34104	19295.9	0.36016	19295.9	0.41359	19295.9	0.40477
2192	0.29653	2192	0.34194	2192	0.33898	19471.4	0.36016	19471.4	0.41358	19471.4	0.40472
2194	0.29443	2194	0.34349	2194	0.34057	19646.9	0.36016	19646.9	0.41358	19646.9	0.40468
2196	0.29639	2196	0.34712	2196	0.34277	19822.5	0.36016	19822.5	0.41358	19822.5	0.40464
2198	0.29604	2198	0.34122	2198	0.33955	19998	0.36016	19998	0.41358	19998	0.4046
2200	0.28984	2200	0.33971	2200	0.354
2202	0.28249	2202	0.33729	2202	0.36138
2204	0.27471	2204	0.34055	2204	0.36493
2206	0.2721	2206	0.34185	2206	0.37139
2208	0.26429	2208	0.34528	2208	0.37545
2210	0.26253	2210	0.34474	2210	0.37399
2212	0.26316	2212	0.34211	2212	0.37744
2214	0.25863	2214	0.34667	2214	0.37418
2216	0.26321	2216	0.3456	2216	0.37398
2218	0.2656	2218	0.34988	2218	0.36951
2220	0.27086	2220	0.35108	2220	0.366
2222	0.26937	2222	0.34648	2222	0.37095
2224	0.27324	2224	0.34688	2224	0.37232
2226	0.27479	2226	0.34565	2226	0.37606
2228	0.28538	2228	0.34602	2228	0.38341
2230	0.29318	2230	0.34999	2230	0.38955
2232	0.29864	2232	0.35794	2232	0.39154
2234	0.29627	2234	0.35588	2234	0.39208
2236	0.30373	2236	0.35607	2236	0.385
2238	0.30413	2238	0.35356	2238	0.37826
2240	0.30742	2240	0.35579	2240	0.36654
2242	0.30982	2242	0.3451	2242	0.35498
2244	0.31209	2244	0.34246	2244	0.33746
2246	0.31379	2246	0.33288	2246	0.32181
2248	0.31408	2248	0.32843	2248	0.32473
2250	0.31419	2250	0.32065	2250	0.32425
2252	0.31531	2252	0.31923	2252	0.32513
2254	0.31186	2254	0.32	2254	0.33027
2256	0.31534	2256	0.31388	2256	0.33163
2258	0.31468	2258	0.31147	2258	0.33496
2260	0.31332	2260	0.31673	2260	0.34175
2262	0.31189	2262	0.31915	2262	0.33602
2264	0.30764	2264	0.31744	2264	0.33603
2266	0.31626	2266	0.31333	2266	0.33056
2268	0.31394	2268	0.31244	2268	0.3331
2270	0.31857	2270	0.31438	2270	0.3358
2272	0.31361	2272	0.32077	2272	0.34616
2274	0.30881	2274	0.3318	2274	0.34909
2276	0.30916	2276	0.33321	2276	0.35318
2278	0.30889	2278	0.3377	2278	0.35496
2280	0.30416	2280	0.34343	2280	0.36303
2282	0.29759	2282	0.35005	2282	0.37255
2284	0.29229	2284	0.35643	2284	0.37382
2286	0.29283	2286	0.35979	2286	0.37403
2288	0.29574	2288	0.36382	2288	0.36725
2290	0.28943	2290	0.36228	2290	0.36143
2292	0.28375	2292	0.36392	2292	0.34763
2294	0.27757	2294	0.36126	2294	0.33769
2296	0.27449	2296	0.35976	2296	0.33155
2298	0.26835	2298	0.354	2298	0.32749
2300	0.26621	2300	0.3536	2300	0.31995
2302	0.26482	2302	0.3462	2302	0.31291
2304	0.26173	2304	0.34862	2304	0.31188
2306	0.25581	2306	0.34433	2306	0.3072
2308	0.24697	2308	0.34642	2308	0.31215
2310	0.24799	2310	0.34781	2310	0.31072
2312	0.24965	2312	0.34779	2312	0.3166
2314	0.25433	2314	0.34431	2314	0.31769
2316	0.26575	2316	0.34032	2316	0.30885
2318	0.26236	2318	0.34481	2318	0.3094
2320	0.2614	2320	0.34151	2320	0.30689
2322	0.25383	2322	0.33809	2322	0.30677
2324	0.2477	2324	0.3372	2324	0.30331
2326	0.25011	2326	0.33877	2326	0.30122
2328	0.24841	2328	0.34546	2328	0.30985
2330	0.24433	2330	0.34815	2330	0.31553
2332	0.24251	2332	0.35045	2332	0.32029
2334	0.25167	2334	0.35627	2334	0.32596
2336	0.25465	2336	0.35927	2336	0.33093
2338	0.25669	2338	0.36544	2338	0.3363
2340	0.26235	2340	0.37087	2340	0.34212
2342	0.26561	2342	0.37505	2342	0.34192
2344	0.27393	2344	0.36564	2344	0.34459
2346	0.27726	2346	0.35991	2346	0.34419
2348	0.28009	2348	0.35855	2348	0.34459
2350	0.2783	2350	0.35293	2350	0.34798
2352	0.28491	2352	0.34911	2352	0.34696
2354	0.28402	2354	0.34862	2354	0.36345
2356	0.28813	2356	0.34187	2356	0.37461
2358	0.29598	2358	0.34023	2358	0.38096
2360	0.3027	2360	0.34699	2360	0.38379
2362	0.30299	2362	0.34634	2362	0.3837
2364	0.30056	2364	0.34338	2364	0.3816
2366	0.29695	2366	0.34366	2366	0.38014
2368	0.30248	2368	0.34881	2368	0.37944
2370	0.30906	2370	0.35251	2370	0.37784
2372	0.30362	2372	0.3529	2372	0.37304
2374	0.30762	2374	0.34999	2374	0.36522
2376	0.30484	2376	0.35336	2376	0.35781
2378	0.29993	2378	0.35596	2378	0.3529
2380	0.29662	2380	0.35549	2380	0.34727
2382	0.29013	2382	0.35651	2382	0.34265
2384	0.29064	2384	0.36385	2384	0.33155
2386	0.29383	2386	0.36715	2386	0.33096
2388	0.29052	2388	0.36771	2388	0.3322
2390	0.2852	2390	0.36215	2390	0.33084
2392	0.28373	2392	0.36291	2392	0.32252
2394	0.29044	2394	0.36772	2394	0.32003
2396	0.28858	2396	0.37126	2396	0.31407
2398	0.28846	2398	0.3694	2398	0.3105
2400	0.2936	2400	0.36725	2400	0.30941
2402	0.29671	2402	0.35606	2402	0.30367
2404	0.30245	2404	0.35283	2404	0.30629
2406	0.29932	2406	0.36082	2406	0.30903
2408	0.30451	2408	0.35838	2408	0.321
2410	0.30647	2410	0.35252	2410	0.3284
2412	0.30611	2412	0.34667	2412	0.34217
2414	0.30301	2414	0.34601	2414	0.35446
2416	0.30444	2416	0.34259	2416	0.35639
2418	0.3052	2418	0.33814	2418	0.35462
2420	0.30281	2420	0.33621	2420	0.35355
2422	0.30359	2422	0.33109	2422	0.35596
2424	0.30488	2424	0.33138	2424	0.35924
2426	0.30793	2426	0.33204	2426	0.36948
2428	0.31398	2428	0.32932	2428	0.37566
2430	0.31243	2430	0.32672	2430	0.38461
2432	0.31997	2432	0.32277	2432	0.39289
2434	0.3239	2434	0.32086	2434	0.40179
2436	0.32575	2436	0.31908	2436	0.40385
2438	0.32941	2438	0.31754	2438	0.40862
2440	0.32255	2440	0.31219	2440	0.4104
2442	0.32229	2442	0.30589	2442	0.41429
2444	0.32874	2444	0.30755	2444	0.4145
2446	0.32973	2446	0.30057	2446	0.41488
2448	0.3283	2448	0.30314	2448	0.41366
2450	0.33252	2450	0.29907	2450	0.40685
2452	0.33395	2452	0.30179	2452	0.39901
2454	0.33567	2454	0.30308	2454	0.40237
2456	0.33121	2456	0.30309	2456	0.40427
2458	0.33478	2458	0.29779	2458	0.39759
2460	0.33587	2460	0.30931	2460	0.39198
2462	0.34255	2462	0.30558	2462	0.3905
2464	0.333	2464	0.32222	2464	0.38171
2466	0.34067	2466	0.32884	2466	0.39154
2468	0.3333	2468	0.32192	2468	0.37669
2470	0.33022	2470	0.33923	2470	0.38415
2472	0.31371	2472	0.32762	2472	0.363
2474	0.30278	2474	0.35613	2474	0.36744
2476	0.29475	2476	0.34791	2476	0.35021
2478	0.28107	2478	0.36345	2478	0.33871
2480	0.28228	2480	0.36666	2480	0.33872
2482	0.27497	2482	0.37554	2482	0.32807
2484	0.27789	2484	0.37873	2484	0.33533
2486	0.27318	2486	0.37985	2486	0.33045
2488	0.27485	2488	0.38558	2488	0.33903
2490	0.26922	2490	0.38219	2490	0.3369
2492	0.27062	2492	0.38943	2492	0.34852
2494	0.27282	2494	0.38961	2494	0.35077
2496	0.27573	2496	0.39216	2496	0.34697
2498	0.27589	2498	0.38781	2498	0.35025
2500	0.26847	2500	0.38501	2500	0.34826
2502	0.2693	2502	0.38559	2502	0.35576
2504	0.26471	2504	0.38919	2504	0.35465
2506	0.25933	2506	0.39062	2506	0.35764
2508	0.2585	2508	0.39018	2508	0.36417
2510	0.26125	2510	0.38299	2510	0.36961
2512	0.26192	2512	0.377	2512	0.37457
2514	0.26254	2514	0.36865	2514	0.38312
2516	0.27285	2516	0.35598	2516	0.3876
2518	0.27031	2518	0.35244	2518	0.38719
2520	0.27086	2520	0.34975	2520	0.3985
2522	0.27625	2522	0.3362	2522	0.399
2524	0.27674	2524	0.33653	2524	0.39757
2526	0.28863	2526	0.32653	2526	0.40855
2528	0.28046	2528	0.32326	2528	0.40648
2530	0.28534	2530	0.32708	2530	0.42157
2532	0.27558	2532	0.31712	2532	0.41096
2534	0.2778	2534	0.3402	2534	0.4259
2536	0.28227	2536	0.3217	2536	0.41483
2538	0.28395	2538	0.3408	2538	0.42614
2540	0.29971	2540	0.33624	2540	0.43288
2542	0.30152	2542	0.3551	2542	0.42994
2544	0.31477	2544	0.35096	2544	0.43762
2546	0.31508	2546	0.36334	2546	0.43322
2548	0.31916	2548	0.36336	2548	0.4411
2550	0.31072	2550	0.36621	2550	0.4393
2552	0.31925	2552	0.3778	2552	0.44061
2554	0.32614	2554	0.37982	2554	0.42949
2556	0.31631	2556	0.38484	2556	0.42494
2558	0.30975	2558	0.37622	2558	0.4184
2560	0.29795	2560	0.38759	2560	0.40985
2562	0.28643	2562	0.38169	2562	0.39977
2564	0.27635	2564	0.38268	2564	0.39398
2566	0.26894	2566	0.38251	2566	0.39074
2568	0.2691	2568	0.37836	2568	0.38776
2570	0.27338	2570	0.37529	2570	0.38506
2572	0.27757	2572	0.36781	2572	0.38064
2574	0.28251	2574	0.3648	2574	0.38297
2576	0.29618	2576	0.36629	2576	0.38807
2578	0.30368	2578	0.38051	2578	0.39753
2580	0.32774	2580	0.38589	2580	0.40365
2582	0.35465	2582	0.4012	2582	0.40662
2584	0.38598	2584	0.41723	2584	0.42508
2586	0.41233	2586	0.43807	2586	0.44609
2588	0.44173	2588	0.46163	2588	0.46327
2590	0.46883	2590	0.48107	2590	0.48028
2592	0.50129	2592	0.50997	2592	0.50639
2594	0.54068	2594	0.53992	2594	0.52786
2596	0.57178	2596	0.56802	2596	0.56006
2598	0.60267	2598	0.60518	2598	0.58464
2600	0.6327	2600	0.63427	2600	0.60471
2602	0.66151	2602	0.66454	2602	0.62498
2604	0.6818	2604	0.68889	2604	0.64275
2606	0.70077	2606	0.71796	2606	0.66642
2608	0.71351	2608	0.73516	2608	0.68732
2610	0.73791	2610	0.7676	2610	0.70996
2612	0.76616	2612	0.78359	2612	0.72305
2614	0.77446	2614	0.79955	2614	0.73517
2616	0.77309	2616	0.80762	2616	0.74961
2618	0.77321	2618	0.8061	2618	0.75075
2620	0.77107	2620	0.81601	2620	0.75744
2622	0.77383	2622	0.81221	2622	0.75658
2624	0.78028	2624	0.8173	2624	0.75674
2626	0.78172	2626	0.81151	2626	0.75791
2628	0.7898	2628	0.8121	2628	0.75233
2630	0.79334	2630	0.81122	2630	0.74987
2632	0.78688	2632	0.80895	2632	0.74433
2634	0.78535	2634	0.80945	2634	0.74384
2636	0.7908	2636	0.81361	2636	0.74075
2638	0.79613	2638	0.82069	2638	0.74378
2640	0.80848	2640	0.82305	2640	0.73648
2642	0.82127	2642	0.81852	2642	0.7365
2644	0.82782	2644	0.81383	2644	0.74321
2646	0.83193	2646	0.8177	2646	0.74678
2648	0.8356	2648	0.80861	2648	0.74656
2650	0.83325	2650	0.80849	2650	0.74993
2652	0.83501	2652	0.80807	2652	0.75277
2654	0.83686	2654	0.80558	2654	0.75262
2656	0.83505	2656	0.80161	2656	0.75824
2658	0.83389	2658	0.80296	2658	0.75675
2660	0.83304	2660	0.79627	2660	0.75605
2662	0.82971	2662	0.7984	2662	0.76264
2664	0.8301	2664	0.79257	2664	0.7637
2666	0.8383	2666	0.78292	2666	0.77472
2668	0.84444	2668	0.78363	2668	0.78732
2670	0.85401	2670	0.78884	2670	0.79217
2672	0.85327	2672	0.78246	2672	0.79515
2674	0.84638	2674	0.77881	2674	0.79385
2676	0.8425	2676	0.77312	2676	0.79443
2678	0.84495	2678	0.77072	2678	0.78025
2680	0.84681	2680	0.78103	2680	0.78042
2682	0.85062	2682	0.77577	2682	0.77415
2684	0.84631	2684	0.77797	2684	0.77174
2686	0.8456	2686	0.78146	2686	0.78308
2688	0.84275	2688	0.79319	2688	0.78139
2690	0.83428	2690	0.79359	2690	0.78598
2692	0.82395	2692	0.80366	2692	0.7824
2694	0.82906	2694	0.81156	2694	0.78891
2696	0.82875	2696	0.82051	2696	0.79345
2698	0.82578	2698	0.83106	2698	0.797
2700	0.82609	2700	0.83531	2700	0.79179
2702	0.82549	2702	0.83587	2702	0.79248
2704	0.8172	2704	0.84494	2704	0.79783
2706	0.80358	2706	0.85214	2706	0.79652
2708	0.78868	2708	0.84507	2708	0.79371
2710	0.78414	2710	0.84802	2710	0.78958
2712	0.774	2712	0.83978	2712	0.78753
2714	0.77075	2714	0.83225	2714	0.79151
2716	0.76765	2716	0.83331	2716	0.78932
2718	0.7685	2718	0.84264	2718	0.78213
2720	0.76817	2720	0.8414	2720	0.78248
2722	0.76179	2722	0.83777	2722	0.78107
2724	0.76091	2724	0.83229	2724	0.77993
2726	0.76103	2726	0.82959	2726	0.78066
2728	0.76207	2728	0.82596	2728	0.77783
2730	0.7599	2730	0.81949	2730	0.76462
2732	0.75738	2732	0.81047	2732	0.76198
2734	0.75646	2734	0.80548	2734	0.75122
2736	0.75947	2736	0.80438	2736	0.74392
2738	0.75738	2738	0.80057	2738	0.73991
2740	0.75745	2740	0.79633	2740	0.74433
2742	0.75876	2742	0.79118	2742	0.7449
2744	0.75058	2744	0.79239	2744	0.75185
2746	0.75483	2746	0.79169	2746	0.76087
2748	0.74732	2748	0.79191	2748	0.75584
2750	0.74212	2750	0.79409	2750	0.75295
2752	0.74013	2752	0.79502	2752	0.75404
2754	0.74195	2754	0.78918	2754	0.75446
2756	0.73419	2756	0.78923	2756	0.7517
2758	0.73733	2758	0.7953	2758	0.74202
2760	0.73951	2760	0.7924	2760	0.74348
2762	0.73908	2762	0.78752	2762	0.73936
2764	0.72875	2764	0.78085	2764	0.74059
2766	0.72378	2766	0.77826	2766	0.73823
2768	0.72415	2768	0.76782	2768	0.74003
2770	0.71926	2770	0.7641	2770	0.74096
2772	0.70483	2772	0.76648	2772	0.74602
2774	0.70141	2774	0.77427	2774	0.74525
2776	0.69811	2776	0.78251	2776	0.7402
2778	0.6972	2778	0.78677	2778	0.73833
2780	0.69711	2780	0.78037	2780	0.73911
2782	0.69671	2782	0.77927	2782	0.73464
2784	0.70367	2784	0.78455	2784	0.7325
2786	0.71213	2786	0.78798	2786	0.72803
2788	0.72208	2788	0.78261	2788	0.72605
2790	0.72385	2790	0.78131	2790	0.72034
2792	0.73122	2792	0.77939	2792	0.7296
2794	0.7344	2794	0.77595	2794	0.72946
2796	0.73915	2796	0.78138	2796	0.73485
2798	0.73778	2798	0.77721	2798	0.74289
2800	0.74458	2800	0.78685	2800	0.75596
2802	0.74861	2802	0.79747	2802	0.76646
2804	0.7511	2804	0.80242	2804	0.77366
2806	0.76075	2806	0.8112	2806	0.77725
2808	0.75857	2808	0.81751	2808	0.77511
2810	0.7612	2810	0.82665	2810	0.77886
2812	0.76161	2812	0.82595	2812	0.78169
2814	0.76112	2814	0.82859	2814	0.78048
2816	0.75665	2816	0.8302	2816	0.78257
2818	0.7531	2818	0.83776	2818	0.77638
2820	0.73987	2820	0.83577	2820	0.78152
2822	0.72779	2822	0.83532	2822	0.77391
2824	0.71806	2824	0.83364	2824	0.77195
2826	0.70994	2826	0.83616	2826	0.76772
2828	0.70235	2828	0.82891	2828	0.76085
2830	0.69063	2830	0.83205	2830	0.75394
2832	0.68551	2832	0.83293	2832	0.75387
2834	0.68814	2834	0.82662	2834	0.74321
2836	0.69436	2836	0.81786	2836	0.73255
2838	0.71408	2838	0.81358	2838	0.72399
2840	0.72489	2840	0.80852	2840	0.72054
2842	0.72769	2842	0.8042	2842	0.71294
2844	0.74149	2844	0.79932	2844	0.70945
2846	0.749	2846	0.78676	2846	0.70874
2848	0.75668	2848	0.77118	2848	0.70624
2850	0.75417	2850	0.76174	2850	0.70929
2852	0.76152	2852	0.75774	2852	0.7224
2854	0.76408	2854	0.75789	2854	0.73101
2856	0.77559	2856	0.75986	2856	0.73726
2858	0.78357	2858	0.75498	2858	0.74736
2860	0.7916	2860	0.75756	2860	0.76289
2862	0.794	2862	0.75916	2862	0.76209
2864	0.79389	2864	0.75333	2864	0.7695
2866	0.79436	2866	0.75647	2866	0.77729
2868	0.78963	2868	0.74989	2868	0.77749
2870	0.78498	2870	0.74998	2870	0.78448
2872	0.77937	2872	0.74228	2872	0.78481
2874	0.77302	2874	0.74185	2874	0.78272
2876	0.76486	2876	0.74236	2876	0.77979
2878	0.76179	2878	0.74153	2878	0.77902
2880	0.75777	2880	0.7403	2880	0.78189
2882	0.75319	2882	0.74589	2882	0.78022
2884	0.75411	2884	0.74405	2884	0.77801
2886	0.75074	2886	0.74531	2886	0.77517
2888	0.75043	2888	0.75043	2888	0.76933
2890	0.75062	2890	0.75555	2890	0.76275
2892	0.75017	2892	0.74818	2892	0.7581
2894	0.74754	2894	0.74572	2894	0.74585
2896	0.74544	2896	0.74044	2896	0.73915
2898	0.74486	2898	0.74584	2898	0.7387
2900	0.73042	2900	0.74733	2900	0.73546
2902	0.7279	2902	0.75231	2902	0.73401
2904	0.73071	2904	0.76543	2904	0.7242
2906	0.71798	2906	0.7721	2906	0.72045
2908	0.71438	2908	0.78232	2908	0.71575
2910	0.70564	2910	0.78697	2910	0.71558
2912	0.7066	2912	0.79615	2912	0.71834
2914	0.70371	2914	0.80173	2914	0.72104
2916	0.70469	2916	0.79908	2916	0.71925
2918	0.70106	2918	0.79632	2918	0.72694
2920	0.69651	2920	0.79226	2920	0.72664
2922	0.69184	2922	0.79977	2922	0.71676
2924	0.6896	2924	0.7992	2924	0.71823
2926	0.68644	2926	0.8009	2926	0.71855
2928	0.68861	2928	0.79491	2928	0.71896
2930	0.68769	2930	0.79425	2930	0.72497
2932	0.69041	2932	0.79546	2932	0.72892
2934	0.69656	2934	0.7962	2934	0.73405
2936	0.70053	2936	0.79364	2936	0.74417
2938	0.70369	2938	0.78708	2938	0.75329
2940	0.70402	2940	0.78542	2940	0.75754
2942	0.70739	2942	0.77828	2942	0.76072
2944	0.71203	2944	0.77587	2944	0.75681
2946	0.71479	2946	0.77689	2946	0.75572
2948	0.72199	2948	0.77845	2948	0.75633
2950	0.72437	2950	0.77584	2950	0.75581
2952	0.72121	2952	0.77867	2952	0.75521
2954	0.71656	2954	0.78802	2954	0.75635
2956	0.7154	2956	0.79133	2956	0.75753
2958	0.71713	2958	0.79326	2958	0.75529
2960	0.72179	2960	0.7939	2960	0.7525
2962	0.72375	2962	0.80359	2962	0.74795
2964	0.72262	2964	0.81141	2964	0.73822
2966	0.71755	2966	0.80859	2966	0.74244
2968	0.71291	2968	0.80803	2968	0.73327
2970	0.70306	2970	0.8037	2970	0.72744
2972	0.69809	2972	0.80219	2972	0.7274
2974	0.6919	2974	0.79719	2974	0.72603
2976	0.68578	2976	0.78586	2976	0.72034
2978	0.68032	2978	0.78585	2978	0.72
2980	0.67335	2980	0.78378	2980	0.71289
2982	0.66719	2982	0.78802	2982	0.71224
2984	0.66395	2984	0.77428	2984	0.71292
2986	0.67226	2986	0.77007	2986	0.7158
2988	0.68176	2988	0.76827	2988	0.72034
2990	0.68383	2990	0.76667	2990	0.71754
2992	0.691	2992	0.76253	2992	0.72118
2994	0.68919	2994	0.75828	2994	0.72109
2996	0.68556	2996	0.7599	2996	0.72543
2998	0.68661	2998	0.75661	2998	0.72656
3000	0.69091	3000	0.75147	3000	0.72759
3002	0.69174	3002	0.7468	3002	0.72587
3004	0.68838	3004	0.75062	3004	0.72484
3006	0.69007	3006	0.74702	3006	0.72567
3008	0.6949	3008	0.7455	3008	0.73027
3010	0.69736	3010	0.74313	3010	0.72492
3012	0.7018	3012	0.73731	3012	0.72718
3014	0.7045	3014	0.72449	3014	0.7311
3016	0.70982	3016	0.72236	3016	0.73025
3018	0.71499	3018	0.71735	3018	0.72689
3020	0.71633	3020	0.72801	3020	0.72425
3022	0.70554	3022	0.7289	3022	0.72136
3024	0.70165	3024	0.72768	3024	0.72099
3026	0.68883	3026	0.72457	3026	0.7181
3028	0.67779	3028	0.72928	3028	0.71503
3030	0.67484	3030	0.73089	3030	0.71421
3032	0.67219	3032	0.73144	3032	0.72092
3034	0.67625	3034	0.72848	3034	0.72403
3036	0.677	3036	0.73069	3036	0.72624
3038	0.67525	3038	0.7376	3038	0.7306
3040	0.68382	3040	0.73626	3040	0.72546
3042	0.6958	3042	0.73821	3042	0.72462
3044	0.70787	3044	0.73511	3044	0.72164
3046	0.71265	3046	0.74701	3046	0.72813
3048	0.71729	3048	0.74946	3048	0.73031
3050	0.71512	3050	0.75628	3050	0.73174
3052	0.70739	3052	0.75241	3052	0.73882
3054	0.69298	3054	0.76241	3054	0.74073
3056	0.69512	3056	0.76753	3056	0.74402
3058	0.69457	3058	0.75877	3058	0.7484
3060	0.69123	3060	0.75182	3060	0.74969
3062	0.6862	3062	0.7458	3062	0.75204
3064	0.68064	3064	0.73687	3064	0.75507
3066	0.68372	3066	0.73354	3066	0.7595
3068	0.6852	3068	0.73194	3068	0.76261
3070	0.68789	3070	0.73136	3070	0.76559
3072	0.68586	3072	0.7266	3072	0.76981
3074	0.68466	3074	0.7288	3074	0.76723
3076	0.68208	3076	0.72661	3076	0.76799
3078	0.6783	3078	0.72171	3078	0.76619
3080	0.67671	3080	0.72679	3080	0.76745
3082	0.6776	3082	0.71629	3082	0.76869
3084	0.6793	3084	0.7148	3084	0.77407
3086	0.68343	3086	0.71352	3086	0.77372
3088	0.69586	3088	0.71617	3088	0.7762
3090	0.70693	3090	0.71293	3090	0.77763
3092	0.71438	3092	0.70979	3092	0.78528
3094	0.72168	3094	0.70521	3094	0.78934
3096	0.72267	3096	0.70674	3096	0.79318
3098	0.73008	3098	0.70557	3098	0.79541
3100	0.7338	3100	0.70334	3100	0.791
3102	0.73216	3102	0.71018	3102	0.79167
3104	0.72846	3104	0.71515	3104	0.78886
3106	0.71892	3106	0.72199	3106	0.783
3108	0.72048	3108	0.72714	3108	0.77315
3110	0.71217	3110	0.73382	3110	0.76498
3112	0.70739	3112	0.73606	3112	0.75083
3114	0.70698	3114	0.7402	3114	0.74501
3116	0.71116	3116	0.74515	3116	0.73633
3118	0.70234	3118	0.74024	3118	0.7364
3120	0.69194	3120	0.74508	3120	0.73028
3122	0.68277	3122	0.74464	3122	0.72137
3124	0.67599	3124	0.74568	3124	0.70754
3126	0.66537	3126	0.75116	3126	0.6994
3128	0.65557	3128	0.74861	3128	0.68593
3130	0.64952	3130	0.74199	3130	0.67335
3132	0.64394	3132	0.73368	3132	0.65985
3134	0.63843	3134	0.72558	3134	0.64879
3136	0.63435	3136	0.70848	3136	0.6371
3138	0.63272	3138	0.71331	3138	0.62623
3140	0.63644	3140	0.70076	3140	0.62404
3142	0.64016	3142	0.68951	3142	0.61767
3144	0.6403	3144	0.68473	3144	0.62059
3146	0.6501	3146	0.68346	3146	0.62321
3148	0.65362	3148	0.68214	3148	0.62933
3150	0.64942	3150	0.68052	3150	0.64109
3152	0.64902	3152	0.68473	3152	0.65384
3154	0.64635	3154	0.68217	3154	0.65823
3156	0.64131	3156	0.68586	3156	0.66128
3158	0.64313	3158	0.69287	3158	0.66726
3160	0.64068	3160	0.70235	3160	0.66975
3162	0.64354	3162	0.70687	3162	0.6727
3164	0.64671	3164	0.70479	3164	0.67634
3166	0.64238	3166	0.70326	3166	0.67732
3168	0.65722	3168	0.70468	3168	0.68844
3170	0.65662	3170	0.70466	3170	0.69292
3172	0.66498	3172	0.70627	3172	0.69267
3174	0.66979	3174	0.70422	3174	0.70106
3176	0.66303	3176	0.71126	3176	0.70908
3178	0.65781	3178	0.70723	3178	0.70866
3180	0.65279	3180	0.71026	3180	0.70015
3182	0.64649	3182	0.70649	3182	0.69527
3184	0.63816	3184	0.69932	3184	0.69335
3186	0.62903	3186	0.6966	3186	0.69634
3188	0.62553	3188	0.69285	3188	0.69154
3190	0.62194	3190	0.69671	3190	0.68822
3192	0.61835	3192	0.69188	3192	0.68396
3194	0.6101	3194	0.68616	3194	0.67633
3196	0.60849	3196	0.68256	3196	0.67346
3198	0.60725	3198	0.68884	3198	0.6782
3200	0.60894	3200	0.6807	3200	0.67894
3202	0.60265	3202	0.68474	3202	0.67954
3204	0.60805	3204	0.68602	3204	0.68076
3206	0.60441	3206	0.68959	3206	0.68021
3208	0.60255	3208	0.68831	3208	0.68379
3210	0.599	3210	0.69065	3210	0.69101
3212	0.59837	3212	0.69856	3212	0.69143
3214	0.59805	3214	0.70278	3214	0.68712
3216	0.59606	3216	0.70697	3216	0.69261
3218	0.60261	3218	0.71616	3218	0.70382
3220	0.60641	3220	0.71762	3220	0.70114
3222	0.6115	3222	0.71808	3222	0.70117
3224	0.61208	3224	0.72176	3224	0.70322
3226	0.61082	3226	0.72438	3226	0.70456
3228	0.61517	3228	0.72783	3228	0.70625
3230	0.61596	3230	0.73045	3230	0.70312
3232	0.62371	3232	0.73734	3232	0.70015
3234	0.62783	3234	0.73855	3234	0.69706
3236	0.62131	3236	0.74507	3236	0.69657
3238	0.62833	3238	0.74465	3238	0.68621
3240	0.63668	3240	0.74644	3240	0.68442
3242	0.63814	3242	0.74398	3242	0.68487
3244	0.63978	3244	0.74834	3244	0.68074
3246	0.64216	3246	0.74853	3246	0.67974
3248	0.64019	3248	0.74005	3248	0.67036
3250	0.63977	3250	0.73746	3250	0.66613
3252	0.64081	3252	0.72393	3252	0.66535
3254	0.64085	3254	0.71494	3254	0.66366
3256	0.64359	3256	0.70382	3256	0.65973
3258	0.64631	3258	0.69695	3258	0.65721
3260	0.64843	3260	0.68701	3260	0.65065
3262	0.64685	3262	0.68147	3262	0.65522
3264	0.65118	3264	0.67466	3264	0.65473
3266	0.64553	3266	0.6692	3266	0.65793
3268	0.653	3268	0.66717	3268	0.664
3270	0.65643	3270	0.6703	3270	0.66384
3272	0.65992	3272	0.6736	3272	0.66363
3274	0.66305	3274	0.66872	3274	0.66668
3276	0.66173	3276	0.66454	3276	0.67032
3278	0.66584	3278	0.66882	3278	0.67182
3280	0.66979	3280	0.6691	3280	0.66607
3282	0.66667	3282	0.66256	3282	0.66703
3284	0.65278	3284	0.65841	3284	0.66903
3286	0.64992	3286	0.65817	3286	0.66816
3288	0.6418	3288	0.66544	3288	0.66928
3290	0.64679	3290	0.67398	3290	0.67879
3292	0.639	3292	0.68113	3292	0.68723
3294	0.63153	3294	0.68398	3294	0.68893
3296	0.6193	3296	0.69481	3296	0.69443
3298	0.62261	3298	0.69181	3298	0.6973
3300	0.61798	3300	0.69104	3300	0.70338
3302	0.61394	3302	0.68795	3302	0.70534
3304	0.61702	3304	0.68335	3304	0.7038
3306	0.62449	3306	0.67503	3306	0.70246
3308	0.6277	3308	0.67089	3308	0.7046
3310	0.62329	3310	0.67552	3310	0.70448
3312	0.62462	3312	0.67212	3312	0.70441
3314	0.62181	3314	0.66893	3314	0.69924
3316	0.61205	3316	0.66877	3316	0.69842
3318	0.60335	3318	0.6689	3318	0.7029
3320	0.59597	3320	0.67371	3320	0.70152
3322	0.59201	3322	0.6724	3322	0.70598
3324	0.58531	3324	0.66815	3324	0.69757
3326	0.57973	3326	0.67059	3326	0.68851
3328	0.57964	3328	0.67924	3328	0.68574
3330	0.58521	3330	0.67885	3330	0.68009
3332	0.58851	3332	0.67793	3332	0.67908
3334	0.58484	3334	0.67633	3334	0.6764
3336	0.58842	3336	0.67934	3336	0.67163
3338	0.59383	3338	0.68863	3338	0.6642
3340	0.59286	3340	0.68921	3340	0.65921
3342	0.5834	3342	0.68291	3342	0.65338
3344	0.56882	3344	0.68844	3344	0.65103
3346	0.56665	3346	0.68881	3346	0.6439
3348	0.56628	3348	0.69378	3348	0.64196
3350	0.57033	3350	0.69142	3350	0.64259
3352	0.56622	3352	0.69079	3352	0.6406
3354	0.56632	3354	0.69091	3354	0.63132
3356	0.57537	3356	0.69438	3356	0.63535
3358	0.58551	3358	0.68776	3358	0.63773
3360	0.59425	3360	0.68518	3360	0.63597
3362	0.61096	3362	0.68939	3362	0.63296
3364	0.61549	3364	0.69248	3364	0.63501
3366	0.62259	3366	0.69562	3366	0.63526
3368	0.61918	3368	0.69361	3368	0.63708
3370	0.61841	3370	0.692	3370	0.63501
3372	0.61686	3372	0.68474	3372	0.64209
3374	0.60775	3374	0.67937	3374	0.6514
3376	0.59088	3376	0.68077	3376	0.65371
3378	0.58704	3378	0.68019	3378	0.65662
3380	0.58885	3380	0.6867	3380	0.66102
3382	0.58729	3382	0.68878	3382	0.67346
3384	0.58667	3384	0.69695	3384	0.67819
3386	0.59287	3386	0.70678	3386	0.68181
3388	0.60787	3388	0.70873	3388	0.69223
3390	0.61101	3390	0.70864	3390	0.69498
3392	0.6138	3392	0.70588	3392	0.70076
3394	0.61215	3394	0.70929	3394	0.70394
3396	0.61439	3396	0.71308	3396	0.70425
3398	0.61223	3398	0.71428	3398	0.69993
3400	0.60465	3400	0.70035	3400	0.70142
3402	0.60635	3402	0.69495	3402	0.69649
3404	0.61609	3404	0.69843	3404	0.69096
3406	0.63146	3406	0.69801	3406	0.68388
3408	0.64418	3408	0.70477	3408	0.68141
3410	0.64961	3410	0.70629	3410	0.681
3412	0.65659	3412	0.70751	3412	0.68121
3414	0.65767	3414	0.70435	3414	0.67803
3416	0.66218	3416	0.71084	3416	0.68186
3418	0.66304	3418	0.71043	3418	0.6751
3420	0.66542	3420	0.71626	3420	0.67184
3422	0.66657	3422	0.72412	3422	0.67332
3424	0.66383	3424	0.72456	3424	0.66878
3426	0.67053	3426	0.7205	3426	0.66359
3428	0.6701	3428	0.7149	3428	0.66282
3430	0.66222	3430	0.71648	3430	0.66886
3432	0.64597	3432	0.71149	3432	0.67597
3434	0.64081	3434	0.71295	3434	0.6836
3436	0.63827	3436	0.71705	3436	0.67855
3438	0.64298	3438	0.71784	3438	0.68594
3440	0.64427	3440	0.7271	3440	0.69258
3442	0.64313	3442	0.72772	3442	0.69184
3444	0.64672	3444	0.72552	3444	0.68703
3446	0.6415	3446	0.71747	3446	0.68005
3448	0.63563	3448	0.70912	3448	0.68346
3450	0.62211	3450	0.71045	3450	0.67683
3452	0.62014	3452	0.69902	3452	0.67544
3454	0.61613	3454	0.69893	3454	0.67851
3456	0.61511	3456	0.69022	3456	0.67769
3458	0.62036	3458	0.68483	3458	0.67832
3460	0.62783	3460	0.67583	3460	0.68063
3462	0.63356	3462	0.67196	3462	0.67249
3464	0.64301	3464	0.67059	3464	0.66641
3466	0.6448	3466	0.66227	3466	0.66151
3468	0.64692	3468	0.6577	3468	0.65771
3470	0.64539	3470	0.65602	3470	0.64917
3472	0.64681	3472	0.65307	3472	0.64167
3474	0.64292	3474	0.65296	3474	0.63604
3476	0.6438	3476	0.65353	3476	0.62774
3478	0.64328	3478	0.64947	3478	0.62432
3480	0.64099	3480	0.65519	3480	0.62249
3482	0.63662	3482	0.66085	3482	0.62771
3484	0.62743	3484	0.66015	3484	0.62788
3486	0.61951	3486	0.65516	3486	0.63404
3488	0.60667	3488	0.65071	3488	0.63941
3490	0.58825	3490	0.64746	3490	0.64544
3492	0.58027	3492	0.64541	3492	0.65174
3494	0.58143	3494	0.6523	3494	0.65171
3496	0.5801	3496	0.64918	3496	0.64896
3498	0.57738	3498	0.6538	3498	0.65994
3500	0.57481	3500	0.66328	3500	0.66512
3502	0.57323	3502	0.66392	3502	0.66526
3504	0.57441	3504	0.66867	3504	0.66969
3506	0.56964	3506	0.66894	3506	0.67032
3508	0.56798	3508	0.67502	3508	0.67153
3510	0.56907	3510	0.68035	3510	0.66971
3512	0.5763	3512	0.6725	3512	0.67195
3514	0.5915	3514	0.67622	3514	0.67461
3516	0.60074	3516	0.67419	3516	0.6735
3518	0.60595	3518	0.67184	3518	0.67146
3520	0.60597	3520	0.66662	3520	0.66345
3522	0.60453	3522	0.66557	3522	0.65465
3524	0.61237	3524	0.67479	3524	0.6533
3526	0.61517	3526	0.6759	3526	0.64518
3528	0.61435	3528	0.68299	3528	0.63821
3530	0.60969	3530	0.6879	3530	0.62862
3532	0.60635	3532	0.68898	3532	0.62517
3534	0.59607	3534	0.69011	3534	0.62698
3536	0.59254	3536	0.69234	3536	0.62482
3538	0.59241	3538	0.69569	3538	0.63136
3540	0.58758	3540	0.69875	3540	0.63745
3542	0.58465	3542	0.69243	3542	0.63966
3544	0.57681	3544	0.68631	3544	0.645
3546	0.5771	3546	0.67813	3546	0.65086
3548	0.57824	3548	0.67239	3548	0.6566
3550	0.57374	3550	0.67145	3550	0.6676
3552	0.57872	3552	0.67129	3552	0.67531
3554	0.58764	3554	0.66545	3554	0.67534
3556	0.59828	3556	0.65301	3556	0.6866
3558	0.61388	3558	0.65047	3558	0.69639
3560	0.62353	3560	0.6509	3560	0.70364
3562	0.63285	3562	0.64734	3562	0.70128
3564	0.63681	3564	0.64294	3564	0.70207
3566	0.63306	3566	0.63573	3566	0.70061
3568	0.63192	3568	0.63277	3568	0.70497
3570	0.63308	3570	0.62958	3570	0.70789
3572	0.63712	3572	0.62653	3572	0.70264
3574	0.63661	3574	0.62593	3574	0.70159
3576	0.62751	3576	0.61449	3576	0.69622
3578	0.61878	3578	0.61111	3578	0.68468
3580	0.61351	3580	0.61355	3580	0.67742
3582	0.6085	3582	0.61914	3582	0.66625
3584	0.61028	3584	0.62289	3584	0.6592
3586	0.60312	3586	0.62255	3586	0.64792
3588	0.59317	3588	0.62385	3588	0.64531
3590	0.58811	3590	0.63054	3590	0.63521
3592	0.57981	3592	0.63703	3592	0.63574
3594	0.57747	3594	0.64185	3594	0.63663
3596	0.58389	3596	0.65224	3596	0.63199
3598	0.59397	3598	0.65492	3598	0.62923
3600	0.6036	3600	0.65872	3600	0.63104
3602	0.6069	3602	0.65757	3602	0.62268
3604	0.60365	3604	0.66407	3604	0.62878
3606	0.6078	3606	0.66595	3606	0.6284
3608	0.61376	3608	0.67177	3608	0.62909
3610	0.61197	3610	0.67244	3610	0.63224
3612	0.61809	3612	0.6703	3612	0.63082
3614	0.62871	3614	0.66939	3614	0.62995
3616	0.63303	3616	0.65682	3616	0.63395
3618	0.63424	3618	0.65831	3618	0.634
3620	0.61884	3620	0.65338	3620	0.63642
3622	0.6127	3622	0.64882	3622	0.63231
3624	0.60194	3624	0.64578	3624	0.63201
3626	0.58184	3626	0.64049	3626	0.63173
3628	0.56755	3628	0.63859	3628	0.63167
3630	0.55411	3630	0.6351	3630	0.62303
3632	0.54691	3632	0.63098	3632	0.61819
3634	0.53659	3634	0.62476	3634	0.6159
3636	0.53331	3636	0.62132	3636	0.61017
3638	0.52551	3638	0.6198	3638	0.61116
3640	0.52692	3640	0.6183	3640	0.61715
3642	0.52305	3642	0.61326	3642	0.61533
3644	0.52366	3644	0.61713	3644	0.61682
3646	0.51589	3646	0.61505	3646	0.61885
3648	0.51415	3648	0.61296	3648	0.62181
3650	0.51032	3650	0.62068	3650	0.61853
3652	0.50765	3652	0.62686	3652	0.62458
3654	0.51649	3654	0.63528	3654	0.63086
3656	0.52432	3656	0.6342	3656	0.63585
3658	0.5294	3658	0.63651	3658	0.64303
3660	0.5329	3660	0.63939	3660	0.64903
3662	0.53067	3662	0.6454	3662	0.65103
3664	0.53666	3664	0.65092	3664	0.65934
3666	0.54137	3666	0.65537	3666	0.66265
3668	0.55399	3668	0.65904	3668	0.66441
3670	0.55515	3670	0.65471	3670	0.66643
3672	0.5624	3672	0.65087	3672	0.66186
3674	0.5709	3674	0.64731	3674	0.65278
3676	0.56749	3676	0.63848	3676	0.64563
3678	0.56658	3678	0.64064	3678	0.64113
3680	0.55725	3680	0.62713	3680	0.63717
3682	0.55826	3682	0.63044	3682	0.63068
3684	0.55567	3684	0.63412	3684	0.62169
3686	0.54969	3686	0.63375	3686	0.61916
3688	0.55255	3688	0.63703	3688	0.61491
3690	0.55165	3690	0.63715	3690	0.60989
3692	0.55635	3692	0.63477	3692	0.60978
3694	0.55635	3694	0.63466	3694	0.61055
3696	0.55627	3696	0.63436	3696	0.6123
3698	0.54379	3698	0.63057	3698	0.61327
3700	0.53948	3700	0.63612	3700	0.61323
3702	0.53374	3702	0.63726	3702	0.61142
3704	0.5307	3704	0.64235	3704	0.61343
3706	0.53054	3706	0.63404	3706	0.62748
3708	0.52971	3708	0.64121	3708	0.63306
3710	0.52371	3710	0.64647	3710	0.63863
3712	0.51511	3712	0.65363	3712	0.64491
3714	0.51361	3714	0.65425	3714	0.65618
3716	0.51136	3716	0.64961	3716	0.66277
3718	0.51508	3718	0.65553	3718	0.66843
3720	0.52417	3720	0.64968	3720	0.66892
3722	0.53262	3722	0.64712	3722	0.67155
3724	0.53031	3724	0.63608	3724	0.67498
3726	0.53665	3726	0.62777	3726	0.67779
3728	0.55053	3728	0.61785	3728	0.67794
3730	0.55277	3730	0.61297	3730	0.67671
3732	0.55716	3732	0.60882	3732	0.67537
3734	0.56091	3734	0.60149	3734	0.67458
3736	0.56467	3736	0.58995	3736	0.67314
3738	0.56457	3738	0.5808	3738	0.67585
3740	0.56807	3740	0.5725	3740	0.68048
3742	0.57535	3742	0.57866	3742	0.67046
3744	0.58104	3744	0.58805	3744	0.6648
3746	0.58274	3746	0.58719	3746	0.66363
3748	0.58403	3748	0.58581	3748	0.66075
3750	0.58251	3750	0.5834	3750	0.65845
3752	0.57876	3752	0.58088	3752	0.6529
3754	0.5782	3754	0.58618	3754	0.6504
3756	0.57629	3756	0.58758	3756	0.64247
3758	0.5725	3758	0.58891	3758	0.63929
3760	0.56875	3760	0.59328	3760	0.64021
3762	0.57323	3762	0.59295	3762	0.64214
3764	0.56792	3764	0.58952	3764	0.64872
3766	0.55977	3766	0.59076	3766	0.65066
3768	0.55428	3768	0.5985	3768	0.64459
3770	0.54425	3770	0.59833	3770	0.64106
3772	0.5376	3772	0.60163	3772	0.63616
3774	0.54579	3774	0.60291	3774	0.63487
3776	0.55206	3776	0.60062	3776	0.63313
3778	0.55598	3778	0.60221	3778	0.62746
3780	0.55778	3780	0.60368	3780	0.62085
3782	0.56588	3782	0.60321	3782	0.62052
3784	0.57484	3784	0.60543	3784	0.62497
3786	0.59368	3786	0.61185	3786	0.62628
3788	0.59659	3788	0.61748	3788	0.62929
3790	0.59755	3790	0.62699	3790	0.63529
3792	0.59954	3792	0.63013	3792	0.63845
3794	0.60482	3794	0.62727	3794	0.64318
3796	0.60645	3796	0.62527	3796	0.64312
3798	0.60515	3798	0.63241	3798	0.63966
3800	0.60657	3800	0.63887	3800	0.63902
3802	0.60097	3802	0.64825	3802	0.63173
3804	0.59655	3804	0.65251	3804	0.63124
3806	0.59039	3806	0.64904	3806	0.6316
3808	0.58231	3808	0.65416	3808	0.63083
3810	0.57123	3810	0.65683	3810	0.62443
3812	0.55948	3812	0.6587	3812	0.61845
3814	0.55759	3814	0.65373	3814	0.61776
3816	0.55016	3816	0.64756	3816	0.61875
3818	0.54427	3818	0.64713	3818	0.62514
3820	0.5349	3820	0.64007	3820	0.63115
3822	0.53025	3822	0.63212	3822	0.63656
3824	0.5156	3824	0.61915	3824	0.63942
3826	0.51129	3826	0.60956	3826	0.63986
3828	0.51425	3828	0.60838	3828	0.64436
3830	0.5088	3830	0.6016	3830	0.64535
3832	0.50018	3832	0.59838	3832	0.6451
3834	0.49746	3834	0.59405	3834	0.6403
3836	0.4935	3836	0.58538	3836	0.64117
3838	0.48967	3838	0.58463	3838	0.6396
3840	0.4861	3840	0.5795	3840	0.63614
3842	0.48817	3842	0.57718	3842	0.63751
3844	0.4867	3844	0.57747	3844	0.64409
3846	0.48322	3846	0.57603	3846	0.64648
3848	0.47957	3848	0.57868	3848	0.64887
3850	0.47809	3850	0.58817	3850	0.6429
3852	0.48182	3852	0.5901	3852	0.63776
3854	0.48625	3854	0.59018	3854	0.62941
3856	0.4985	3856	0.59412	3856	0.61796
3858	0.50921	3858	0.59876	3858	0.6146
3860	0.51285	3860	0.60035	3860	0.61835
3862	0.51638	3862	0.60462	3862	0.61666
3864	0.51941	3864	0.60752	3864	0.61409
3866	0.52768	3866	0.6155	3866	0.61295
3868	0.52871	3868	0.62292	3868	0.6114
3870	0.53423	3870	0.62004	3870	0.60907
3872	0.53932	3872	0.61852	3872	0.61449
3874	0.55233	3874	0.61266	3874	0.62232
3876	0.56525	3876	0.6143	3876	0.63173
3878	0.5787	3878	0.61202	3878	0.64365
3880	0.58807	3880	0.60404	3880	0.64972
3882	0.60118	3882	0.59345	3882	0.65259
3884	0.60523	3884	0.57927	3884	0.66113
3886	0.61276	3886	0.57033	3886	0.66862
3888	0.61306	3888	0.57069	3888	0.66714
3890	0.60754	3890	0.56133	3890	0.65875
3892	0.60163	3892	0.55821	3892	0.65892
3894	0.60102	3894	0.54616	3894	0.65778
3896	0.59569	3896	0.54592	3896	0.65438
3898	0.5876	3898	0.54924	3898	0.64746
3900	0.58026	3900	0.54801	3900	0.63735
3902	0.57902	3902	0.55507	3902	0.6306
3904	0.57688	3904	0.55344	3904	0.6237
3906	0.57198	3906	0.56639	3906	0.6147
3908	0.56248	3908	0.57814	3908	0.60771
3910	0.55286	3910	0.58078	3910	0.59722
3912	0.55341	3912	0.58561	3912	0.5915
3914	0.55009	3914	0.59222	3914	0.58798
3916	0.5504	3916	0.59255	3916	0.59185
3918	0.53694	3918	0.59176	3918	0.59502
3920	0.52415	3920	0.59998	3920	0.59371
3922	0.51778	3922	0.60435	3922	0.59447
3924	0.51123	3924	0.60823	3924	0.58997
3926	0.50835	3926	0.6112	3926	0.58748
3928	0.49607	3928	0.62037	3928	0.59284
3930	0.4921	3930	0.6184	3930	0.59918
3932	0.48688	3932	0.62594	3932	0.6086
3934	0.48911	3934	0.62426	3934	0.61404
3936	0.49144	3936	0.61756	3936	0.62477
3938	0.49364	3938	0.60757	3938	0.63446
3940	0.49066	3940	0.5973	3940	0.63689
3942	0.48895	3942	0.58917	3942	0.64193
3944	0.48168	3944	0.58381	3944	0.64985
3946	0.48153	3946	0.58487	3946	0.64442
3948	0.47847	3948	0.58423	3948	0.6343
3950	0.47806	3950	0.57571	3950	0.63444
3952	0.48295	3952	0.56881	3952	0.63828
3954	0.48533	3954	0.56393	3954	0.62877
3956	0.48511	3956	0.56649	3956	0.62165
3958	0.48868	3958	0.55787	3958	0.61627
3960	0.49081	3960	0.55506	3960	0.6094
3962	0.49271	3962	0.55553	3962	0.6074
3964	0.49161	3964	0.54947	3964	0.60898
3966	0.48924	3966	0.55621	3966	0.6134
3968	0.48544	3968	0.56132	3968	0.61514
3970	0.4863	3970	0.55857	3970	0.60841
3972	0.4799	3972	0.56297	3972	0.604
3974	0.47586	3974	0.56218	3974	0.60439
3976	0.47077	3976	0.56353	3976	0.5995
3978	0.47225	3978	0.56628	3978	0.58946
3980	0.47539	3980	0.5743	3980	0.58279
3982	0.47933	3982	0.57962	3982	0.57805
3984	0.48214	3984	0.58732	3984	0.57084
3986	0.48654	3986	0.59106	3986	0.56992
3988	0.49006	3988	0.59897	3988	0.5712
3990	0.49122	3990	0.60075	3990	0.57132
3992	0.4987	3992	0.61168	3992	0.57065
3994	0.5104	3994	0.60685	3994	0.57027
3996	0.51501	3996	0.5996	3996	0.57383
3998	0.51997	3998	0.60119	3998	0.56903
4000	0.52081	4000	0.60237	4000	0.56893
4002	0.52393	4002	0.59937	4002	0.5643
4004	0.52859	4004	0.59534	4004	0.56373
4006	0.53281	4006	0.59271	4006	0.55543
4008	0.5363	4008	0.59069	4008	0.55467
4010	0.54959	4010	0.58231	4010	0.56247
4012	0.55998	4012	0.57984	4012	0.56405
4014	0.56555	4014	0.58167	4014	0.56432
4016	0.5702	4016	0.57756	4016	0.57028
4018	0.57783	4018	0.57786	4018	0.57213
4020	0.57754	4020	0.58339	4020	0.57879
4022	0.57901	4022	0.5886	4022	0.58455
4024	0.57956	4024	0.59113	4024	0.58339
4026	0.57058	4026	0.60163	4026	0.58583
4028	0.5582	4028	0.60647	4028	0.5848
4030	0.54328	4030	0.60112	4030	0.58568
4032	0.52822	4032	0.60643	4032	0.58543
4034	0.51827	4034	0.60871	4034	0.58061
4036	0.50384	4036	0.61529	4036	0.57437
4038	0.50227	4038	0.62097	4038	0.57682
4040	0.48976	4040	0.62286	4040	0.5832
4042	0.4819	4042	0.62773	4042	0.58885
4044	0.47733	4044	0.62637	4044	0.59714
4046	0.47442	4046	0.62169	4046	0.59821
4048	0.47916	4048	0.62282	4048	0.60629
4050	0.47232	4050	0.62144	4050	0.60653
4052	0.4736	4052	0.61567	4052	0.60966
4054	0.47348	4054	0.60602	4054	0.61288
4056	0.4689	4056	0.60444	4056	0.6102
4058	0.4609	4058	0.60315	4058	0.60964
4060	0.44852	4060	0.59816	4060	0.60886
4062	0.4477	4062	0.59402	4062	0.60707
4064	0.46248	4064	0.59752	4064	0.60983
4066	0.46321	4066	0.59629	4066	0.61264
4068	0.46092	4068	0.59621	4068	0.61856
4070	0.46884	4070	0.58958	4070	0.6216
4072	0.47458	4072	0.58847	4072	0.61946
4074	0.48622	4074	0.59059	4074	0.62298
4076	0.49969	4076	0.59071	4076	0.62449
4078	0.50808	4078	0.59237	4078	0.62409
4080	0.50921	4080	0.58975	4080	0.62439
4082	0.51275	4082	0.58963	4082	0.6213
4084	0.51158	4084	0.5922	4084	0.61382
4086	0.50558	4086	0.59492	4086	0.60951
4088	0.50532	4088	0.5937	4088	0.60296
4090	0.50849	4090	0.59538	4090	0.59531
4092	0.51993	4092	0.59802	4092	0.58653
4094	0.52236	4094	0.59309	4094	0.5863
4096	0.52698	4096	0.59598	4096	0.59446
4098	0.53934	4098	0.58414	4098	0.6001
4100	0.54801	4100	0.57314	4100	0.60178
4102	0.55645	4102	0.57088	4102	0.60943
4104	0.56548	4104	0.56288	4104	0.61213
4106	0.57641	4106	0.55167	4106	0.61195
4108	0.58325	4108	0.54944	4108	0.61623
4110	0.57778	4110	0.55169	4110	0.61385
4112	0.57555	4112	0.54959	4112	0.616
4114	0.57329	4114	0.55368	4114	0.61179
4116	0.56737	4116	0.55983	4116	0.60845
4118	0.55688	4118	0.56237	4118	0.61183
4120	0.54757	4120	0.56445	4120	0.6119
4122	0.54059	4122	0.56694	4122	0.61534
4124	0.53498	4124	0.56802	4124	0.61171
4126	0.51485	4126	0.56452	4126	0.60731
4128	0.50777	4128	0.55993	4128	0.60306
4130	0.51118	4130	0.55732	4130	0.59881
4132	0.50757	4132	0.55534	4132	0.59927
4134	0.50426	4134	0.56225	4134	0.59457
4136	0.4989	4136	0.55873	4136	0.58832
4138	0.48314	4138	0.55677	4138	0.58185
4140	0.47228	4140	0.55654	4140	0.58487
4142	0.47161	4142	0.55923	4142	0.57674
4144	0.48218	4144	0.57057	4144	0.571
4146	0.49327	4146	0.57699	4146	0.56682
4148	0.50208	4148	0.58449	4148	0.56906
4150	0.51296	4150	0.58805	4150	0.57028
4152	0.52095	4152	0.58725	4152	0.57476
4154	0.51435	4154	0.59213	4154	0.57575
4156	0.51567	4156	0.59423	4156	0.57399
4158	0.51433	4158	0.5928	4158	0.5779
4160	0.51499	4160	0.59533	4160	0.58544
4162	0.51393	4162	0.59726	4162	0.58836
4164	0.51766	4164	0.59442	4164	0.58608
4166	0.52102	4166	0.59802	4166	0.59247
4168	0.51662	4168	0.60752	4168	0.59908
4170	0.51704	4170	0.61137	4170	0.60353
4172	0.5152	4172	0.61278	4172	0.60367
4174	0.50849	4174	0.6219	4174	0.60368
4176	0.49911	4176	0.62645	4176	0.60965
4178	0.48483	4178	0.62579	4178	0.61879
4180	0.46944	4180	0.62772	4180	0.62101
4182	0.45778	4182	0.6249	4182	0.62295
4184	0.45116	4184	0.61376	4184	0.62229
4186	0.44651	4186	0.59978	4186	0.62206
4188	0.44351	4188	0.5928	4188	0.62701
4190	0.43985	4190	0.58508	4190	0.63333
4192	0.43579	4192	0.57713	4192	0.6366
4194	0.43207	4194	0.57659	4194	0.63775
4196	0.43184	4196	0.56392	4196	0.643
4198	0.43663	4198	0.55587	4198	0.63898
4200	0.44562	4200	0.55115	4200	0.64151
4202	0.46239	4202	0.54496	4202	0.6379
4204	0.47726	4204	0.54708	4204	0.63881
4206	0.4773	4206	0.54986	4206	0.63612
4208	0.48321	4208	0.55066	4208	0.63339
4210	0.49442	4210	0.5561	4210	0.62583
4212	0.5073	4212	0.56305	4212	0.61333
4214	0.51065	4214	0.56516	4214	0.60193
4216	0.5226	4216	0.56719	4216	0.60279
4218	0.52685	4218	0.56514	4218	0.59938
4220	0.54509	4220	0.56361	4220	0.5866
4222	0.55181	4222	0.56768	4222	0.57847
4224	0.56521	4224	0.5697	4224	0.57594
4226	0.57347	4226	0.578	4226	0.57189
4228	0.57633	4228	0.57462	4228	0.56755
4230	0.58534	4230	0.57467	4230	0.56023
4232	0.58504	4232	0.58177	4232	0.55349
4234	0.58485	4234	0.58815	4234	0.55601
4236	0.58152	4236	0.58675	4236	0.55906
4238	0.57498	4238	0.58153	4238	0.56676
4240	0.57121	4240	0.58191	4240	0.56008
4242	0.56828	4242	0.5724	4242	0.5612
4244	0.56535	4244	0.57095	4244	0.56008
4246	0.56652	4246	0.57181	4246	0.56175
4248	0.56017	4248	0.57032	4248	0.56591
4250	0.56029	4250	0.56774	4250	0.57363
4252	0.55045	4252	0.57238	4252	0.57791
4254	0.5448	4254	0.57514	4254	0.58455
4256	0.54235	4256	0.57405	4256	0.58179
4258	0.53248	4258	0.57653	4258	0.577
4260	0.51824	4260	0.58584	4260	0.57784
4262	0.50837	4262	0.59554	4262	0.57714
4264	0.49714	4264	0.60512	4264	0.56515
4266	0.49098	4266	0.62465	4266	0.55471
4268	0.49567	4268	0.63886	4268	0.54669
4270	0.49731	4270	0.65469	4270	0.54506
4272	0.49701	4272	0.65895	4272	0.54653
4274	0.497	4274	0.65456	4274	0.54804
4276	0.49381	4276	0.66112	4276	0.55281
4278	0.4884	4278	0.65541	4278	0.54988
4280	0.49082	4280	0.65766	4280	0.55449
4282	0.48555	4282	0.65621	4282	0.55577
4284	0.49204	4284	0.65314	4284	0.55463
4286	0.48893	4286	0.65188	4286	0.55224
4288	0.47981	4288	0.65083	4288	0.55535
4290	0.48223	4290	0.65501	4290	0.55921
4292	0.48743	4292	0.65697	4292	0.56758
4294	0.48746	4294	0.65438	4294	0.5793
4296	0.48102	4296	0.6493	4296	0.59042
4298	0.48638	4298	0.6483	4298	0.59787
4300	0.49724	4300	0.65278	4300	0.59596
4302	0.50727	4302	0.648	4302	0.6025
4304	0.5116	4304	0.64096	4304	0.60844
4306	0.51446	4306	0.62548	4306	0.62008
4308	0.51647	4308	0.61105	4308	0.61931
4310	0.52247	4310	0.60762	4310	0.61848
4312	0.51608	4312	0.60165	4312	0.61474
4314	0.51683	4314	0.59039	4314	0.61122
4316	0.50712	4316	0.58948	4316	0.60435
4318	0.50067	4318	0.58979	4318	0.59614
4320	0.50268	4320	0.59359	4320	0.58875
4322	0.5034	4322	0.59491	4322	0.58294
4324	0.50518	4324	0.5968	4324	0.56951
4326	0.51937	4326	0.59975	4326	0.57083
4328	0.53231	4328	0.59363	4328	0.56773
4330	0.53174	4330	0.58799	4330	0.56776
4332	0.53313	4332	0.57704	4332	0.55622
4334	0.53568	4334	0.56834	4334	0.54691
4336	0.53253	4336	0.56445	4336	0.54214
4338	0.54078	4338	0.55123	4338	0.53888
4340	0.54172	4340	0.54322	4340	0.53449
4342	0.53912	4342	0.54743	4342	0.52863
4344	0.53411	4344	0.54773	4344	0.53329
4346	0.52744	4346	0.55304	4346	0.53437
4348	0.52498	4348	0.55483	4348	0.53205
4350	0.5274	4350	0.56236	4350	0.544
4352	0.52763	4352	0.5649	4352	0.55507
4354	0.52234	4354	0.56799	4354	0.55747
4356	0.52089	4356	0.56921	4356	0.56284
4358	0.52175	4358	0.56746	4358	0.56747
4360	0.52125	4360	0.56442	4360	0.56884
4362	0.51632	4362	0.55571	4362	0.57345
4364	0.50699	4364	0.55267	4364	0.58453
4366	0.49944	4366	0.54756	4366	0.58518
4368	0.49629	4368	0.549	4368	0.58398
4370	0.48932	4370	0.55538	4370	0.58781
4372	0.48236	4372	0.55727	4372	0.59805
4374	0.4801	4374	0.56321	4374	0.60537
4376	0.48242	4376	0.56826	4376	0.61063
4378	0.48309	4378	0.57305	4378	0.60532
4380	0.48108	4380	0.57431	4380	0.60494
4382	0.47581	4382	0.57327	4382	0.60554
4384	0.4776	4384	0.57216	4384	0.60105
4386	0.48276	4386	0.56862	4386	0.59503
4388	0.47449	4388	0.56712	4388	0.58486
4390	0.46739	4390	0.56846	4390	0.58262
4392	0.46568	4392	0.56415	4392	0.58138
4394	0.46996	4394	0.55996	4394	0.58447
4396	0.47987	4396	0.55069	4396	0.58192
4398	0.49058	4398	0.5499	4398	0.58133
4400	0.49033	4400	0.55024	4400	0.58072
4402	0.49888	4402	0.55306	4402	0.58144
4404	0.50401	4404	0.54723	4404	0.5822
4406	0.51747	4406	0.55219	4406	0.57006
4408	0.52513	4408	0.55017	4408	0.56552
4410	0.53325	4410	0.54914	4410	0.57095
4412	0.54062	4412	0.54935	4412	0.57832
4414	0.55254	4414	0.55782	4414	0.57852
4416	0.55146	4416	0.56465	4416	0.58333
4418	0.54756	4418	0.56548	4418	0.58216
4420	0.54327	4420	0.56709	4420	0.57626
4422	0.53925	4422	0.56882	4422	0.58077
4424	0.53303	4424	0.57457	4424	0.58294
4426	0.52761	4426	0.57325	4426	0.58042
4428	0.52976	4428	0.58229	4428	0.58655
4430	0.52652	4430	0.58287	4430	0.58589
4432	0.52482	4432	0.58326	4432	0.58053
4434	0.52063	4434	0.58136	4434	0.57706
4436	0.52283	4436	0.57379	4436	0.57474
4438	0.51246	4438	0.57314	4438	0.56643
4440	0.50275	4440	0.57036	4440	0.5729
4442	0.49861	4442	0.57127	4442	0.57588
4444	0.4974	4444	0.57338	4444	0.57236
4446	0.48494	4446	0.57886	4446	0.56843
4448	0.47277	4448	0.58004	4448	0.57311
4450	0.47391	4450	0.58725	4450	0.57919
4452	0.47096	4452	0.58815	4452	0.58463
4454	0.47165	4454	0.58972	4454	0.58088
4456	0.47955	4456	0.58851	4456	0.5745
4458	0.48709	4458	0.59418	4458	0.57697
4460	0.48655	4460	0.58322	4460	0.57885
4462	0.48964	4462	0.58182	4462	0.57817
4464	0.49609	4464	0.57833	4464	0.58169
4466	0.49858	4466	0.58041	4466	0.57845
4468	0.49356	4468	0.57626	4468	0.58937
4470	0.48872	4470	0.57675	4470	0.59173
4472	0.4785	4472	0.58055	4472	0.5966
4474	0.46867	4474	0.57622	4474	0.59098
4476	0.45219	4476	0.57134	4476	0.5895
4478	0.43894	4478	0.56497	4478	0.58671
4480	0.43128	4480	0.5725	4480	0.59234
4482	0.42515	4482	0.57916	4482	0.59459
4484	0.41357	4484	0.58609	4484	0.59072
4486	0.41033	4486	0.58601	4486	0.59277
4488	0.41263	4488	0.58955	4488	0.59408
4490	0.41192	4490	0.58266	4490	0.58715
4492	0.41072	4492	0.58007	4492	0.58231
4494	0.41301	4494	0.57146	4494	0.58747
4496	0.41768	4496	0.57122	4496	0.58394
4498	0.40965	4498	0.56925	4498	0.58135
4500	0.40789	4500	0.567	4500	0.58431
4502	0.40722	4502	0.57165	4502	0.57836
4504	0.40816	4504	0.57875	4504	0.57247
4506	0.4041	4506	0.58302	4506	0.56831
4508	0.40401	4508	0.58365	4508	0.56498
4510	0.4171	4510	0.58782	4510	0.56573
4512	0.42316	4512	0.58173	4512	0.56262
4514	0.43292	4514	0.58309	4514	0.56089
4516	0.44742	4516	0.57748	4516	0.55145
4518	0.46102	4518	0.57494	4518	0.55194
4520	0.47289	4520	0.5693	4520	0.55157
4522	0.47585	4522	0.56267	4522	0.54559
4524	0.48326	4524	0.55133	4524	0.54033
4526	0.48332	4526	0.55374	4526	0.53754
4528	0.48294	4528	0.55281	4528	0.53005
4530	0.48401	4530	0.54623	4530	0.52931
4532	0.49179	4532	0.5407	4532	0.53533
4534	0.49749	4534	0.54038	4534	0.53934
4536	0.4986	4536	0.54856	4536	0.54081
4538	0.49694	4538	0.55248	4538	0.54677
4540	0.49862	4540	0.55436	4540	0.55498
4542	0.49992	4542	0.55045	4542	0.55089
4544	0.49965	4544	0.54685	4544	0.55024
4546	0.50505	4546	0.54024	4546	0.55535
4548	0.50807	4548	0.54139	4548	0.55789
4550	0.50161	4550	0.53779	4550	0.55525
4552	0.49908	4552	0.537	4552	0.55919
4554	0.49705	4554	0.53653	4554	0.56036
4556	0.49399	4556	0.54235	4556	0.56096
4558	0.48535	4558	0.54077	4558	0.56247
4560	0.47564	4560	0.53893	4560	0.57197
4562	0.46893	4562	0.53957	4562	0.57128
4564	0.46444	4564	0.54207	4564	0.57191
4566	0.4577	4566	0.54598	4566	0.57245
4568	0.45681	4568	0.55204	4568	0.56829
4570	0.46096	4570	0.55131	4570	0.56882
4572	0.4604	4572	0.55411	4572	0.56979
4574	0.46285	4574	0.5592	4574	0.56419
4576	0.47008	4576	0.55611	4576	0.55588
4578	0.48061	4578	0.55641	4578	0.55592
4580	0.48389	4580	0.55576	4580	0.55441
4582	0.48097	4582	0.54883	4582	0.54823
4584	0.49496	4584	0.55163	4584	0.55106
4586	0.50016	4586	0.5576	4586	0.55457
4588	0.50413	4588	0.5571	4588	0.55978
4590	0.51176	4590	0.55712	4590	0.56965
4592	0.51863	4592	0.56158	4592	0.57049
4594	0.53035	4594	0.56242	4594	0.57064
4596	0.53488	4596	0.56552	4596	0.56904
4598	0.54422	4598	0.55757	4598	0.57005
4600	0.55276	4600	0.55583	4600	0.56579
4602	0.55188	4602	0.55416	4602	0.55601
4604	0.55136	4604	0.55841	4604	0.55438
4606	0.55455	4606	0.55976	4606	0.55906
4608	0.54607	4608	0.56349	4608	0.56469
4610	0.53141	4610	0.5607	4610	0.55594
4612	0.53016	4612	0.55978	4612	0.55794
4614	0.51938	4614	0.56573	4614	0.55648
4616	0.51304	4616	0.56651	4616	0.5601
4618	0.49513	4618	0.57441	4618	0.56255
4620	0.48139	4620	0.57353	4620	0.56892
4622	0.46801	4622	0.57974	4622	0.55915
4624	0.45288	4624	0.59115	4624	0.55844
4626	0.43657	4626	0.59377	4626	0.55958
4628	0.41526	4628	0.59141	4628	0.55265
4630	0.3959	4630	0.58582	4630	0.55243
4632	0.38023	4632	0.58685	4632	0.54966
4634	0.37743	4634	0.57943	4634	0.54699
4636	0.37524	4636	0.57085	4636	0.54478
4638	0.37212	4638	0.56873	4638	0.54251
4640	0.36642	4640	0.56794	4640	0.539
4642	0.36449	4642	0.56039	4642	0.54012
4644	0.3738	4644	0.56024	4644	0.54458
4646	0.37328	4646	0.55221	4646	0.54364
4648	0.38094	4648	0.54727	4648	0.54686
4650	0.39274	4650	0.54439	4650	0.53873
4652	0.40113	4652	0.54316	4652	0.54472
4654	0.42112	4654	0.53835	4654	0.54865
4656	0.42966	4656	0.5367	4656	0.54358
4658	0.43913	4658	0.53454	4658	0.5489
4660	0.444	4660	0.53728	4660	0.55115
4662	0.45081	4662	0.53715	4662	0.55327
4664	0.46581	4664	0.54654	4664	0.56125
4666	0.47418	4666	0.53845	4666	0.57293
4668	0.4782	4668	0.53215	4668	0.57675
4670	0.49072	4670	0.52997	4670	0.57576
4672	0.50494	4672	0.5293	4672	0.58885
4674	0.50603	4674	0.53696	4674	0.59171
4676	0.51263	4676	0.53389	4676	0.5971
4678	0.50798	4678	0.54005	4678	0.59971
4680	0.51097	4680	0.53095	4680	0.59568
4682	0.50376	4682	0.53338	4682	0.59089
4684	0.50101	4684	0.52305	4684	0.5898
4686	0.48821	4686	0.52427	4686	0.58827
4688	0.47486	4688	0.52567	4688	0.57893
4690	0.47057	4690	0.51799	4690	0.57509
4692	0.46335	4692	0.5159	4692	0.57614
4694	0.46213	4694	0.51675	4694	0.57494
4696	0.45539	4696	0.52201	4696	0.56771
4698	0.45671	4698	0.53247	4698	0.56969
4700	0.45633	4700	0.53444	4700	0.56376
4702	0.45467	4702	0.53398	4702	0.5622
4704	0.45938	4704	0.53491	4704	0.55749
4706	0.4579	4706	0.52835	4706	0.55148
4708	0.45987	4708	0.52341	4708	0.55196
4710	0.45997	4710	0.52263	4710	0.55091
4712	0.45787	4712	0.51897	4712	0.55608
4714	0.46679	4714	0.51856	4714	0.55276
4716	0.46983	4716	0.52024	4716	0.55463
4718	0.46939	4718	0.5242	4718	0.56571
4720	0.4711	4720	0.5302	4720	0.56684
4722	0.48069	4722	0.5321	4722	0.5693
4724	0.47612	4724	0.53034	4724	0.57291
4726	0.47056	4726	0.52902	4726	0.57522
4728	0.46754	4728	0.53137	4728	0.57249
4730	0.46802	4730	0.53212	4730	0.56811
4732	0.46432	4732	0.53168	4732	0.56691
4734	0.45928	4734	0.53154	4734	0.56147
4736	0.46006	4736	0.52871	4736	0.56266
4738	0.46119	4738	0.53131	4738	0.5625
4740	0.46413	4740	0.53576	4740	0.55555
4742	0.46316	4742	0.53896	4742	0.55544
4744	0.46592	4744	0.53835	4744	0.55125
4746	0.46261	4746	0.54858	4746	0.55609
4748	0.45528	4748	0.54402	4748	0.55536
4750	0.44514	4750	0.54547	4750	0.55353
4752	0.43684	4752	0.55772	4752	0.55168
4754	0.43619	4754	0.57308	4754	0.54633
4756	0.43501	4756	0.57806	4756	0.54576
4758	0.43621	4758	0.57565	4758	0.54516
4760	0.43735	4760	0.57187	4760	0.54262
4762	0.43237	4762	0.56994	4762	0.55018
4764	0.43059	4764	0.56118	4764	0.55854
4766	0.4361	4766	0.55682	4766	0.56363
4768	0.43351	4768	0.55086	4768	0.57129
4770	0.43577	4770	0.54944	4770	0.57939
4772	0.43873	4772	0.55124	4772	0.58355
4774	0.43986	4774	0.55783	4774	0.58721
4776	0.44676	4776	0.56	4776	0.59468
4778	0.44768	4778	0.56313	4778	0.59673
4780	0.44824	4780	0.56057	4780	0.59711
4782	0.45004	4782	0.55765	4782	0.59313
4784	0.4471	4784	0.55858	4784	0.59082
4786	0.45521	4786	0.55846	4786	0.58803
4788	0.4656	4788	0.55147	4788	0.57946
4790	0.47586	4790	0.54433	4790	0.57303
4792	0.48256	4792	0.54194	4792	0.57424
4794	0.49344	4794	0.53803	4794	0.56529
4796	0.50444	4796	0.53711	4796	0.55971
4798	0.51174	4798	0.53143	4798	0.55041
4800	0.51754	4800	0.52753	4800	0.54588
4802	0.5231	4802	0.51387	4802	0.54255
4804	0.53125	4804	0.50419	4804	0.53637
4806	0.52929	4806	0.49557	4806	0.54193
4808	0.52404	4808	0.49022	4808	0.53698
4810	0.52235	4810	0.4886	4810	0.53105
4812	0.52601	4812	0.48567	4812	0.53353
4814	0.52137	4814	0.48295	4814	0.53637
4816	0.51675	4816	0.47413	4816	0.53989
4818	0.51483	4818	0.47721	4818	0.53953
4820	0.50688	4820	0.485	4820	0.54452
4822	0.49497	4822	0.49039	4822	0.55256
4824	0.48776	4824	0.49186	4824	0.5527
4826	0.48171	4826	0.50103	4826	0.54418
4828	0.46726	4828	0.50683	4828	0.54401
4830	0.45908	4830	0.5128	4830	0.54908
4832	0.45414	4832	0.51849	4832	0.5449
4834	0.4503	4834	0.52052	4834	0.54707
4836	0.45392	4836	0.51721	4836	0.54526
4838	0.44954	4838	0.51582	4838	0.54312
4840	0.44383	4840	0.51584	4840	0.53755
4842	0.43806	4842	0.51916	4842	0.53221
4844	0.42848	4844	0.51738	4844	0.53705
4846	0.42637	4846	0.51998	4846	0.53575
4848	0.42639	4848	0.51895	4848	0.53254
4850	0.42335	4850	0.52031	4850	0.53588
4852	0.41957	4852	0.52347	4852	0.54258
4854	0.41931	4854	0.52019	4854	0.53827
4856	0.41589	4856	0.52016	4856	0.54573
4858	0.41077	4858	0.51458	4858	0.5521
4860	0.41574	4860	0.51594	4860	0.55723
4862	0.42129	4862	0.51003	4862	0.55172
4864	0.42785	4864	0.51375	4864	0.55522
4866	0.42126	4866	0.51418	4866	0.56349
4868	0.43222	4868	0.51638	4868	0.55843
4870	0.44065	4870	0.51857	4870	0.55322
4872	0.44012	4872	0.52182	4872	0.55565
4874	0.44397	4874	0.52492	4874	0.55319
4876	0.45131	4876	0.5324	4876	0.54699
4878	0.45437	4878	0.5398	4878	0.54305
4880	0.45095	4880	0.54256	4880	0.54011
4882	0.45579	4882	0.54365	4882	0.54388
4884	0.455	4884	0.53957	4884	0.5393
4886	0.45977	4886	0.54316	4886	0.53511
4888	0.47065	4888	0.54307	4888	0.53887
4890	0.48597	4890	0.54734	4890	0.54982
4892	0.49504	4892	0.5501	4892	0.55664
4894	0.49936	4894	0.54878	4894	0.56311
4896	0.50343	4896	0.55047	4896	0.56076
4898	0.50444	4898	0.55264	4898	0.57012
4900	0.50347	4900	0.54654	4900	0.57544
4902	0.49218	4902	0.54481	4902	0.5841
4904	0.48924	4904	0.54451	4904	0.59048
4906	0.49502	4906	0.54517	4906	0.59301
4908	0.4975	4908	0.542	4908	0.59755
4910	0.49299	4910	0.54552	4910	0.60209
4912	0.49232	4912	0.54461	4912	0.60836
4914	0.48864	4914	0.5364	4914	0.60596
4916	0.48408	4916	0.53646	4916	0.6121
4918	0.47687	4918	0.52962	4918	0.60943
4920	0.46989	4920	0.53107	4920	0.6056
4922	0.46089	4922	0.52706	4922	0.59806
4924	0.45049	4924	0.52466	4924	0.59936
4926	0.44113	4926	0.52052	4926	0.5944
4928	0.44106	4928	0.51921	4928	0.58854
4930	0.43303	4930	0.51966	4930	0.58559
4932	0.41985	4932	0.51923	4932	0.59173
4934	0.4143	4934	0.5194	4934	0.58309
4936	0.40954	4936	0.52899	4936	0.57378
4938	0.401	4938	0.53599	4938	0.57198
4940	0.39668	4940	0.53729	4940	0.57823
4942	0.40288	4942	0.53359	4942	0.58872
4944	0.40665	4944	0.53333	4944	0.59173
4946	0.41333	4946	0.54013	4946	0.58896
4948	0.41985	4948	0.54137	4948	0.58996
4950	0.42572	4950	0.54787	4950	0.59585
4952	0.42524	4952	0.55491	4952	0.59152
4954	0.43143	4954	0.56041	4954	0.58545
4956	0.43426	4956	0.56571	4956	0.58218
4958	0.43965	4958	0.56326	4958	0.58508
4960	0.44005	4960	0.56491	4960	0.57592
4962	0.43878	4962	0.56766	4962	0.57142
4964	0.44877	4964	0.567	4964	0.56679
4966	0.46017	4966	0.56475	4966	0.56657
4968	0.46631	4968	0.56584	4968	0.55967
4970	0.46543	4970	0.56421	4970	0.55931
4972	0.46935	4972	0.56376	4972	0.56206
4974	0.47167	4974	0.55641	4974	0.55765
4976	0.46797	4976	0.55735	4976	0.54983
4978	0.46366	4978	0.55224	4978	0.53835
4980	0.45262	4980	0.55019	4980	0.53011
4982	0.4468	4982	0.54663	4982	0.52244
4984	0.44043	4984	0.54792	4984	0.51942
4986	0.43268	4986	0.55394	4986	0.51926
4988	0.42826	4988	0.55315	4988	0.51948
4990	0.42614	4990	0.55435	4990	0.5206
4992	0.42011	4992	0.55281	4992	0.52295
4994	0.41464	4994	0.55516	4994	0.51328
4996	0.41005	4996	0.55948	4996	0.5121
4998	0.39706	4998	0.55771	4998	0.51528
5000	0.39521	5000	0.54574	5000	0.52104
5002	0.39658	5002	0.53743	5002	0.51401
5004	0.39775	5004	0.53389	5004	0.50577
5006	0.39489	5006	0.53521	5006	0.49942
5008	0.39724	5008	0.53511	5008	0.50099
5010	0.40187	5010	0.53838	5010	0.50058
5012	0.39805	5012	0.5413	5012	0.49986
5014	0.40485	5014	0.53971	5014	0.5019
5016	0.40329	5016	0.53138	5016	0.50616
5018	0.40948	5018	0.52478	5018	0.50599
5020	0.40791	5020	0.51906	5020	0.5118
5022	0.4139	5022	0.51203	5022	0.51735
5024	0.4207	5024	0.5053	5024	0.52362
5026	0.42811	5026	0.50122	5026	0.52902
5028	0.43004	5028	0.49885	5028	0.52754
5030	0.4419	5030	0.49109	5030	0.53464
5032	0.45621	5032	0.48603	5032	0.53543
5034	0.46941	5034	0.48194	5034	0.53621
5036	0.47446	5036	0.48604	5036	0.53047
5038	0.48025	5038	0.48417	5038	0.53071
5040	0.4782	5040	0.48726	5040	0.53497
5042	0.48345	5042	0.49333	5042	0.54057
5044	0.48554	5044	0.49405	5044	0.54687
5046	0.4858	5046	0.49207	5046	0.55617
5048	0.48579	5048	0.48133	5048	0.55844
5050	0.48003	5050	0.48409	5050	0.56115
5052	0.4662	5052	0.48831	5052	0.55959
5054	0.45506	5054	0.49452	5054	0.55473
5056	0.44148	5056	0.49376	5056	0.55303
5058	0.43708	5058	0.4898	5058	0.55044
5060	0.43181	5060	0.48586	5060	0.55172
5062	0.42707	5062	0.49006	5062	0.54574
5064	0.42048	5064	0.49209	5064	0.54372
5066	0.40947	5066	0.4975	5066	0.54364
5068	0.4057	5068	0.49517	5068	0.53928
5070	0.40211	5070	0.49418	5070	0.5343
5072	0.39653	5072	0.49625	5072	0.53219
5074	0.39905	5074	0.49462	5074	0.53062
5076	0.39497	5076	0.49177	5076	0.53516
5078	0.39619	5078	0.49194	5078	0.53512
5080	0.39382	5080	0.49707	5080	0.5425
5082	0.39245	5082	0.49748	5082	0.53945
5084	0.39344	5084	0.49377	5084	0.53579
5086	0.39479	5086	0.49585	5086	0.53849
5088	0.3999	5088	0.49342	5088	0.5365
5090	0.41394	5090	0.49312	5090	0.5341
5092	0.41524	5092	0.49726	5092	0.53339
5094	0.42774	5094	0.50324	5094	0.52708
5096	0.43044	5096	0.50903	5096	0.52556
5098	0.43382	5098	0.50453	5098	0.52886
5100	0.44039	5100	0.50079	5100	0.5351
5102	0.44895	5102	0.50217	5102	0.53901
5104	0.45485	5104	0.50071	5104	0.54198
5106	0.45394	5106	0.50224	5106	0.54359
5108	0.44754	5108	0.50027	5108	0.54583
5110	0.44066	5110	0.51276	5110	0.55093
5112	0.43968	5112	0.51149	5112	0.55084
5114	0.43583	5114	0.51162	5114	0.55545
5116	0.43608	5116	0.50479	5116	0.55353
5118	0.44061	5118	0.50671	5118	0.55067
5120	0.43511	5120	0.51138	5120	0.54997
5122	0.43685	5122	0.52289	5122	0.54127
5124	0.43482	5124	0.52522	5124	0.53963
5126	0.43373	5126	0.52786	5126	0.54262
5128	0.43814	5128	0.52907	5128	0.55009
5130	0.4414	5130	0.53411	5130	0.55372
5132	0.43582	5132	0.53785	5132	0.55447
5134	0.42937	5134	0.5426	5134	0.55671
5136	0.42259	5136	0.54324	5136	0.55676
5138	0.41577	5138	0.54331	5138	0.54568
5140	0.41016	5140	0.54095	5140	0.54125
5142	0.40218	5142	0.53305	5142	0.53287
5144	0.40816	5144	0.52751	5144	0.52491
5146	0.41535	5146	0.52198	5146	0.52707
5148	0.42367	5148	0.51292	5148	0.51621
5150	0.42787	5150	0.50961	5150	0.50732
5152	0.43079	5152	0.49804	5152	0.5014
5154	0.44319	5154	0.49349	5154	0.49909
5156	0.44774	5156	0.48954	5156	0.50812
5158	0.45717	5158	0.48908	5158	0.50964
5160	0.4517	5160	0.49384	5160	0.50673
5162	0.44892	5162	0.49325	5162	0.50213
5164	0.45501	5164	0.49125	5164	0.49775
5166	0.44794	5166	0.49293	5166	0.49617
5168	0.43866	5168	0.49291	5168	0.49836
5170	0.439	5170	0.50536	5170	0.49632
5172	0.44589	5172	0.50112	5172	0.49659
5174	0.44572	5174	0.51079	5174	0.50071
5176	0.44754	5176	0.51397	5176	0.49121
5178	0.43865	5178	0.52334	5178	0.49743
5180	0.42866	5180	0.52794	5180	0.50237
5182	0.4264	5182	0.53244	5182	0.50566
5184	0.41885	5184	0.52787	5184	0.51421
5186	0.41802	5186	0.52577	5186	0.52164
5188	0.41849	5188	0.52423	5188	0.52807
5190	0.41393	5190	0.52431	5190	0.52795
5192	0.40176	5192	0.51799	5192	0.52641
5194	0.39929	5194	0.51509	5194	0.52192
5196	0.39795	5196	0.51008	5196	0.51731
5198	0.40331	5198	0.50677	5198	0.51184
5200	0.40671	5200	0.50086	5200	0.51759
5202	0.40596	5202	0.49419	5202	0.51088
5204	0.41653	5204	0.48602	5204	0.51481
5206	0.42157	5206	0.47809	5206	0.51637
5208	0.42567	5208	0.47567	5208	0.50915
5210	0.43255	5210	0.47561	5210	0.50325
5212	0.44395	5212	0.46419	5212	0.50357
5214	0.45739	5214	0.46578	5214	0.50784
5216	0.47164	5216	0.46562	5216	0.50236
5218	0.48305	5218	0.46986	5218	0.49977
5220	0.48963	5220	0.46621	5220	0.49222
5222	0.50343	5222	0.46274	5222	0.49006
5224	0.51407	5224	0.46877	5224	0.49201
5226	0.50605	5226	0.47244	5226	0.49739
5228	0.50332	5228	0.4752	5228	0.50199
5230	0.51158	5230	0.48212	5230	0.50784
5232	0.51641	5232	0.47628	5232	0.51562
5234	0.5198	5234	0.47889	5234	0.52192
5236	0.51621	5236	0.47351	5236	0.52533
5238	0.5134	5238	0.47029	5238	0.53591
5240	0.51121	5240	0.46759	5240	0.53572
5242	0.51063	5242	0.45728	5242	0.53921
5244	0.50368	5244	0.45872	5244	0.54339
5246	0.49648	5246	0.46289	5246	0.55319
5248	0.48655	5248	0.46331	5248	0.56233
5250	0.47804	5250	0.46338	5250	0.56872
5252	0.46519	5252	0.46335	5252	0.57783
5254	0.46212	5254	0.46909	5254	0.5817
5256	0.45426	5256	0.4676	5256	0.58732
5258	0.44412	5258	0.46363	5258	0.59102
5260	0.43554	5260	0.4597	5260	0.5893
5262	0.4313	5262	0.45326	5262	0.5853
5264	0.4366	5264	0.45	5264	0.586
5266	0.44114	5266	0.45565	5266	0.57827
5268	0.44333	5268	0.46553	5268	0.5725
5270	0.44445	5270	0.47082	5270	0.57227
5272	0.45157	5272	0.46953	5272	0.56877
5274	0.46267	5274	0.47674	5274	0.57046
5276	0.47236	5276	0.4843	5276	0.56595
5278	0.4784	5278	0.49542	5278	0.56748
5280	0.47883	5280	0.49218	5280	0.5601
5282	0.47583	5282	0.49067	5282	0.55509
5284	0.47801	5284	0.48929	5284	0.55211
5286	0.47232	5286	0.48668	5286	0.54953
5288	0.47223	5288	0.48348	5288	0.54263
5290	0.47992	5290	0.47739	5290	0.53893
5292	0.47395	5292	0.47573	5292	0.53228
5294	0.47559	5294	0.47662	5294	0.52549
5296	0.46857	5296	0.48118	5296	0.52167
5298	0.4699	5298	0.48406	5298	0.51879
5300	0.46233	5300	0.48791	5300	0.50926
5302	0.46026	5302	0.48614	5302	0.50707
5304	0.44941	5304	0.49949	5304	0.50659
5306	0.44319	5306	0.49627	5306	0.51255
5308	0.44197	5308	0.48878	5308	0.51161
5310	0.43862	5310	0.48356	5310	0.51562
5312	0.43348	5312	0.47532	5312	0.52168
5314	0.4294	5314	0.46979	5314	0.52024
5316	0.41543	5316	0.46549	5316	0.51868
5318	0.40907	5318	0.46607	5318	0.52164
5320	0.41318	5320	0.4668	5320	0.52334
5322	0.41682	5322	0.46564	5322	0.52421
5324	0.42458	5324	0.47389	5324	0.52488
5326	0.42226	5326	0.48258	5326	0.53242
5328	0.42236	5328	0.48565	5328	0.53833
5330	0.42526	5330	0.48708	5330	0.54386
5332	0.43586	5332	0.48728	5332	0.5494
5334	0.43914	5334	0.49248	5334	0.56021
5336	0.43999	5336	0.49316	5336	0.5607
5338	0.43887	5338	0.49619	5338	0.55867
5340	0.43877	5340	0.48665	5340	0.55639
5342	0.44236	5342	0.48562	5342	0.55469
5344	0.44506	5344	0.48653	5344	0.55269
5346	0.43451	5346	0.48639	5346	0.55046
5348	0.42766	5348	0.48203	5348	0.54364
5350	0.42148	5350	0.47942	5350	0.53762
5352	0.41159	5352	0.4831	5352	0.52608
5354	0.41628	5354	0.48297	5354	0.51931
5356	0.41761	5356	0.4771	5356	0.50625
5358	0.42156	5358	0.47034	5358	0.49232
5360	0.41814	5360	0.46547	5360	0.4819
5362	0.42165	5362	0.46638	5362	0.48172
5364	0.4183	5364	0.46563	5364	0.476
5366	0.41983	5366	0.46143	5366	0.46919
5368	0.41188	5368	0.45896	5368	0.46505
5370	0.41369	5370	0.46267	5370	0.46907
5372	0.41609	5372	0.45517	5372	0.46741
5374	0.42295	5374	0.44906	5374	0.46759
5376	0.43182	5376	0.45043	5376	0.47017
5378	0.44615	5378	0.44968	5378	0.47298
5380	0.45396	5380	0.44488	5380	0.47087
5382	0.46772	5382	0.43902	5382	0.47428
5384	0.47612	5384	0.44129	5384	0.48116
5386	0.48003	5386	0.4431	5386	0.49109
5388	0.48859	5388	0.44946	5388	0.49966
5390	0.49236	5390	0.45966	5390	0.50139
5392	0.50141	5392	0.46403	5392	0.51094
5394	0.50418	5394	0.46909	5394	0.51503
5396	0.50614	5396	0.4702	5396	0.51113
5398	0.50488	5398	0.48039	5398	0.50529
5400	0.50865	5400	0.48262	5400	0.50696
5402	0.5058	5402	0.48804	5402	0.50535
5404	0.498	5404	0.48894	5404	0.50332
5406	0.48857	5406	0.49337	5406	0.49324
5408	0.47929	5408	0.48951	5408	0.49371
5410	0.47506	5410	0.48788	5410	0.4911
5412	0.46965	5412	0.48772	5412	0.48676
5414	0.46749	5414	0.48174	5414	0.48007
5416	0.46139	5416	0.48132	5416	0.47849
5418	0.458	5418	0.48935	5418	0.48557
5420	0.45984	5420	0.4979	5420	0.49118
5422	0.4595	5422	0.50681	5422	0.48626
5424	0.45547	5424	0.50447	5424	0.48463
5426	0.45584	5426	0.5025	5426	0.49133
5428	0.45123	5428	0.49967	5428	0.50104
5430	0.45532	5430	0.49725	5430	0.51073
5432	0.45503	5432	0.49181	5432	0.51484
5434	0.45928	5434	0.48954	5434	0.52116
5436	0.45466	5436	0.49835	5436	0.52433
5438	0.44954	5438	0.49739	5438	0.52137
5440	0.44377	5440	0.49418	5440	0.5206
5442	0.44981	5442	0.49268	5442	0.52506
5444	0.44572	5444	0.49867	5444	0.51952
5446	0.44687	5446	0.49874	5446	0.52253
5448	0.44484	5448	0.49608	5448	0.51796
5450	0.44399	5450	0.49559	5450	0.51264
5452	0.45143	5452	0.48979	5452	0.51975
5454	0.45538	5454	0.48982	5454	0.51813
5456	0.45589	5456	0.49371	5456	0.51965
5458	0.45425	5458	0.49785	5458	0.51906
5460	0.45637	5460	0.50129	5460	0.52071
5462	0.4573	5462	0.50105	5462	0.52145
5464	0.46273	5464	0.502	5464	0.51909
5466	0.46827	5466	0.50783	5466	0.52228
5468	0.47264	5468	0.5039	5468	0.53291
5470	0.4761	5470	0.50361	5470	0.52536
5472	0.47667	5472	0.50515	5472	0.52257
5474	0.48016	5474	0.49903	5474	0.51942
5476	0.47985	5476	0.49708	5476	0.52658
5478	0.48321	5478	0.49495	5478	0.5265
5480	0.48816	5480	0.49544	5480	0.52725
5482	0.48564	5482	0.48964	5482	0.52634
5484	0.48327	5484	0.48473	5484	0.53027
5486	0.48267	5486	0.48771	5486	0.53507
5488	0.47614	5488	0.49317	5488	0.52581
5490	0.47138	5490	0.49747	5490	0.51893
5492	0.47023	5492	0.49655	5492	0.51697
5494	0.47263	5494	0.49702	5494	0.51125
5496	0.46775	5496	0.49443	5496	0.50502
5498	0.46167	5498	0.49022	5498	0.50298
5500	0.45376	5500	0.4856	5500	0.50576
5502	0.4441	5502	0.48135	5502	0.50466
5504	0.42792	5504	0.47748	5504	0.50605
5506	0.42177	5506	0.47198	5506	0.51477
5508	0.41449	5508	0.47152	5508	0.51638
5510	0.41175	5510	0.47474	5510	0.52978
5512	0.40947	5512	0.46857	5512	0.53917
5514	0.40065	5514	0.47298	5514	0.54143
5516	0.3896	5516	0.47829	5516	0.54687
5518	0.38739	5518	0.48309	5518	0.53616
5520	0.38719	5520	0.49128	5520	0.54302
5522	0.38842	5522	0.49304	5522	0.54354
5524	0.39354	5524	0.50179	5524	0.53957
5526	0.39397	5526	0.50804	5526	0.54393
5528	0.38877	5528	0.51408	5528	0.54891
5530	0.38025	5530	0.51443	5530	0.54278
5532	0.3726	5532	0.51609	5532	0.54652
5534	0.36746	5534	0.51975	5534	0.54328
5536	0.36552	5536	0.52586	5536	0.54093
5538	0.36607	5538	0.53356	5538	0.54109
5540	0.3656	5540	0.54364	5540	0.5411
5542	0.36647	5542	0.5493	5542	0.53777
5544	0.37282	5544	0.55621	5544	0.5348
5546	0.3715	5546	0.55777	5546	0.53157
5548	0.3704	5548	0.56256	5548	0.52175
5550	0.36854	5550	0.56873	5550	0.52563
5552	0.37442	5552	0.56344	5552	0.53319
5554	0.37997	5554	0.568	5554	0.53389
5556	0.37445	5556	0.55931	5556	0.53369
5558	0.37035	5558	0.55604	5558	0.53819
5560	0.36676	5560	0.54505	5560	0.53861
5562	0.36912	5562	0.5333	5562	0.53298
5564	0.37221	5564	0.52539	5564	0.53312
5566	0.38053	5566	0.5235	5566	0.53085
5568	0.37749	5568	0.51837	5568	0.53037
5570	0.37912	5570	0.51184	5570	0.52636
5572	0.37597	5572	0.50438	5572	0.51926
5574	0.37478	5574	0.49988	5574	0.51764
5576	0.3732	5576	0.4951	5576	0.50985
5578	0.37444	5578	0.49085	5578	0.50563
5580	0.37498	5580	0.48614	5580	0.51165
5582	0.37508	5582	0.47679	5582	0.50543
5584	0.37975	5584	0.46953	5584	0.50082
5586	0.3813	5586	0.46604	5586	0.50007
5588	0.37489	5588	0.45735	5588	0.49357
5590	0.3751	5590	0.44585	5590	0.47865
5592	0.37327	5592	0.44482	5592	0.47732
5594	0.37364	5594	0.44033	5594	0.47125
5596	0.37502	5596	0.43023	5596	0.47627
5598	0.3719	5598	0.42677	5598	0.48105
5600	0.36563	5600	0.4346	5600	0.48383
5602	0.3588	5602	0.44099	5602	0.48483
5604	0.34994	5604	0.4382	5604	0.48781
5606	0.342	5606	0.44015	5606	0.4933
5608	0.3478	5608	0.45091	5608	0.4961
5610	0.35353	5610	0.45546	5610	0.50124
5612	0.35818	5612	0.45312	5612	0.5087
5614	0.35759	5614	0.45077	5614	0.51064
5616	0.35358	5616	0.44025	5616	0.5129
5618	0.36389	5618	0.43773	5618	0.51274
5620	0.37045	5620	0.43603	5620	0.51349
5622	0.376	5622	0.44487	5622	0.5109
5624	0.38127	5624	0.4592	5624	0.51148
5626	0.3849	5626	0.46636	5626	0.51554
5628	0.3839	5628	0.46753	5628	0.51959
5630	0.38931	5630	0.4688	5630	0.51149
5632	0.39531	5632	0.46927	5632	0.51423
5634	0.40031	5634	0.46422	5634	0.51366
5636	0.40995	5636	0.46358	5636	0.51007
5638	0.4153	5638	0.46278	5638	0.51662
5640	0.43021	5640	0.45825	5640	0.51085
5642	0.43705	5642	0.44972	5642	0.5043
5644	0.44722	5644	0.44211	5644	0.4995
5646	0.45976	5646	0.44457	5646	0.49895
5648	0.46023	5648	0.44068	5648	0.49584
5650	0.46942	5650	0.43823	5650	0.49252
5652	0.4666	5652	0.44187	5652	0.49656
5654	0.46493	5654	0.45195	5654	0.49979
5656	0.45759	5656	0.466	5656	0.50167
5658	0.45136	5658	0.48322	5658	0.49774
5660	0.44753	5660	0.48973	5660	0.4969
5662	0.44669	5662	0.49163	5662	0.49595
5664	0.44661	5664	0.49172	5664	0.49765
5666	0.44771	5666	0.50635	5666	0.50128
5668	0.44926	5668	0.51076	5668	0.50175
5670	0.44197	5670	0.51605	5670	0.50769
5672	0.42889	5672	0.51819	5672	0.51798
5674	0.41747	5674	0.51457	5674	0.52553
5676	0.41726	5676	0.51627	5676	0.53215
5678	0.42295	5678	0.53012	5678	0.53253
5680	0.41236	5680	0.53678	5680	0.54358
5682	0.40651	5682	0.54437	5682	0.54688
5684	0.40784	5684	0.54694	5684	0.55074
5686	0.40579	5686	0.5376	5686	0.55705
5688	0.40745	5688	0.53304	5688	0.55527
5690	0.41837	5690	0.53113	5690	0.55165
5692	0.42879	5692	0.52575	5692	0.55825
5694	0.43561	5694	0.52582	5694	0.5653
5696	0.44388	5696	0.52328	5696	0.57237
5698	0.44277	5698	0.51808	5698	0.56815
5700	0.44783	5700	0.51027	5700	0.55798
5702	0.44605	5702	0.50139	5702	0.55916
5704	0.44952	5704	0.49706	5704	0.55085
5706	0.44578	5706	0.49861	5706	0.54743
5708	0.44248	5708	0.49512	5708	0.53717
5710	0.44477	5710	0.49577	5710	0.53568
5712	0.44144	5712	0.50144	5712	0.53951
5714	0.44357	5714	0.50636	5714	0.53907
5716	0.43732	5716	0.50409	5716	0.53161
5718	0.44284	5718	0.49257	5718	0.52579
5720	0.446	5720	0.47677	5720	0.5197
5722	0.45031	5722	0.47512	5722	0.51607
5724	0.44278	5724	0.47609	5724	0.51551
5726	0.43642	5726	0.4694	5726	0.52017
5728	0.43003	5728	0.45826	5728	0.51998
5730	0.419	5730	0.4624	5730	0.52622
5732	0.41255	5732	0.4591	5732	0.534
5734	0.40083	5734	0.45826	5734	0.53922
5736	0.39427	5736	0.4596	5736	0.5377
5738	0.38315	5738	0.46298	5738	0.5428
5740	0.37819	5740	0.45835	5740	0.55093
5742	0.37767	5742	0.46171	5742	0.54703
5744	0.37386	5744	0.45943	5744	0.55075
5746	0.3677	5746	0.45505	5746	0.55235
5748	0.36598	5748	0.45912	5748	0.55222
5750	0.35895	5750	0.46173	5750	0.55118
5752	0.35624	5752	0.46893	5752	0.54626
5754	0.34956	5754	0.47251	5754	0.54367
5756	0.34378	5756	0.47187	5756	0.53605
5758	0.33419	5758	0.47882	5758	0.52444
5760	0.32932	5760	0.48333	5760	0.51895
5762	0.32902	5762	0.48419	5762	0.52121
5764	0.33365	5764	0.48805	5764	0.52171
5766	0.341	5766	0.48148	5766	0.52858
5768	0.35738	5768	0.47779	5768	0.52843
5770	0.36911	5770	0.48108	5770	0.53298
5772	0.36952	5772	0.48292	5772	0.53329
5774	0.37226	5774	0.48595	5774	0.53552
5776	0.37502	5776	0.47777	5776	0.52483
5778	0.38221	5778	0.46742	5778	0.51927
5780	0.39074	5780	0.46469	5780	0.52057
5782	0.39511	5782	0.46583	5782	0.52441
5784	0.38832	5784	0.46309	5784	0.52363
5786	0.39206	5786	0.46249	5786	0.52586
5788	0.39942	5788	0.46917	5788	0.52668
5790	0.40617	5790	0.4761	5790	0.53381
5792	0.40833	5792	0.47363	5792	0.54138
5794	0.40386	5794	0.47391	5794	0.54402
5796	0.40486	5796	0.46494	5796	0.54691
5798	0.40145	5798	0.45593	5798	0.54918
5800	0.40288	5800	0.45352	5800	0.55034
5802	0.39481	5802	0.44794	5802	0.54879
5804	0.38593	5804	0.44306	5804	0.54619
5806	0.38413	5806	0.44178	5806	0.54209
5808	0.38747	5808	0.44261	5808	0.53816
5810	0.38216	5810	0.44729	5810	0.53337
5812	0.38986	5812	0.44798	5812	0.53203
5814	0.38757	5814	0.44522	5814	0.53607
5816	0.3885	5816	0.44887	5816	0.53512
5818	0.3823	5818	0.4467	5818	0.53358
5820	0.38264	5820	0.44416	5820	0.52938
5822	0.38645	5822	0.43546	5822	0.5322
5824	0.39281	5824	0.43378	5824	0.5296
5826	0.39207	5826	0.43349	5826	0.51785
5828	0.40058	5828	0.44453	5828	0.51058
5830	0.40303	5830	0.45307	5830	0.50916
5832	0.39591	5832	0.45681	5832	0.51144
5834	0.39926	5834	0.46269	5834	0.51034
5836	0.40152	5836	0.4606	5836	0.50383
5838	0.40447	5838	0.46619	5838	0.50704
5840	0.40129	5840	0.47586	5840	0.50235
5842	0.40123	5842	0.4905	5842	0.49789
5844	0.4098	5844	0.4965	5844	0.48711
5846	0.41688	5846	0.51028	5846	0.48974
5848	0.42412	5848	0.51558	5848	0.49258
5850	0.42766	5850	0.52095	5850	0.49179
5852	0.42828	5852	0.52122	5852	0.49309
5854	0.43208	5854	0.52107	5854	0.48912
5856	0.43253	5856	0.52188	5856	0.49437
5858	0.43976	5858	0.52208	5858	0.49159
5860	0.4457	5860	0.52334	5860	0.49472
5862	0.44665	5862	0.52148	5862	0.4987
5864	0.44525	5864	0.53111	5864	0.50053
5866	0.44905	5866	0.52977	5866	0.5093
5868	0.45127	5868	0.53167	5868	0.51298
5870	0.44758	5870	0.52816	5870	0.51434
5872	0.44621	5872	0.5291	5872	0.51196
5874	0.44144	5874	0.52831	5874	0.51543
5876	0.436	5876	0.51498	5876	0.51843
5878	0.43505	5878	0.50129	5878	0.52267
5880	0.43872	5880	0.49154	5880	0.52341
5882	0.43869	5882	0.48097	5882	0.52701
5884	0.44097	5884	0.478	5884	0.52891
5886	0.44409	5886	0.47838	5886	0.53132
5888	0.45026	5888	0.47207	5888	0.53672
5890	0.44245	5890	0.46212	5890	0.54175
5892	0.43532	5892	0.46222	5892	0.53928
5894	0.42671	5894	0.46485	5894	0.53615
5896	0.4153	5896	0.45352	5896	0.53445
5898	0.41099	5898	0.45371	5898	0.5277
5900	0.40052	5900	0.45516	5900	0.52408
5902	0.41122	5902	0.45607	5902	0.52528
5904	0.41034	5904	0.4516	5904	0.51831
5906	0.40438	5906	0.46106	5906	0.52707
5908	0.40448	5908	0.46169	5908	0.52651
5910	0.40672	5910	0.46181	5910	0.52573
5912	0.40239	5912	0.46246	5912	0.5282
5914	0.39787	5914	0.46083	5914	0.53169
5916	0.38926	5916	0.46718	5916	0.54105
5918	0.38277	5918	0.46731	5918	0.5361
5920	0.36898	5920	0.46645	5920	0.54128
5922	0.35951	5922	0.47103	5922	0.54257
5924	0.3511	5924	0.47469	5924	0.53904
5926	0.34842	5926	0.46482	5926	0.5363
5928	0.35039	5928	0.46146	5928	0.5273
5930	0.34995	5930	0.45821	5930	0.52585
5932	0.3543	5932	0.4556	5932	0.52558
5934	0.36313	5934	0.44048	5934	0.53044
5936	0.36832	5936	0.42639	5936	0.53198
5938	0.376	5938	0.42139	5938	0.5268
5940	0.38469	5940	0.42417	5940	0.51855
5942	0.39233	5942	0.42248	5942	0.51015
5944	0.40088	5944	0.41672	5944	0.50695
5946	0.40373	5946	0.4215	5946	0.50138
5948	0.39309	5948	0.41688	5948	0.49253
5950	0.39344	5950	0.41906	5950	0.48788
5952	0.39534	5952	0.41781	5952	0.48555
5954	0.38822	5954	0.41931	5954	0.49299
5956	0.40095	5956	0.42106	5956	0.50013
5958	0.40883	5958	0.43416	5958	0.50242
5960	0.41854	5960	0.44042	5960	0.5076
5962	0.42287	5962	0.45071	5962	0.50779
5964	0.413	5964	0.45915	5964	0.51018
5966	0.41204	5966	0.46609	5966	0.51456
5968	0.41209	5968	0.4715	5968	0.51061
5970	0.41392	5970	0.47748	5970	0.50925
5972	0.41275	5972	0.48526	5972	0.50895
5974	0.40889	5974	0.48607	5974	0.5174
5976	0.4046	5976	0.49304	5976	0.52283
5978	0.39833	5978	0.49454	5978	0.5195
5980	0.40078	5980	0.48993	5980	0.52351
5982	0.40014	5982	0.48427	5982	0.52145
5984	0.399	5984	0.48492	5984	0.52289
5986	0.40492	5986	0.48206	5986	0.52167
5988	0.41775	5988	0.48831	5988	0.51802
5990	0.41914	5990	0.48755	5990	0.52319
5992	0.42239	5992	0.48882	5992	0.52019
5994	0.42151	5994	0.4988	5994	0.51487
[truncated: 7,002 more rows]

## Sheet: Figure 3d
	0.5M K3BO3 Current density/mA·cm-2			0.5M K3BO3+H2O2 Current density/mA·cm-2			ηtrans (%)
Potential/V vs. RHE	BiVO4	BiVO4/NiFeOx	BiVO4/N:NiFeOx	BiVO4	BiVO4/NiFeOx	BiVO4/N:NiFeOx	BiVO4	BiVO4/NiFeOx	BiVO4/N:NiFeOx
0.7	0.2293	1.866	3.562	3.8	3.195	3.996	6.03421	58.4038	89.1391
0.701	0.2313	1.873	3.563	3.811	3.198	3.997	6.06927	58.5678	89.1419
0.702	0.233	1.878	3.573	3.823	3.211	4.002	6.09469	58.4864	89.2804
0.703	0.2346	1.888	3.583	3.829	3.219	4.028	6.12693	58.6518	88.9523
0.704	0.2378	1.892	3.582	3.833	3.234	4.032	6.20402	58.5034	88.8393
0.705	0.239	1.899	3.589	3.841	3.236	4.041	6.22234	58.6836	88.8147
0.706	0.2404	1.908	3.61	3.856	3.255	4.049	6.23444	58.6175	89.1578
0.707	0.2423	1.911	3.614	3.867	3.259	4.07	6.26584	58.6376	88.7961
0.708	0.2441	1.919	3.619	3.884	3.268	4.078	6.28476	58.7209	88.7445
0.709	0.246	1.926	3.635	3.885	3.287	4.084	6.33205	58.5945	89.0059
0.71	0.2479	1.934	3.645	3.89	3.292	4.09	6.37275	58.7485	89.1198
0.711	0.2497	1.94	3.645	3.901	3.304	4.091	6.40092	58.7167	89.098
0.712	0.2519	1.946	3.651	3.91	3.309	4.104	6.44246	58.8093	88.962
0.713	0.2535	1.957	3.658	3.92	3.325	4.114	6.46684	58.8571	88.9159
0.714	0.2553	1.96	3.679	3.926	3.332	4.117	6.5028	58.8235	89.3612
0.715	0.2573	1.968	3.686	3.937	3.349	4.127	6.53543	58.7638	89.3143
0.716	0.2605	1.974	3.689	3.951	3.356	4.141	6.59327	58.82	89.0848
0.717	0.2627	1.983	3.685	3.957	3.363	4.148	6.63887	58.9652	88.838
0.718	0.2647	1.987	3.697	3.965	3.374	4.165	6.67591	58.8915	88.7635
0.719	0.2655	1.998	3.717	3.969	3.382	4.172	6.68934	59.0775	89.094
0.72	0.2678	2.005	3.719	3.984	3.392	4.176	6.72189	59.1097	89.0565
0.721	0.2702	2.009	3.729	3.995	3.404	4.184	6.76345	59.0188	89.1252
0.722	0.272	2.016	3.734	4.001	3.408	4.203	6.7983	59.1549	88.8413
0.723	0.2738	2.022	3.739	4.012	3.426	4.206	6.82453	59.0193	88.8968
0.724	0.2769	2.027	3.755	4.01	3.432	4.217	6.90524	59.0618	89.0443
0.725	0.2793	2.036	3.761	4.027	3.443	4.225	6.93568	59.1345	89.0178
0.726	0.2814	2.045	3.757	4.027	3.448	4.227	6.98783	59.3097	88.881
0.727	0.2824	2.052	3.775	4.033	3.46	4.243	7.00223	59.3064	88.9701
0.728	0.2853	2.059	3.779	4.051	3.473	4.252	7.04271	59.2859	88.8758
0.729	0.2878	2.065	3.784	4.06	3.478	4.267	7.08867	59.3732	88.6806
0.73	0.2904	2.067	3.801	4.073	3.491	4.276	7.12988	59.2094	88.8915
0.731	0.2918	2.078	3.805	4.072	3.491	4.282	7.16601	59.5245	88.8603
0.732	0.2943	2.086	3.815	4.079	3.504	4.302	7.215	59.532	88.6797
0.733	0.2949	2.092	3.824	4.089	3.52	4.306	7.21203	59.4318	88.8063
0.734	0.2977	2.097	3.824	4.097	3.522	4.316	7.26629	59.54	88.6006
0.735	0.301	2.102	3.839	4.099	3.532	4.333	7.34325	59.513	88.5991
0.736	0.3026	2.108	3.85	4.114	3.541	4.332	7.35537	59.5312	88.8735
0.737	0.305	2.118	3.85	4.115	3.551	4.345	7.41191	59.6452	88.6076
0.738	0.3067	2.129	3.869	4.12	3.555	4.353	7.44417	59.8875	88.8812
0.739	0.3085	2.13	3.88	4.137	3.571	4.365	7.45709	59.6472	88.8889
0.74	0.3118	2.136	3.873	4.146	3.584	4.369	7.5205	59.5982	88.6473
0.741	0.3147	2.144	3.887	4.155	3.586	4.383	7.57401	59.7881	88.6835
0.742	0.3172	2.148	3.893	4.164	3.594	4.399	7.61768	59.7663	88.4974
0.743	0.3181	2.156	3.897	4.168	3.613	4.4	7.63196	59.6734	88.5682
0.744	0.3208	2.162	3.905	4.172	3.621	4.418	7.68936	59.7073	88.3884
0.745	0.3239	2.167	3.912	4.179	3.628	4.428	7.75066	59.7299	88.3469
0.746	0.3259	2.173	3.909	4.192	3.634	4.425	7.77433	59.7964	88.339
0.747	0.3289	2.178	3.934	4.194	3.64	4.441	7.84216	59.8352	88.5837
0.748	0.3299	2.187	3.939	4.203	3.655	4.457	7.84916	59.8358	88.3778
0.749	0.3327	2.193	3.938	4.213	3.659	4.466	7.89699	59.9344	88.1773
0.75	0.3365	2.198	3.958	4.222	3.67	4.462	7.97016	59.891	88.7046
0.751	0.3382	2.208	3.964	4.226	3.685	4.482	8.00284	59.9186	88.4427
0.752	0.3405	2.215	3.966	4.231	3.692	4.491	8.04774	59.9946	88.31
0.753	0.3431	2.222	3.986	4.242	3.701	4.495	8.08817	60.0378	88.6763
0.754	0.3446	2.228	3.982	4.246	3.703	4.513	8.11587	60.1674	88.234
0.755	0.3473	2.235	3.991	4.255	3.719	4.512	8.16216	60.0968	88.453
0.756	0.3506	2.241	4	4.268	3.724	4.522	8.21462	60.1772	88.4564
0.757	0.3538	2.247	4.016	4.276	3.733	4.538	8.27409	60.1929	88.4971
0.758	0.3553	2.254	4.01	4.285	3.741	4.541	8.29172	60.2513	88.3065
0.759	0.3568	2.26	4.03	4.291	3.748	4.554	8.31508	60.2988	88.4936
0.76	0.3607	2.263	4.027	4.298	3.76	4.559	8.39228	60.1862	88.3308
0.761	0.3642	2.274	4.028	4.308	3.768	4.575	8.45404	60.3503	88.0437
0.762	0.366	2.28	4.051	4.305	3.783	4.593	8.50174	60.2696	88.1994
0.763	0.3682	2.285	4.051	4.322	3.797	4.587	8.5192	60.1791	88.3148
0.764	0.3712	2.29	4.064	4.336	3.806	4.599	8.56089	60.1682	88.367
0.765	0.3731	2.297	4.074	4.341	3.81	4.6	8.59479	60.2887	88.5652
0.766	0.3757	2.304	4.076	4.344	3.82	4.608	8.64871	60.3141	88.4549
0.767	0.378	2.307	4.077	4.352	3.827	4.613	8.68566	60.2822	88.3807
0.768	0.3816	2.314	4.088	4.364	3.839	4.634	8.74427	60.2761	88.2175
0.769	0.3852	2.325	4.107	4.364	3.852	4.633	8.82676	60.3583	88.6467
0.77	0.3874	2.333	4.1	4.37	3.861	4.65	8.86499	60.4248	88.172
0.771	0.3897	2.337	4.111	4.381	3.869	4.655	8.89523	60.4032	88.3136
0.772	0.3931	2.34	4.122	4.392	3.877	4.657	8.95036	60.3559	88.5119
0.773	0.3949	2.344	4.119	4.395	3.884	4.678	8.98521	60.3501	88.0504
0.774	0.3978	2.361	4.128	4.396	3.898	4.687	9.04914	60.5695	88.0734
0.775	0.4014	2.36	4.137	4.409	3.901	4.69	9.10411	60.4973	88.209
0.776	0.4037	2.365	4.141	4.413	3.908	4.7	9.14797	60.5169	88.1064
0.777	0.4058	2.374	4.151	4.423	3.922	4.698	9.17477	60.5303	88.3568
0.778	0.408	2.379	4.161	4.431	3.933	4.713	9.20785	60.4882	88.2877
0.779	0.4119	2.386	4.164	4.436	3.94	4.719	9.28539	60.5584	88.239
0.78	0.4146	2.393	4.185	4.443	3.948	4.725	9.33153	60.613	88.5714
0.781	0.4172	2.4	4.194	4.454	3.96	4.73	9.36686	60.6061	88.6681
0.782	0.42	2.407	4.19	4.461	3.971	4.745	9.41493	60.6144	88.3035
0.783	0.423	2.412	4.196	4.47	3.972	4.753	9.46309	60.7251	88.2811
0.784	0.4255	2.416	4.212	4.474	3.985	4.765	9.51051	60.6273	88.3945
0.785	0.4302	2.426	4.211	4.484	3.998	4.765	9.59411	60.6803	88.3736
0.786	0.4321	2.434	4.212	4.476	3.998	4.779	9.65371	60.8804	88.1356
0.787	0.4337	2.437	4.234	4.496	4.013	4.787	9.64635	60.7276	88.4479
0.788	0.437	2.439	4.235	4.496	4.023	4.794	9.71975	60.6264	88.3396
0.789	0.4404	2.449	4.236	4.514	4.023	4.806	9.75631	60.875	88.1398
0.79	0.444	2.462	4.251	4.51	4.037	4.824	9.84479	60.9859	88.1219
0.791	0.4463	2.464	4.246	4.518	4.046	4.826	9.87826	60.8997	87.9818
0.792	0.4482	2.466	4.256	4.539	4.053	4.834	9.87442	60.8438	88.043
0.793	0.4529	2.476	4.272	4.538	4.06	4.848	9.98017	60.9852	88.1188
0.794	0.4551	2.482	4.273	4.543	4.069	4.84	10.0176	60.9978	88.2851
0.795	0.4567	2.494	4.284	4.551	4.077	4.855	10.0352	61.1724	88.2389
0.796	0.4604	2.496	4.301	4.56	4.097	4.862	10.0965	60.9226	88.4615
0.797	0.4646	2.502	4.3	4.57	4.1	4.872	10.1663	61.0244	88.2594
0.798	0.4667	2.502	4.294	4.58	4.106	4.872	10.19	60.9352	88.1363
0.799	0.4692	2.508	4.313	4.581	4.114	4.891	10.2423	60.9626	88.1824
0.8	0.4729	2.519	4.316	4.586	4.12	4.903	10.3118	61.1408	88.0277
0.801	0.4753	2.523	4.323	4.607	4.137	4.913	10.3169	60.9862	87.991
0.802	0.4782	2.526	4.33	4.609	4.141	4.907	10.3753	60.9998	88.2413
0.803	0.4833	2.537	4.336	4.613	4.155	4.92	10.4769	61.059	88.1301
0.804	0.4861	2.547	4.353	4.625	4.159	4.938	10.5103	61.2407	88.1531
0.805	0.4888	2.551	4.358	4.634	4.174	4.937	10.5481	61.1164	88.2722
0.806	0.491	2.554	4.356	4.638	4.187	4.946	10.5865	60.9983	88.0712
0.807	0.4949	2.561	4.362	4.645	4.195	4.95	10.6545	61.0489	88.1212
0.808	0.4977	2.566	4.377	4.655	4.202	4.964	10.6917	61.0662	88.1749
0.809	0.501	2.57	4.373	4.667	4.207	4.965	10.7349	61.0887	88.0765
0.81	0.5041	2.579	4.382	4.675	4.212	4.963	10.7829	61.2298	88.2934
0.811	0.5091	2.579	4.387	4.692	4.221	4.982	10.8504	61.0993	88.057
0.812	0.5106	2.581	4.4	4.695	4.228	4.987	10.8754	61.0454	88.2294
0.813	0.5145	2.592	4.405	4.692	4.241	5.002	10.9655	61.1177	88.0648
0.814	0.5176	2.607	4.414	4.709	4.254	4.999	10.9917	61.2835	88.2977
0.815	0.52	2.609	4.429	4.717	4.255	5.026	11.024	61.3161	88.1218
0.816	0.5235	2.613	4.426	4.721	4.261	5.038	11.0887	61.3236	87.8523
0.817	0.5272	2.619	4.432	4.727	4.273	5.035	11.153	61.2918	88.0238
0.818	0.5303	2.632	4.443	4.735	4.279	5.046	11.1996	61.5097	88.0499
0.819	0.5338	2.638	4.44	4.747	4.291	5.044	11.245	61.4775	88.0254
0.82	0.5361	2.645	4.466	4.753	4.304	5.054	11.2792	61.4545	88.3657
0.821	0.5395	2.642	4.462	4.757	4.304	5.065	11.3412	61.3848	88.0948
0.822	0.5434	2.655	4.463	4.773	4.32	5.073	11.3849	61.4583	87.9756
0.823	0.5463	2.658	4.477	4.781	4.327	5.071	11.4265	61.4282	88.2863
0.824	0.5483	2.66	4.489	4.786	4.34	5.077	11.4563	61.2903	88.4184
0.825	0.5528	2.664	4.5	4.797	4.344	5.089	11.5239	61.326	88.426
0.826	0.5558	2.674	4.491	4.807	4.349	5.09	11.5623	61.4854	88.2318
0.827	0.5601	2.674	4.503	4.809	4.354	5.102	11.6469	61.4148	88.2595
0.828	0.5638	2.679	4.507	4.817	4.361	5.115	11.7044	61.4309	88.1134
0.829	0.5667	2.693	4.507	4.835	4.372	5.123	11.7208	61.5965	87.9758
0.83	0.5701	2.702	4.522	4.831	4.385	5.132	11.8009	61.6192	88.1138
0.831	0.5734	2.698	4.512	4.848	4.385	5.132	11.8276	61.5279	87.9189
0.832	0.5762	2.709	4.532	4.847	4.397	5.142	11.8878	61.6102	88.1369
0.833	0.5787	2.716	4.55	4.855	4.413	5.152	11.9197	61.5454	88.3152
0.834	0.5828	2.723	4.549	4.867	4.42	5.155	11.9745	61.6063	88.2444
0.835	0.5852	2.725	4.551	4.871	4.421	5.172	12.014	61.6376	87.993
0.836	0.5891	2.728	4.56	4.874	4.432	5.173	12.0866	61.5523	88.15
0.837	0.5929	2.734	4.553	4.882	4.431	5.189	12.1446	61.7017	87.7433
0.838	0.5963	2.744	4.577	4.894	4.452	5.191	12.1843	61.6352	88.1718
0.839	0.5997	2.753	4.583	4.906	4.461	5.197	12.2238	61.7126	88.1855
0.84	0.6031	2.758	4.603	4.895	4.461	5.207	12.3207	61.8247	88.4002
0.841	0.6065	2.761	4.586	4.905	4.473	5.213	12.3649	61.7259	87.9724
0.842	0.6108	2.767	4.594	4.925	4.481	5.216	12.402	61.7496	88.0751
0.843	0.6145	2.772	4.61	4.931	4.484	5.221	12.462	61.8198	88.2973
0.844	0.618	2.781	4.613	4.934	4.495	5.232	12.5253	61.8687	88.169
0.845	0.6206	2.783	4.621	4.942	4.503	5.248	12.5577	61.8032	88.0526
0.846	0.6252	2.788	4.638	4.961	4.498	5.254	12.6023	61.9831	88.2756
0.847	0.6283	2.787	4.621	4.958	4.516	5.255	12.6724	61.7139	87.9353
0.848	0.6312	2.797	4.631	4.968	4.524	5.267	12.7053	61.8258	87.9248
0.849	0.6333	2.811	4.637	4.972	4.537	5.263	12.7373	61.9572	88.1056
0.85	0.6372	2.817	4.646	4.981	4.543	5.286	12.7926	62.0075	87.8925
0.851	0.6415	2.824	4.658	4.988	4.55	5.29	12.8609	62.0659	88.0529
0.852	0.6449	2.825	4.661	4.999	4.56	5.304	12.9006	61.9517	87.8771
0.853	0.6491	2.832	4.662	4.998	4.563	5.314	12.9872	62.0644	87.7305
0.854	0.6511	2.842	4.674	5.016	4.577	5.309	12.9805	62.0931	88.0392
0.855	0.6546	2.848	4.684	5.017	4.575	5.325	13.0476	62.2514	87.9624
0.856	0.6588	2.848	4.678	5.038	4.58	5.323	13.0766	62.1834	87.8828
0.857	0.6626	2.853	4.688	5.05	4.59	5.344	13.1208	62.1569	87.7245
0.858	0.6667	2.858	4.686	5.044	4.606	5.341	13.2177	62.0495	87.7364
0.859	0.6698	2.865	4.701	5.055	4.614	5.343	13.2502	62.0936	87.9843
0.86	0.6743	2.867	4.711	5.062	4.625	5.353	13.3208	61.9892	88.0067
0.861	0.6768	2.873	4.705	5.074	4.629	5.371	13.3386	62.0652	87.6001
0.862	0.6802	2.873	4.717	5.085	4.631	5.366	13.3766	62.0384	87.9053
0.863	0.6844	2.882	4.73	5.077	4.635	5.38	13.4804	62.1791	87.9182
0.864	0.6876	2.887	4.736	5.084	4.656	5.388	13.5248	62.006	87.899
0.865	0.6917	2.893	4.739	5.089	4.658	5.395	13.5921	62.1082	87.8406
0.866	0.6948	2.904	4.756	5.105	4.67	5.4	13.6102	62.1842	88.0741
0.867	0.6982	2.914	4.757	5.118	4.683	5.411	13.642	62.2251	87.9135
0.868	0.7022	2.913	4.757	5.132	4.688	5.413	13.6828	62.1374	87.881
0.869	0.7067	2.922	4.773	5.136	4.691	5.435	13.7597	62.2895	87.8197
0.87	0.7115	2.927	4.784	5.138	4.707	5.443	13.8478	62.184	87.8927
0.871	0.7133	2.922	4.77	5.143	4.718	5.444	13.8693	61.933	87.6194
0.872	0.7167	2.933	4.791	5.153	4.722	5.441	13.9084	62.1135	88.0537
0.873	0.7202	2.939	4.794	5.161	4.731	5.443	13.9547	62.1222	88.0764
0.874	0.7244	2.945	4.791	5.16	4.732	5.447	14.0388	62.2358	87.9567
0.875	0.7286	2.95	4.807	5.177	4.738	5.468	14.0738	62.2626	87.9115
0.876	0.7308	2.95	4.808	5.182	4.745	5.466	14.1027	62.1707	87.962
0.877	0.7351	2.961	4.814	5.191	4.756	5.473	14.161	62.2582	87.9591
0.878	0.7383	2.971	4.827	5.197	4.763	5.476	14.2063	62.3766	88.1483
0.879	0.7425	2.972	4.83	5.2	4.771	5.474	14.2789	62.293	88.2353
0.88	0.7471	2.982	4.82	5.22	4.77	5.512	14.3123	62.5157	87.4456
0.881	0.7496	2.984	4.841	5.21	4.778	5.507	14.3877	62.4529	87.9063
0.882	0.7527	2.986	4.856	5.224	4.789	5.519	14.4085	62.3512	87.9869
0.883	0.7579	2.995	4.841	5.23	4.795	5.515	14.4914	62.4609	87.7788
0.884	0.7607	2.998	4.862	5.237	4.803	5.521	14.5255	62.4193	88.0638
0.885	0.7656	3	4.88	5.255	4.821	5.53	14.569	62.2278	88.2459
0.886	0.7705	3.012	4.866	5.261	4.828	5.546	14.6455	62.3861	87.7389
0.887	0.7719	3.01	4.866	5.265	4.826	5.547	14.661	62.3705	87.7231
0.888	0.7768	3.017	4.884	5.271	4.839	5.559	14.7372	62.3476	87.8575
0.889	0.7817	3.025	4.881	5.28	4.85	5.572	14.8049	62.3711	87.5987
0.89	0.7861	3.033	4.892	5.292	4.847	5.564	14.8545	62.5748	87.9224
0.891	0.7885	3.04	4.895	5.305	4.848	5.564	14.8633	62.7063	87.9763
0.892	0.7926	3.046	4.898	5.294	4.867	5.575	14.9717	62.5847	87.8565
0.893	0.7967	3.053	4.913	5.308	4.868	5.584	15.0094	62.7157	87.9835
0.894	0.8019	3.046	4.933	5.32	4.881	5.591	15.0733	62.4052	88.2311
0.895	0.8044	3.051	4.912	5.32	4.878	5.6	15.1203	62.5461	87.7143
0.896	0.8078	3.061	4.924	5.345	4.894	5.594	15.1132	62.546	88.0229
0.897	0.8118	3.061	4.944	5.347	4.898	5.598	15.1823	62.4949	88.3173
0.898	0.8151	3.069	4.938	5.349	4.912	5.611	15.2384	62.4796	88.0057
0.899	0.8192	3.079	4.946	5.354	4.922	5.626	15.3007	62.5559	87.9133
0.9	0.8234	3.08	4.963	5.365	4.927	5.634	15.3476	62.5127	88.0902
0.901	0.8271	3.085	4.961	5.377	4.926	5.648	15.3822	62.6269	87.8364
0.902	0.8303	3.093	4.967	5.379	4.94	5.647	15.436	62.6113	87.9582
0.903	0.8354	3.102	4.965	5.387	4.937	5.646	15.5077	62.8317	87.9384
0.904	0.8374	3.105	4.975	5.4	4.945	5.654	15.5074	62.7907	87.9908
0.905	0.8402	3.102	4.996	5.413	4.958	5.677	15.5219	62.5656	88.0042
0.906	0.8457	3.114	5	5.411	4.963	5.672	15.6293	62.7443	88.1523
0.907	0.851	3.122	4.995	5.425	4.978	5.67	15.6866	62.7159	88.0952
0.908	0.856	3.127	4.995	5.428	4.994	5.683	15.7701	62.6151	87.8937
0.909	0.8575	3.136	5.011	5.431	4.991	5.692	15.789	62.8331	88.0358
0.91	0.8605	3.135	4.996	5.444	4.984	5.695	15.8064	62.9013	87.7261
0.911	0.8665	3.14	5.012	5.454	5.001	5.708	15.8874	62.7874	87.8066
0.912	0.8702	3.144	5.027	5.463	5.008	5.703	15.929	62.7796	88.1466
0.913	0.8732	3.149	5.037	5.479	5.013	5.695	15.9372	62.8167	88.446
0.914	0.8771	3.156	5.042	5.484	5.019	5.732	15.9938	62.8811	87.9623
0.915	0.8835	3.166	5.053	5.493	5.026	5.737	16.0841	62.9924	88.0774
0.916	0.886	3.172	5.052	5.501	5.029	5.731	16.1062	63.0742	88.1522
0.917	0.8891	3.171	5.065	5.504	5.042	5.737	16.1537	62.8917	88.2866
0.918	0.8953	3.172	5.064	5.513	5.044	5.749	16.2398	62.8866	88.0849
0.919	0.8998	3.181	5.068	5.527	5.041	5.765	16.2801	63.1026	87.9098
0.92	0.8994	3.19	5.069	5.529	5.066	5.749	16.267	62.9688	88.1719
0.921	0.9027	3.203	5.08	5.54	5.079	5.769	16.2942	63.0636	88.0569
0.922	0.9095	3.199	5.091	5.56	5.089	5.774	16.3579	62.8611	88.1711
0.923	0.9134	3.2	5.086	5.559	5.089	5.777	16.431	62.8807	88.0388
0.924	0.9163	3.208	5.095	5.561	5.093	5.79	16.4773	62.9884	87.9965
0.925	0.9201	3.208	5.109	5.572	5.1	5.788	16.5129	62.902	88.2688
0.926	0.9261	3.22	5.114	5.595	5.107	5.789	16.5523	63.0507	88.34
0.927	0.9277	3.222	5.114	5.593	5.116	5.802	16.5868	62.9789	88.142
0.928	0.9319	3.222	5.12	5.602	5.125	5.813	16.6351	62.8683	88.0784
0.929	0.9368	3.229	5.111	5.611	5.127	5.824	16.6958	62.9803	87.7575
0.93	0.9408	3.242	5.138	5.618	5.123	5.819	16.7462	63.2832	88.297
0.931	0.9466	3.243	5.122	5.624	5.133	5.822	16.8314	63.1794	87.9766
0.932	0.949	3.243	5.104	5.635	5.151	5.835	16.8412	62.9586	87.4721
0.933	0.9527	3.25	5.142	5.643	5.155	5.838	16.8829	63.0456	88.0781
0.934	0.9553	3.264	5.136	5.651	5.156	5.849	16.905	63.3049	87.8099
0.935	0.9601	3.265	5.15	5.653	5.168	5.858	16.9839	63.1772	87.914
0.936	0.9638	3.26	5.155	5.674	5.174	5.848	16.9862	63.0073	88.1498
0.937	0.9704	3.268	5.138	5.677	5.167	5.864	17.0935	63.2475	87.6194
0.938	0.9721	3.281	5.176	5.687	5.183	5.865	17.0934	63.3031	88.2523
0.939	0.9756	3.288	5.193	5.695	5.188	5.892	17.1308	63.377	88.1365
0.94	0.9822	3.292	5.181	5.711	5.192	5.893	17.1984	63.4052	87.9179
0.941	0.9855	3.295	5.192	5.717	5.208	5.882	17.2381	63.2681	88.2693
0.942	0.9878	3.298	5.199	5.717	5.214	5.896	17.2783	63.2528	88.1784
0.943	0.9928	3.304	5.181	5.724	5.236	5.915	17.3445	63.1016	87.5909
0.944	0.9978	3.306	5.204	5.724	5.22	5.912	17.4319	63.3333	88.0244
0.945	1.001	3.309	5.228	5.732	5.223	5.913	17.4634	63.3544	88.4154
0.946	1.007	3.32	5.207	5.74	5.233	5.921	17.5435	63.4435	87.9412
0.947	1.007	3.33	5.231	5.758	5.247	5.926	17.4887	63.4648	88.272
0.948	1.014	3.324	5.239	5.763	5.268	5.931	17.595	63.0979	88.3325
0.949	1.017	3.332	5.236	5.767	5.262	5.956	17.6348	63.3219	87.9113
0.95	1.02	3.342	5.244	5.778	5.262	5.944	17.6532	63.512	88.2234
0.951	1.024	3.339	5.258	5.783	5.266	5.967	17.7071	63.4068	88.118
0.952	1.027	3.351	5.241	5.786	5.284	5.951	17.7497	63.4179	88.0692
0.953	1.032	3.347	5.25	5.803	5.282	5.965	17.7839	63.3661	88.0134
0.954	1.038	3.35	5.267	5.81	5.288	5.989	17.8657	63.351	87.9446
0.955	1.04	3.369	5.263	5.808	5.284	5.981	17.9063	63.7585	87.9953
0.956	1.045	3.38	5.257	5.818	5.297	5.987	17.9615	63.8097	87.8069
0.957	1.051	3.372	5.28	5.822	5.314	5.985	18.0522	63.455	88.2206
0.958	1.054	3.375	5.275	5.83	5.316	5.993	18.0789	63.4876	88.0194
0.959	1.057	3.386	5.282	5.844	5.324	6.002	18.0869	63.5988	88.004
0.96	1.059	3.391	5.3	5.848	5.324	6.025	18.1088	63.6927	87.9668
0.961	1.064	3.392	5.289	5.861	5.333	6.036	18.1539	63.604	87.6243
0.962	1.069	3.395	5.302	5.865	5.339	6.038	18.2268	63.5887	87.8105
0.963	1.073	3.401	5.299	5.871	5.357	6.045	18.2763	63.487	87.6592
0.964	1.077	3.411	5.3	5.882	5.349	6.042	18.3101	63.7689	87.7193
0.965	1.08	3.41	5.308	5.885	5.354	6.044	18.3517	63.6907	87.8226
0.966	1.087	3.407	5.303	5.895	5.369	6.039	18.4394	63.4569	87.8126
0.967	1.091	3.412	5.331	5.903	5.371	6.055	18.4821	63.5264	88.0429
0.968	1.095	3.425	5.34	5.908	5.375	6.053	18.5342	63.7209	88.2207
0.969	1.1	3.419	5.322	5.911	5.372	6.052	18.6094	63.6448	87.9379
0.97	1.101	3.425	5.337	5.922	5.393	6.054	18.5917	63.5082	88.1566
0.971	1.105	3.436	5.351	5.926	5.395	6.069	18.6466	63.6886	88.1694
0.972	1.109	3.439	5.343	5.942	5.394	6.086	18.6638	63.756	87.7917
0.973	1.112	3.448	5.353	5.936	5.399	6.091	18.7331	63.8637	87.8838
0.974	1.119	3.457	5.368	5.956	5.416	6.086	18.7878	63.8294	88.2024
0.975	1.124	3.46	5.346	5.952	5.422	6.097	18.8844	63.8141	87.6825
0.976	1.125	3.465	5.368	5.954	5.426	6.109	18.8949	63.8592	87.8704
0.977	1.129	3.462	5.371	5.975	5.42	6.101	18.8954	63.8745	88.0348
0.978	1.134	3.472	5.379	5.979	5.432	6.102	18.9664	63.9175	88.1514
0.979	1.138	3.479	5.395	5.995	5.462	6.108	18.9825	63.6946	88.3268
0.98	1.144	3.484	5.384	5.991	5.459	6.128	19.0953	63.8212	87.859
0.981	1.146	3.481	5.404	5.998	5.456	6.131	19.1064	63.8013	88.1422
0.982	1.149	3.483	5.407	6.009	5.463	6.132	19.1213	63.7562	88.1768
0.983	1.157	3.493	5.386	6.014	5.473	6.152	19.2384	63.8224	87.5488
0.984	1.16	3.49	5.422	6.028	5.486	6.148	19.2435	63.6165	88.1913
0.985	1.164	3.498	5.419	6.042	5.487	6.153	19.2651	63.7507	88.0709
0.986	1.167	3.515	5.399	6.034	5.484	6.16	19.3404	64.0956	87.6461
0.987	1.17	3.515	5.443	6.033	5.495	6.149	19.3933	63.9672	88.5185
0.988	1.175	3.521	5.446	6.056	5.502	6.167	19.4022	63.9949	88.3087
0.989	1.18	3.52	5.429	6.066	5.503	6.179	19.4527	63.9651	87.8621
0.99	1.184	3.528	5.462	6.07	5.51	6.195	19.5058	64.029	88.1679
0.991	1.187	3.537	5.454	6.068	5.523	6.209	19.5616	64.0413	87.8402
0.992	1.194	3.538	5.462	6.072	5.522	6.201	19.664	64.071	88.0826
0.993	1.198	3.543	5.467	6.087	5.537	6.19	19.6813	63.9877	88.3199
0.994	1.199	3.549	5.458	6.083	5.528	6.2	19.7107	64.2004	88.0323
0.995	1.204	3.545	5.458	6.102	5.535	6.213	19.7312	64.047	87.8481
0.996	1.208	3.55	5.479	6.107	5.549	6.217	19.7806	63.9755	88.1293
0.997	1.211	3.555	5.496	6.102	5.555	6.222	19.8459	63.9964	88.3317
0.998	1.217	3.562	5.494	6.11	5.554	6.236	19.9182	64.134	88.1013
0.999	1.219	3.567	5.496	6.114	5.57	6.239	19.9379	64.0395	88.091
1	1.226	3.562	5.508	6.141	5.568	6.238	19.9642	63.9727	88.2975
1.001	1.231	3.574	5.503	6.14	5.571	6.247	20.0489	64.1536	88.0903
1.002	1.23	3.577	5.495	6.144	5.582	6.26	20.0195	64.081	87.7796
1.003	1.237	3.58	5.516	6.149	5.595	6.252	20.1171	63.9857	88.2278
1.004	1.241	3.586	5.502	6.152	5.601	6.272	20.1723	64.0243	87.7232
1.005	1.245	3.591	5.531	6.156	5.606	6.27	20.2242	64.0564	88.2137
1.006	1.25	3.593	5.541	6.164	5.596	6.272	20.279	64.2066	88.345
1.007	1.251	3.603	5.528	6.157	5.621	6.274	20.3183	64.0989	88.1097
1.008	1.256	3.606	5.542	6.173	5.63	6.299	20.3467	64.0497	87.9822
1.009	1.263	3.611	5.554	6.187	5.614	6.283	20.4138	64.3213	88.3973
1.01	1.263	3.624	5.542	6.185	5.63	6.295	20.4204	64.3695	88.0381
1.011	1.268	3.628	5.562	6.196	5.646	6.298	20.4648	64.2579	88.3137
1.012	1.275	3.621	5.554	6.209	5.652	6.303	20.5347	64.0658	88.1168
1.013	1.277	3.623	5.55	6.207	5.644	6.321	20.5736	64.1921	87.8026
1.014	1.284	3.629	5.572	6.217	5.649	6.323	20.6531	64.2415	88.1227
1.015	1.287	3.642	5.583	6.215	5.658	6.328	20.708	64.369	88.2269
1.016	1.288	3.641	5.562	6.237	5.658	6.33	20.651	64.3514	87.8673
1.017	1.293	3.647	5.58	6.237	5.667	6.332	20.7311	64.355	88.1238
1.018	1.299	3.652	5.574	6.236	5.68	6.343	20.8307	64.2958	87.8764
1.019	1.302	3.648	5.588	6.24	5.689	6.343	20.8654	64.1238	88.0971
1.02	1.303	3.651	5.581	6.256	5.686	6.356	20.828	64.2103	87.8068
1.021	1.308	3.658	5.585	6.264	5.697	6.366	20.8812	64.2092	87.7317
1.022	1.313	3.665	5.612	6.266	5.704	6.367	20.9544	64.2532	88.142
1.023	1.317	3.672	5.612	6.272	5.698	6.377	20.9981	64.4437	88.0038
1.024	1.322	3.678	5.591	6.261	5.706	6.387	21.1148	64.4585	87.5372
1.025	1.327	3.68	5.611	6.283	5.712	6.393	21.1205	64.4258	87.7679
1.026	1.33	3.68	5.615	6.308	5.725	6.391	21.0843	64.2795	87.8579
1.027	1.334	3.689	5.619	6.309	5.724	6.399	21.1444	64.4479	87.8106
1.028	1.338	3.684	5.632	6.306	5.731	6.399	21.2179	64.282	88.0138
1.029	1.34	3.688	5.633	6.299	5.737	6.405	21.2732	64.2845	87.9469
1.03	1.344	3.7	5.632	6.325	5.738	6.413	21.249	64.4824	87.8216
1.031	1.351	3.7	5.658	6.318	5.744	6.415	21.3834	64.415	88.1995
1.032	1.354	3.697	5.64	6.324	5.747	6.431	21.4105	64.3292	87.7002
1.033	1.358	3.705	5.65	6.339	5.746	6.418	21.4229	64.4796	88.0337
1.034	1.364	3.713	5.645	6.337	5.759	6.433	21.5244	64.473	87.7507
1.035	1.368	3.71	5.64	6.348	5.764	6.438	21.5501	64.365	87.6048
1.036	1.37	3.72	5.67	6.353	5.778	6.424	21.5646	64.3821	88.2628
1.037	1.378	3.722	5.686	6.36	5.785	6.435	21.6667	64.3388	88.3605
1.038	1.381	3.727	5.661	6.375	5.789	6.44	21.6627	64.3807	87.9037
1.039	1.38	3.734	5.687	6.376	5.784	6.451	21.6437	64.5574	88.1569
1.04	1.387	3.741	5.682	6.388	5.78	6.456	21.7126	64.7232	88.0112
1.041	1.391	3.738	5.676	6.394	5.801	6.461	21.7548	64.4372	87.8502
1.042	1.39	3.744	5.697	6.419	5.818	6.47	21.6545	64.352	88.0525
1.043	1.394	3.754	5.704	6.415	5.808	6.471	21.7303	64.635	88.1471
1.044	1.4	3.753	5.697	6.412	5.825	6.48	21.8341	64.4292	87.9167
1.045	1.407	3.76	5.715	6.42	5.829	6.478	21.9159	64.5051	88.2217
1.046	1.408	3.773	5.721	6.444	5.82	6.472	21.8498	64.8282	88.3962
1.047	1.414	3.773	5.713	6.439	5.83	6.483	21.9599	64.717	88.1228
1.048	1.417	3.778	5.721	6.46	5.838	6.494	21.935	64.7139	88.0967
1.049	1.42	3.786	5.725	6.463	5.838	6.503	21.9712	64.851	88.0363
1.05	1.425	3.789	5.724	6.455	5.845	6.511	22.0759	64.8246	87.9128
1.051	1.429	3.789	5.739	6.472	5.849	6.512	22.0797	64.7803	88.1296
1.052	1.432	3.792	5.754	6.471	5.863	6.518	22.1295	64.6768	88.2786
1.053	1.436	3.798	5.757	6.49	5.87	6.526	22.1263	64.7019	88.2164
1.054	1.441	3.792	5.763	6.489	5.88	6.519	22.2068	64.4898	88.4031
1.055	1.445	3.8	5.776	6.486	5.875	6.517	22.2787	64.6809	88.6297
1.056	1.45	3.807	5.765	6.505	5.873	6.549	22.2905	64.8221	88.0287
1.057	1.454	3.808	5.764	6.505	5.896	6.554	22.352	64.5862	87.9463
1.058	1.458	3.809	5.775	6.507	5.889	6.538	22.4066	64.6799	88.3298
1.059	1.462	3.811	5.775	6.524	5.889	6.55	22.4096	64.7139	88.1679
1.06	1.467	3.826	5.784	6.532	5.903	6.565	22.4587	64.8145	88.1036
1.061	1.47	3.82	5.782	6.535	5.915	6.565	22.4943	64.5816	88.0731
1.062	1.474	3.829	5.774	6.546	5.922	6.576	22.5176	64.6572	87.8041
1.063	1.477	3.843	5.783	6.551	5.924	6.568	22.5462	64.8717	88.0481
1.064	1.485	3.835	5.795	6.562	5.932	6.584	22.6303	64.6494	88.0164
1.065	1.488	3.832	5.803	6.573	5.924	6.584	22.6381	64.686	88.1379
1.066	1.488	3.843	5.812	6.569	5.924	6.589	22.6518	64.8717	88.2076
1.067	1.494	3.84	5.818	6.579	5.945	6.6	22.7086	64.5921	88.1515
1.068	1.497	3.853	5.814	6.578	5.938	6.6	22.7577	64.8872	88.0909
1.069	1.499	3.86	5.816	6.594	5.934	6.604	22.7328	65.0489	88.0678
1.07	1.505	3.851	5.831	6.592	5.954	6.605	22.8307	64.6792	88.2816
1.071	1.509	3.854	5.828	6.608	5.957	6.605	22.836	64.697	88.2362
1.072	1.514	3.88	5.835	6.619	5.957	6.621	22.8736	65.1335	88.1287
1.073	1.515	3.876	5.842	6.607	5.969	6.618	22.9302	64.9355	88.2744
1.074	1.521	3.879	5.84	6.616	5.975	6.62	22.9897	64.9205	88.2175
1.075	1.524	3.884	5.843	6.62	5.972	6.625	23.0211	65.0368	88.1962
1.076	1.528	3.885	5.866	6.623	5.971	6.642	23.0711	65.0645	88.3168
1.077	1.533	3.889	5.86	6.634	5.972	6.65	23.1082	65.1206	88.1203
1.078	1.537	3.893	5.862	6.645	6	6.645	23.1302	64.8833	88.2167
1.079	1.543	3.896	5.874	6.647	6	6.64	23.2135	64.9333	88.4639
1.08	1.546	3.898	5.862	6.659	6.005	6.673	23.2167	64.9126	87.8465
1.081	1.548	3.9	5.873	6.658	6.009	6.668	23.2502	64.9026	88.0774
1.082	1.551	3.907	5.875	6.664	6.024	6.677	23.2743	64.8572	87.9886
1.083	1.556	3.909	5.885	6.678	6.016	6.669	23.3004	64.9767	88.2441
1.084	1.56	3.909	5.912	6.681	6.008	6.685	23.3498	65.0632	88.4368
1.085	1.563	3.918	5.893	6.682	6.023	6.688	23.3912	65.0506	88.113
1.086	1.57	3.922	5.895	6.685	6.029	6.696	23.4854	65.0523	88.0376
1.087	1.576	3.923	5.898	6.702	6.029	6.701	23.5154	65.0688	88.0167
1.088	1.573	3.929	5.904	6.698	6.039	6.717	23.4846	65.0604	87.8964
1.089	1.582	3.937	5.904	6.713	6.049	6.705	23.5662	65.0851	88.0537
1.09	1.586	3.938	5.925	6.72	6.055	6.711	23.6012	65.0372	88.2879
1.091	1.587	3.942	5.936	6.714	6.064	6.732	23.6372	65.0066	88.1759
1.092	1.593	3.941	5.922	6.732	6.064	6.735	23.6631	64.9901	87.9287
1.093	1.598	3.94	5.925	6.739	6.067	6.727	23.7127	64.9415	88.0779
1.094	1.601	3.949	5.926	6.756	6.079	6.724	23.6974	64.9613	88.1321
1.095	1.604	3.955	5.917	6.76	6.072	6.729	23.7278	65.1351	87.9328
1.096	1.606	3.96	5.949	6.753	6.088	6.745	23.782	65.046	88.1987
1.097	1.611	3.959	5.948	6.761	6.086	6.742	23.8278	65.0509	88.2231
1.098	1.613	3.959	5.925	6.769	6.084	6.741	23.8292	65.0723	87.895
1.099	1.618	3.972	5.941	6.761	6.09	6.752	23.9314	65.2217	87.9887
1.1	1.626	3.972	5.955	6.78	6.111	6.761	23.9823	64.9976	88.0787
1.101	1.628	3.986	5.95	6.794	6.104	6.784	23.9623	65.3014	87.7064
1.102	1.632	3.978	5.942	6.786	6.104	6.771	24.0495	65.1704	87.7566
1.103	1.638	3.98	5.96	6.809	6.121	6.774	24.0564	65.0221	87.9835
1.104	1.639	3.993	5.954	6.818	6.127	6.779	24.0393	65.1706	87.8301
1.105	1.646	3.996	5.972	6.819	6.116	6.787	24.1384	65.3368	87.9917
1.106	1.648	3.989	5.975	6.823	6.131	6.786	24.1536	65.0628	88.0489
1.107	1.651	4.001	5.966	6.826	6.142	6.812	24.1869	65.1416	87.5807
1.108	1.651	4.004	5.994	6.83	6.134	6.797	24.1728	65.2755	88.186
1.109	1.656	4.001	6.015	6.831	6.145	6.801	24.2424	65.1098	88.4429
1.11	1.659	4.008	6	6.859	6.146	6.814	24.1872	65.2131	88.054
1.111	1.666	4.01	5.992	6.86	6.155	6.814	24.2857	65.1503	87.9366
1.112	1.67	4.015	6.008	6.867	6.152	6.823	24.3192	65.2633	88.0551
1.113	1.671	4.034	6.007	6.866	6.161	6.827	24.3373	65.4764	87.9889
1.114	1.679	4.03	6.011	6.876	6.169	6.829	24.4183	65.3266	88.0217
1.115	1.683	4.031	6.034	6.878	6.156	6.832	24.4693	65.4808	88.3197
1.116	1.686	4.035	6.015	6.878	6.176	6.845	24.5129	65.3336	87.8744
1.117	1.687	4.037	6.01	6.905	6.186	6.845	24.4316	65.2603	87.8013
1.118	1.691	4.036	6.04	6.886	6.196	6.846	24.5571	65.1388	88.2267
1.119	1.697	4.037	6.008	6.904	6.2	6.855	24.58	65.1129	87.6441
1.12	1.701	4.039	6.023	6.916	6.192	6.848	24.5951	65.2293	87.9527
1.121	1.705	4.045	6.05	6.919	6.197	6.85	24.6423	65.2735	88.3212
1.122	1.706	4.056	6.031	6.924	6.212	6.848	24.6389	65.293	88.0695
1.123	1.713	4.053	6.05	6.933	6.203	6.873	24.7079	65.3393	88.0256
1.124	1.714	4.063	6.056	6.94	6.21	6.886	24.6974	65.4267	87.9466
1.125	1.719	4.065	6.042	6.925	6.218	6.881	24.8231	65.3747	87.807
1.126	1.724	4.071	6.054	6.94	6.219	6.883	24.8415	65.4607	87.9558
1.127	1.727	4.078	6.059	6.969	6.225	6.87	24.7812	65.51	88.195
1.128	1.729	4.073	6.066	6.962	6.235	6.874	24.8348	65.3248	88.2456
1.129	1.729	4.083	6.069	6.97	6.221	6.9	24.8063	65.6325	87.9565
1.13	1.738	4.076	6.054	6.971	6.232	6.911	24.9319	65.4044	87.5995
1.131	1.745	4.083	6.078	6.977	6.237	6.901	25.0108	65.4642	88.0742
1.132	1.746	4.082	6.071	6.982	6.242	6.905	25.0072	65.3957	87.9218
1.133	1.748	4.083	6.086	6.994	6.249	6.918	24.9929	65.3384	87.9734
1.134	1.756	4.089	6.061	7.004	6.248	6.917	25.0714	65.4449	87.6247
1.135	1.759	4.092	6.099	7.012	6.25	6.938	25.0856	65.472	87.9072
1.136	1.763	4.089	6.099	7.006	6.266	6.944	25.1641	65.2569	87.8312
1.137	1.765	4.103	6.101	7.014	6.274	6.934	25.164	65.3969	87.9867
1.138	1.77	4.098	6.117	7.026	6.28	6.948	25.1921	65.2548	88.0397
1.139	1.774	4.093	6.103	7.034	6.281	6.961	25.2204	65.1648	87.6742
1.14	1.774	4.106	6.097	7.024	6.298	6.951	25.2563	65.1953	87.714
1.141	1.779	4.104	6.105	7.034	6.287	6.949	25.2914	65.2776	87.8544
1.142	1.784	4.124	6.124	7.052	6.294	6.948	25.2978	65.5227	88.1405
1.143	1.787	4.129	6.106	7.045	6.297	6.955	25.3655	65.5709	87.793
1.144	1.793	4.139	6.125	7.054	6.313	6.975	25.4182	65.5631	87.8136
1.145	1.793	4.143	6.147	7.071	6.307	6.969	25.3571	65.6889	88.2049
1.146	1.8	4.143	6.13	7.088	6.321	6.969	25.395	65.5434	87.961
1.147	1.8	4.136	6.127	7.087	6.311	6.985	25.3986	65.5364	87.7165
1.148	1.806	4.133	6.151	7.085	6.313	6.988	25.4905	65.4681	88.0223
1.149	1.807	4.131	6.157	7.098	6.335	6.987	25.4579	65.2092	88.1208
1.15	1.812	4.15	6.142	7.099	6.33	6.982	25.5247	65.5608	87.9691
1.151	1.817	4.148	6.159	7.096	6.337	7.002	25.606	65.4568	87.9606
1.152	1.817	4.156	6.165	7.114	6.326	7.012	25.5412	65.6971	87.9207
1.153	1.822	4.151	6.162	7.106	6.329	7.005	25.6403	65.587	87.9657
1.154	1.832	4.157	6.169	7.111	6.338	7.007	25.7629	65.5885	88.0405
1.155	1.832	4.168	6.164	7.122	6.358	7.022	25.7231	65.5552	87.7813
1.156	1.839	4.171	6.183	7.134	6.352	7.007	25.778	65.6644	88.2403
1.157	1.84	4.163	6.18	7.156	6.359	7.025	25.7127	65.4663	87.9715
1.158	1.841	4.177	6.157	7.142	6.367	7.033	25.7771	65.6039	87.5444
1.159	1.846	4.176	6.188	7.148	6.372	7.039	25.8254	65.5367	87.9102
1.16	1.852	4.172	6.177	7.145	6.375	7.042	25.9202	65.4431	87.7166
1.161	1.854	4.184	6.194	7.164	6.38	7.02	25.8794	65.5799	88.2336
1.162	1.86	4.181	6.2	7.181	6.383	7.027	25.9017	65.5021	88.2311
1.163	1.858	4.188	6.196	7.177	6.394	7.054	25.8882	65.4989	87.8367
1.164	1.861	4.193	6.186	7.18	6.403	7.06	25.9192	65.4849	87.6204
1.165	1.868	4.192	6.207	7.198	6.385	7.065	25.9517	65.6539	87.8556
1.166	1.867	4.205	6.199	7.192	6.398	7.065	25.9594	65.7237	87.7424
1.167	1.873	4.21	6.222	7.206	6.414	7.075	25.9922	65.6377	87.9435
1.168	1.877	4.204	6.244	7.196	6.406	7.082	26.0839	65.626	88.1672
1.169	1.881	4.215	6.22	7.215	6.421	7.081	26.0707	65.644	87.8407
1.17	1.885	4.214	6.214	7.207	6.423	7.084	26.1551	65.608	87.7188
1.171	1.889	4.209	6.255	7.21	6.423	7.085	26.1997	65.5301	88.2851
1.172	1.895	4.216	6.23	7.224	6.431	7.093	26.232	65.5575	87.8331
1.173	1.895	4.227	6.24	7.24	6.418	7.092	26.174	65.8616	87.9865
1.174	1.899	4.22	6.242	7.227	6.44	7.098	26.2765	65.528	87.9403
1.175	1.9	4.219	6.248	7.24	6.44	7.102	26.2431	65.5124	87.9752
1.176	1.905	4.23	6.266	7.256	6.442	7.115	26.2541	65.6628	88.0675
1.177	1.908	4.229	6.256	7.245	6.444	7.115	26.3354	65.6269	87.9269
1.178	1.914	4.232	6.233	7.269	6.451	7.12	26.331	65.6022	87.5421
1.179	1.918	4.235	6.259	7.283	6.455	7.11	26.3353	65.6081	88.0309
1.18	1.921	4.237	6.258	7.299	6.437	7.127	26.3187	65.8226	87.8069
1.181	1.923	4.249	6.258	7.282	6.453	7.121	26.4076	65.8453	87.8809
1.182	1.932	4.254	6.267	7.275	6.462	7.134	26.5567	65.831	87.8469
1.183	1.935	4.248	6.287	7.304	6.474	7.131	26.4923	65.6163	88.1643
1.184	1.936	4.245	6.266	7.301	6.468	7.13	26.5169	65.6308	87.8822
1.185	1.937	4.258	6.267	7.304	6.465	7.145	26.5197	65.8623	87.7117
1.186	1.941	4.273	6.307	7.304	6.48	7.153	26.5745	65.9414	88.1728
1.187	1.946	4.28	6.291	7.318	6.475	7.149	26.592	66.1004	87.9983
1.188	1.95	4.281	6.277	7.313	6.493	7.164	26.6648	65.9325	87.6187
1.189	1.954	4.283	6.296	7.317	6.5	7.163	26.7049	65.8923	87.8961
1.19	1.958	4.28	6.278	7.328	6.489	7.175	26.7194	65.9578	87.4983
1.191	1.963	4.28	6.273	7.33	6.503	7.166	26.7803	65.8158	87.5384
1.192	1.965	4.287	6.31	7.349	6.501	7.173	26.7383	65.9437	87.9688
1.193	1.964	4.279	6.303	7.357	6.516	7.178	26.6957	65.6691	87.81
1.194	1.971	4.281	6.307	7.348	6.53	7.19	26.8236	65.559	87.719
1.195	1.978	4.297	6.315	7.348	6.511	7.188	26.9189	65.996	87.8548
1.196	1.983	4.29	6.31	7.367	6.52	7.184	26.9173	65.7976	87.8341
1.197	1.984	4.291	6.313	7.373	6.539	7.189	26.909	65.6217	87.8147
1.198	1.987	4.312	6.34	7.39	6.517	7.196	26.8877	66.1654	88.1045
1.199	1.993	4.298	6.343	7.393	6.535	7.206	26.9579	65.7689	88.0239
1.2	1.995	4.294	6.322	7.398	6.541	7.216	26.9668	65.6475	87.6109
1.201	2	4.31	6.313	7.401	6.543	7.21	27.0234	65.8719	87.5589
1.202	2.002	4.314	6.303	7.398	6.548	7.208	27.0614	65.8827	87.4445
1.203	2.004	4.319	6.342	7.41	6.545	7.215	27.0445	65.9893	87.9002
1.204	2.011	4.323	6.363	7.414	6.538	7.229	27.1244	66.1211	88.0205
1.205	2.017	4.32	6.372	7.41	6.549	7.213	27.22	65.9643	88.3405
1.206	2.016	4.324	6.357	7.442	6.55	7.248	27.0895	66.0153	87.707
1.207	2.02	4.329	6.36	7.438	6.551	7.253	27.1578	66.0815	87.6878
1.208	2.022	4.329	6.345	7.443	6.574	7.225	27.1665	65.8503	87.8201
1.209	2.024	4.341	6.35	7.443	6.574	7.243	27.1933	66.0329	87.6709
1.21	2.029	4.334	6.373	7.443	6.575	7.25	27.2605	65.9163	87.9035
1.211	2.033	4.323	6.369	7.46	6.586	7.25	27.252	65.6392	87.8483
1.212	2.037	4.325	6.39	7.476	6.585	7.259	27.2472	65.6796	88.0286
1.213	2.036	4.337	6.378	7.458	6.577	7.271	27.2995	65.9419	87.7183
1.214	2.041	4.342	6.367	7.46	6.57	7.264	27.3592	66.0883	87.6514
1.215	2.046	4.337	6.378	7.487	6.591	7.274	27.3274	65.8019	87.6822
1.216	2.052	4.35	6.388	7.467	6.587	7.28	27.4809	66.0392	87.7472
1.217	2.052	4.355	6.371	7.461	6.597	7.282	27.503	66.0149	87.4897
1.218	2.055	4.36	6.387	7.483	6.595	7.279	27.4623	66.1107	87.7456
1.219	2.062	4.364	6.415	7.484	6.592	7.274	27.5521	66.2015	88.1908
1.22	2.062	4.367	6.388	7.492	6.602	7.287	27.5227	66.1466	87.663
1.221	2.065	4.369	6.403	7.497	6.606	7.3	27.5444	66.1368	87.7123
1.222	2.075	4.358	6.392	7.526	6.62	7.302	27.5711	65.8308	87.5377
1.223	2.076	4.364	6.372	7.513	6.618	7.297	27.6321	65.9414	87.3236
1.224	2.075	4.369	6.405	7.532	6.618	7.302	27.5491	66.0169	87.7157
1.225	2.078	4.378	6.403	7.531	6.633	7.31	27.5926	66.0033	87.5923
1.226	2.084	4.389	6.411	7.529	6.636	7.303	27.6796	66.1392	87.7858
1.227	2.085	4.373	6.422	7.532	6.631	7.313	27.6819	65.9478	87.8162
1.228	2.087	4.375	6.426	7.533	6.633	7.317	27.7048	65.9581	87.8229
1.229	2.089	4.389	6.427	7.546	6.626	7.313	27.6835	66.2391	87.8846
1.23	2.099	4.399	6.44	7.572	6.641	7.321	27.7205	66.24	87.9661
1.231	2.1	4.398	6.416	7.556	6.644	7.322	27.7925	66.1951	87.6263
1.232	2.106	4.401	6.438	7.55	6.651	7.33	27.894	66.1705	87.8308
1.233	2.107	4.399	6.454	7.561	6.652	7.34	27.8667	66.1305	87.9292
1.234	2.107	4.397	6.443	7.576	6.666	7.344	27.8115	65.9616	87.7315
1.235	2.109	4.403	6.431	7.567	6.659	7.324	27.871	66.121	87.8072
1.236	2.115	4.407	6.457	7.578	6.658	7.34	27.9097	66.1911	87.97
1.237	2.118	4.406	6.44	7.581	6.668	7.339	27.9383	66.0768	87.7504
1.238	2.126	4.414	6.454	7.591	6.666	7.356	28.0069	66.2166	87.7379
1.239	2.129	4.427	6.465	7.603	6.671	7.37	28.0021	66.3619	87.7205
1.24	2.13	4.42	6.431	7.624	6.666	7.37	27.9381	66.3066	87.2592
1.241	2.135	4.417	6.494	7.636	6.671	7.363	27.9597	66.212	88.1977
1.242	2.137	4.431	6.492	7.629	6.692	7.371	28.0115	66.2134	88.0749
1.243	2.143	4.43	6.468	7.632	6.699	7.376	28.0791	66.1293	87.6898
1.244	2.148	4.413	6.493	7.632	6.683	7.383	28.1446	66.0332	87.9453
1.245	2.148	4.431	6.501	7.627	6.692	7.389	28.1631	66.2134	87.9821
1.246	2.151	4.445	6.476	7.652	6.686	7.373	28.1103	66.4822	87.834
1.247	2.156	4.436	6.498	7.64	6.687	7.39	28.2199	66.3377	87.9296
1.248	2.156	4.431	6.506	7.64	6.698	7.41	28.2199	66.1541	87.8003
1.249	2.165	4.451	6.469	7.654	6.721	7.423	28.2859	66.2253	87.148
1.25	2.163	4.452	6.494	7.658	6.728	7.414	28.245	66.1712	87.591
1.251	2.166	4.453	6.515	7.657	6.71	7.4	28.2878	66.3636	88.0405
1.252	2.169	4.452	6.488	7.672	6.72	7.404	28.2716	66.25	87.6283
1.253	2.173	4.449	6.509	7.668	6.724	7.43	28.3386	66.166	87.6043
1.254	2.176	4.458	6.502	7.681	6.738	7.445	28.3296	66.1621	87.3338
1.255	2.178	4.471	6.515	7.687	6.728	7.449	28.3335	66.4536	87.4614
1.256	2.187	4.458	6.516	7.688	6.746	7.424	28.4469	66.0836	87.7694
1.257	2.184	4.455	6.513	7.697	6.745	7.417	28.3747	66.0489	87.8118
1.258	2.188	4.468	6.525	7.697	6.744	7.442	28.4267	66.2515	87.678
1.259	2.191	4.461	6.525	7.708	6.741	7.424	28.425	66.1771	87.8906
1.26	2.197	4.454	6.527	7.719	6.738	7.454	28.4622	66.1027	87.5637
1.261	2.196	4.466	6.562	7.719	6.746	7.446	28.4493	66.2022	88.1278
1.262	2.205	4.462	6.549	7.731	6.759	7.45	28.5215	66.0157	87.906
1.263	2.21	4.465	6.522	7.72	6.759	7.46	28.6269	66.0601	87.4263
1.264	2.209	4.479	6.537	7.723	6.749	7.457	28.6029	66.3654	87.6626
1.265	2.215	4.484	6.521	7.746	6.769	7.444	28.5954	66.2432	87.6008
1.266	2.214	4.482	6.547	7.744	6.758	7.471	28.5899	66.3214	87.6322
1.267	2.219	4.48	6.565	7.741	6.752	7.475	28.6655	66.3507	87.8261
1.268	2.225	4.492	6.523	7.743	6.756	7.474	28.7356	66.4891	87.2759
1.269	2.223	4.494	6.537	7.755	6.774	7.479	28.6654	66.3419	87.4047
1.27	2.225	4.493	6.569	7.752	6.777	7.481	28.7023	66.2978	87.8091
1.271	2.227	4.49	6.555	7.75	6.783	7.482	28.7355	66.1949	87.6103
1.272	2.235	4.505	6.568	7.762	6.788	7.477	28.7941	66.3671	87.8427
1.273	2.237	4.499	6.592	7.764	6.778	7.469	28.8125	66.3765	88.2581
1.274	2.242	4.506	6.575	7.771	6.785	7.49	28.8509	66.4112	87.7837
1.275	2.244	4.509	6.58	7.769	6.797	7.49	28.884	66.3381	87.8505
1.276	2.247	4.505	6.588	7.781	6.796	7.5	28.878	66.289	87.84
1.277	2.25	4.507	6.597	7.78	6.79	7.501	28.9203	66.377	87.9483
1.278	2.256	4.518	6.592	7.786	6.792	7.508	28.9751	66.5194	87.7997
1.279	2.26	4.527	6.616	7.789	6.812	7.501	29.0153	66.4562	88.2016
1.28	2.263	4.521	6.624	7.797	6.806	7.498	29.024	66.4267	88.3436
1.281	2.266	4.517	6.598	7.803	6.809	7.531	29.0401	66.3387	87.6112
1.282	2.259	4.525	6.624	7.818	6.816	7.526	28.8949	66.3879	88.0149
1.283	2.272	4.534	6.621	7.802	6.836	7.528	29.1207	66.3253	87.9517
1.284	2.274	4.522	6.618	7.818	6.822	7.508	29.0867	66.2856	88.146
1.285	2.276	4.526	6.621	7.825	6.815	7.524	29.0863	66.4123	87.9984
1.286	2.283	4.55	6.615	7.83	6.822	7.545	29.1571	66.696	87.674
1.287	2.282	4.554	6.611	7.833	6.834	7.531	29.1332	66.6374	87.7838
1.288	2.288	4.543	6.603	7.839	6.829	7.538	29.1874	66.5251	87.5962
1.289	2.288	4.553	6.596	7.849	6.845	7.575	29.1502	66.5157	87.0759
1.29	2.288	4.548	6.614	7.855	6.867	7.561	29.1279	66.2298	87.4752
1.291	2.29	4.543	6.63	7.857	6.848	7.573	29.146	66.3405	87.5479
1.292	2.296	4.551	6.602	7.849	6.832	7.578	29.2521	66.613	87.1206
1.293	2.3	4.559	6.632	7.872	6.849	7.562	29.2175	66.5645	87.7017
1.294	2.304	4.557	6.639	7.872	6.867	7.554	29.2683	66.3609	87.8872
1.295	2.313	4.57	6.628	7.874	6.87	7.569	29.3752	66.5211	87.5677
1.296	2.311	4.567	6.639	7.878	6.857	7.566	29.3349	66.6035	87.7478
1.297	2.314	4.568	6.626	7.883	6.86	7.572	29.3543	66.5889	87.5066
1.298	2.323	4.573	6.639	7.876	6.872	7.586	29.4947	66.5454	87.5165
1.299	2.326	4.563	6.655	7.883	6.864	7.578	29.5065	66.4773	87.82
1.3	2.324	4.572	6.667	7.886	6.856	7.585	29.47	66.6861	87.8972

## Sheet: Figure 3e
	Current density/mA·cm-2
Potential/V vs. RHE	BiVO4	BiVO4/NiFeOx	BiVO4/N:NiFeOx
1.2	0.00742	0.00921	0.00999
1.201	0.00744	0.00922	0.00999
1.202	0.00745	0.00923	0.01
1.203	0.00745	0.00924	0.01
1.204	0.00748	0.00927	0.01001
1.205	0.0075	0.00929	0.01001
1.206	0.0075	0.00928	0.01002
1.207	0.00752	0.00929	0.01003
1.208	0.00751	0.00928	0.01001
1.209	0.00753	0.00931	0.01002
1.21	0.00755	0.00935	0.01002
1.211	0.00756	0.00937	0.01003
1.212	0.00757	0.00937	0.01004
1.213	0.00756	0.00938	0.01006
1.214	0.00757	0.00939	0.01006
1.215	0.00759	0.00941	0.01008
1.216	0.0076	0.00939	0.01007
1.217	0.00762	0.0094	0.01008
1.218	0.00763	0.00941	0.01009
1.219	0.00764	0.00942	0.01007
1.22	0.00765	0.00945	0.01007
1.221	0.00766	0.00945	0.01007
1.222	0.00767	0.00945	0.01007
1.223	0.00768	0.00948	0.01007
1.224	0.00769	0.00948	0.01006
1.225	0.0077	0.00949	0.01008
1.226	0.00771	0.00951	0.01008
1.227	0.00772	0.00951	0.01006
1.228	0.00773	0.00953	0.01001
1.229	0.00774	0.00954	0.00983
1.23	0.00775	0.00954	0.00944
1.231	0.00776	0.00956	0.00939
1.232	0.00776	0.00956	0.00948
1.233	0.00776	0.00957	0.00958
1.234	0.00778	0.00959	0.00954
1.235	0.00778	0.00961	0.00952
1.236	0.00781	0.0096	0.00959
1.237	0.00782	0.0096	0.00968
1.238	0.00783	0.00961	0.0098
1.239	0.00783	0.00964	0.00985
1.24	0.00784	0.00964	0.00988
1.241	0.00785	0.00965	0.00992
1.242	0.00787	0.00967	0.00995
1.243	0.00786	0.00965	0.00996
1.244	0.00788	0.00967	0.00997
1.245	0.00789	0.00968	0.00998
1.246	0.00788	0.00969	0.00998
1.247	0.0079	0.00971	0.00999
1.248	0.00791	0.00971	0.01001
1.249	0.00791	0.00971	0.01001
1.25	0.00793	0.00972	0.01001
1.251	0.00793	0.00973	0.01
1.252	0.00794	0.00974	0.01002
1.253	0.00793	0.00974	0.01003
1.254	0.00794	0.00975	0.01003
1.255	0.00796	0.00977	0.01004
1.256	0.00796	0.00975	0.01005
1.257	0.00797	0.00976	0.01004
1.258	0.00799	0.00977	0.01005
1.259	0.00798	0.00978	0.01005
1.26	0.008	0.0098	0.01006
1.261	0.00801	0.00979	0.01006
1.262	0.008	0.00981	0.01006
1.263	0.00801	0.00982	0.01006
1.264	0.00802	0.00983	0.01005
1.265	0.00802	0.00983	0.01005
1.266	0.00804	0.00984	0.01006
1.267	0.00804	0.00984	0.01006
1.268	0.00805	0.00986	0.01006
1.269	0.00806	0.00986	0.01005
1.27	0.00806	0.00986	0.01005
1.271	0.00808	0.00987	0.01006
1.272	0.00808	0.00987	0.01006
1.273	0.00807	0.00989	0.01007
1.274	0.00808	0.00989	0.01009
1.275	0.00808	0.00987	0.01008
1.276	0.0081	0.00988	0.01008
1.277	0.00811	0.00988	0.01009
1.278	0.00811	0.0099	0.01008
1.279	0.00812	0.00992	0.0101
1.28	0.00812	0.00992	0.01009
1.281	0.00813	0.00993	0.0101
1.282	0.00815	0.00994	0.0101
1.283	0.00815	0.00995	0.0101
1.284	0.00815	0.00995	0.01009
1.285	0.00815	0.00995	0.0101
1.286	0.00816	0.00995	0.01011
1.287	0.00818	0.00997	0.01012
1.288	0.00817	0.00997	0.01011
1.289	0.00818	0.00998	0.01011
1.29	0.00819	0.00998	0.01011
1.291	0.00819	0.00999	0.01009
1.292	0.0082	0.00999	0.0101
1.293	0.00819	0.01	0.01011
1.294	0.00819	0.01	0.01011
1.295	0.0082	0.01002	0.01012
1.296	0.00821	0.01	0.01012
1.297	0.00822	0.01	0.01012
1.298	0.00823	0.01001	0.01013
1.299	0.00823	0.01002	0.01013
1.3	0.00823	0.01003	0.01013
1.301	0.00824	0.01003	0.01014
1.302	0.00825	0.01004	0.01013
1.303	0.00826	0.01006	0.01015
1.304	0.00826	0.01006	0.01014
1.305	0.00826	0.01006	0.01015
1.306	0.00827	0.01008	0.01016
1.307	0.00826	0.01008	0.01014
1.308	0.00827	0.01011	0.01015
1.309	0.00828	0.01011	0.01016
1.31	0.00827	0.01012	0.01014
1.311	0.0083	0.01014	0.01016
1.312	0.00829	0.01014	0.01015
1.313	0.00828	0.01014	0.01017
1.314	0.0083	0.01015	0.01018
1.315	0.0083	0.01015	0.01017
1.316	0.00831	0.01016	0.01018
1.317	0.00832	0.01016	0.01019
1.318	0.00831	0.01017	0.01019
1.319	0.00833	0.01018	0.01019
1.32	0.00833	0.01019	0.01018
1.321	0.00833	0.01019	0.01019
1.322	0.00835	0.0102	0.01019
1.323	0.00834	0.01018	0.01019
1.324	0.00834	0.0102	0.01019
1.325	0.00835	0.0102	0.01019
1.326	0.00835	0.0102	0.01019
1.327	0.00837	0.01022	0.01019
1.328	0.00837	0.01021	0.01019
1.329	0.00837	0.01021	0.0102
1.33	0.00838	0.01022	0.01019
1.331	0.00838	0.01023	0.01018
1.332	0.00839	0.01022	0.01019
1.333	0.00838	0.01021	0.01021
1.334	0.00838	0.01022	0.01022
1.335	0.00839	0.01024	0.01022
1.336	0.00839	0.01023	0.0102
1.337	0.00841	0.01024	0.0102
1.338	0.00842	0.01025	0.01022
1.339	0.00842	0.01024	0.0102
1.34	0.00843	0.01023	0.01021
1.341	0.00843	0.01025	0.01022
1.342	0.00843	0.01025	0.01023
1.343	0.00844	0.01029	0.01024
1.344	0.00843	0.0103	0.01022
1.345	0.00844	0.01031	0.01023
1.346	0.00845	0.0103	0.01024
1.347	0.00845	0.01025	0.01024
1.348	0.00845	0.01023	0.01023
1.349	0.00845	0.01023	0.01023
1.35	0.00845	0.01024	0.01022
1.351	0.00847	0.01026	0.01024
1.352	0.00846	0.01027	0.01023
1.353	0.00845	0.0103	0.01024
1.354	0.00846	0.01031	0.01025
1.355	0.00846	0.01029	0.01025
1.356	0.00848	0.0103	0.01025
1.357	0.00848	0.01031	0.01025
1.358	0.00848	0.01031	0.01025
1.359	0.00849	0.01033	0.01026
1.36	0.0085	0.01035	0.01025
1.361	0.0085	0.01034	0.01025
1.362	0.00851	0.01035	0.01026
1.363	0.0085	0.01036	0.01026
1.364	0.00851	0.01036	0.01027
1.365	0.00851	0.01037	0.01027
1.366	0.00851	0.01037	0.01027
1.367	0.00853	0.01038	0.01028
1.368	0.00851	0.01037	0.01027
1.369	0.00852	0.01038	0.01027
1.37	0.00853	0.01039	0.01027
1.371	0.00853	0.01039	0.01026
1.372	0.00854	0.0104	0.01028
1.373	0.00853	0.0104	0.01029
1.374	0.00853	0.0104	0.01028
1.375	0.00855	0.01042	0.01029
1.376	0.00855	0.0104	0.01029
1.377	0.00855	0.0104	0.0103
1.378	0.00856	0.01041	0.01031
1.379	0.00856	0.01042	0.0103
1.38	0.00857	0.01044	0.01031
1.381	0.00857	0.01045	0.01031
1.382	0.00856	0.01044	0.01031
1.383	0.00858	0.01046	0.01032
1.384	0.00857	0.01045	0.01032
1.385	0.00858	0.01046	0.01031
1.386	0.00859	0.01047	0.01032
1.387	0.00858	0.01046	0.01031
1.388	0.00859	0.01046	0.01032
1.389	0.00859	0.01044	0.01031
1.39	0.00858	0.01042	0.01031
1.391	0.00859	0.01043	0.01031
1.392	0.00859	0.01044	0.01031
1.393	0.00858	0.01044	0.01033
1.394	0.00859	0.01045	0.01034
1.395	0.0086	0.01045	0.01033
1.396	0.00861	0.01045	0.01034
1.397	0.00861	0.01044	0.01034
1.398	0.00862	0.01045	0.01034
1.399	0.00862	0.01046	0.01035
1.4	0.00861	0.01045	0.01033
1.401	0.00863	0.01046	0.01034
1.402	0.00864	0.01047	0.01035
1.403	0.00863	0.01047	0.01034
1.404	0.00863	0.01048	0.01035
1.405	0.00864	0.01049	0.01035
1.406	0.00864	0.01048	0.01036
1.407	0.00864	0.01049	0.01036
1.408	0.00865	0.01049	0.01035
1.409	0.00865	0.01049	0.01035
1.41	0.00866	0.0105	0.01035
1.411	0.00866	0.01051	0.01034
1.412	0.00866	0.0105	0.01035
1.413	0.00864	0.0105	0.01037
1.414	0.00866	0.01051	0.01037
1.415	0.00867	0.01053	0.01038
1.416	0.00867	0.01051	0.01037
1.417	0.00867	0.01052	0.01038
1.418	0.00867	0.01052	0.01039
1.419	0.00867	0.01053	0.01039
1.42	0.00867	0.01054	0.01039
1.421	0.00867	0.01055	0.01039
1.422	0.00867	0.01055	0.01039
1.423	0.00868	0.01055	0.0104
1.424	0.00868	0.01056	0.0104
1.425	0.00868	0.01055	0.0104
1.426	0.00867	0.01057	0.01041
1.427	0.00868	0.01057	0.01041
1.428	0.00868	0.01058	0.01041
1.429	0.00868	0.01058	0.01041
1.43	0.00868	0.01058	0.0104
1.431	0.00869	0.01059	0.0104
1.432	0.00868	0.01059	0.0104
1.433	0.00867	0.01059	0.01043
1.434	0.00869	0.01061	0.01043
1.435	0.00869	0.01061	0.01042
1.436	0.0087	0.0106	0.01043
1.437	0.0087	0.0106	0.01044
1.438	0.00869	0.01059	0.01043
1.439	0.00869	0.01061	0.01043
1.44	0.00867	0.01062	0.01043
1.441	0.00855	0.01062	0.01044
1.442	0.0085	0.01063	0.01046
1.443	0.00861	0.01063	0.01044
1.444	0.00869	0.01064	0.01046
1.445	0.00872	0.01064	0.01047
1.446	0.00868	0.01065	0.01046
1.447	0.00861	0.01066	0.01046
1.448	0.00858	0.01065	0.01046
1.449	0.00853	0.01066	0.01046
1.45	0.0085	0.01066	0.01046
1.451	0.00852	0.01065	0.01045
1.452	0.0086	0.01065	0.01046
1.453	0.00861	0.01065	0.01048
1.454	0.00866	0.01066	0.01048
1.455	0.00874	0.01067	0.0105
1.456	0.00876	0.01068	0.01049
1.457	0.00877	0.01071	0.01049
1.458	0.00878	0.01075	0.0105
1.459	0.00876	0.01077	0.01049
1.46	0.00873	0.0108	0.0105
1.461	0.00857	0.01081	0.01051
1.462	0.00842	0.01081	0.0105
1.463	0.00843	0.01082	0.01051
1.464	0.00851	0.01081	0.0105
1.465	0.00849	0.01082	0.01051
1.466	0.00844	0.01084	0.01053
1.467	0.00839	0.01083	0.01052
1.468	0.00836	0.01084	0.01053
1.469	0.00838	0.01084	0.01052
1.47	0.00846	0.01084	0.01051
1.471	0.00854	0.01083	0.01052
1.472	0.00859	0.01083	0.01052
1.473	0.00862	0.01082	0.01053
1.474	0.00865	0.01082	0.01054
1.475	0.00868	0.01083	0.01054
1.476	0.00871	0.01081	0.01053
1.477	0.00871	0.01081	0.01053
1.478	0.00871	0.0108	0.01052
1.479	0.00872	0.01081	0.01052
1.48	0.00872	0.01081	0.01051
1.481	0.00873	0.01082	0.01052
1.482	0.00873	0.01082	0.01053
1.483	0.00873	0.01081	0.01052
1.484	0.00874	0.01082	0.01052
1.485	0.00874	0.01083	0.01053
1.486	0.00873	0.01083	0.01053
1.487	0.00874	0.01084	0.01053
1.488	0.00875	0.01083	0.01053
1.489	0.00876	0.01084	0.01053
1.49	0.00876	0.01086	0.01053
1.491	0.00877	0.01086	0.01054
1.492	0.00877	0.01086	0.01055
1.493	0.00876	0.01086	0.01057
1.494	0.00876	0.01087	0.01059
1.495	0.00877	0.01089	0.01061
1.496	0.00877	0.01087	0.01061
1.497	0.00879	0.01087	0.01061
1.498	0.00879	0.01088	0.01062
1.499	0.00879	0.01088	0.01061
1.5	0.00881	0.0109	0.01062
1.501	0.0088	0.0109	0.01062
1.502	0.0088	0.01089	0.01062
1.503	0.00881	0.01091	0.01063
1.504	0.0088	0.01091	0.01063
1.505	0.00881	0.01093	0.01062
1.506	0.00881	0.01093	0.01063
1.507	0.00881	0.01094	0.01064
1.508	0.00882	0.01093	0.01065
1.509	0.00883	0.01091	0.01064
1.51	0.00883	0.01092	0.01062
1.511	0.00884	0.01094	0.01062
1.512	0.00884	0.01092	0.01061
1.513	0.00882	0.01093	0.01063
1.514	0.00884	0.01095	0.01065
1.515	0.00882	0.01095	0.01064
1.516	0.00884	0.01095	0.01065
1.517	0.00885	0.01094	0.01065
1.518	0.00885	0.01095	0.01066
1.519	0.00885	0.01097	0.01066
1.52	0.00886	0.01097	0.01066
1.521	0.00887	0.011	0.01067
1.522	0.00887	0.01103	0.01069
1.523	0.00885	0.01105	0.01069
1.524	0.00887	0.01105	0.01068
1.525	0.00887	0.01105	0.01069
1.526	0.00888	0.01105	0.01069
1.527	0.00888	0.01105	0.0107
1.528	0.00888	0.01104	0.01069
1.529	0.00889	0.01105	0.0107
1.53	0.0089	0.01105	0.0107
1.531	0.00889	0.01106	0.0107
1.532	0.0089	0.01109	0.01071
1.533	0.0089	0.0111	0.01072
1.534	0.00892	0.01111	0.01072
1.535	0.00894	0.01113	0.01073
1.536	0.00895	0.01113	0.01072
1.537	0.00895	0.01113	0.01073
1.538	0.00895	0.01115	0.01074
1.539	0.00894	0.01116	0.01073
1.54	0.00893	0.01119	0.01074
1.541	0.00891	0.01119	0.01075
1.542	0.0089	0.01119	0.01075
1.543	0.0089	0.01121	0.01076
1.544	0.00891	0.0112	0.01077
1.545	0.00895	0.01122	0.01076
1.546	0.00898	0.01123	0.01077
1.547	0.00901	0.01123	0.01078
1.548	0.00903	0.01124	0.01079
1.549	0.00904	0.01125	0.01079
1.55	0.00906	0.01125	0.01078
1.551	0.00907	0.01126	0.01078
1.552	0.00908	0.01124	0.0108
1.553	0.00907	0.01123	0.0108
1.554	0.00904	0.01123	0.01081
1.555	0.00885	0.01123	0.01082
1.556	0.00879	0.01122	0.01083
1.557	0.00859	0.01122	0.01082
1.558	0.00822	0.01122	0.01083
1.559	0.00788	0.01123	0.01085
1.56	0.00773	0.01123	0.01084
1.561	0.00776	0.01124	0.01085
1.562	0.00776	0.01126	0.01086
1.563	0.00764	0.01126	0.01085
1.564	0.00754	0.01128	0.01086
1.565	0.00748	0.01128	0.01087
1.566	0.00741	0.01128	0.01088
1.567	0.00737	0.01131	0.01089
1.568	0.00733	0.01132	0.01089
1.569	0.00729	0.01133	0.0109
1.57	0.00728	0.01135	0.0109
1.571	0.00729	0.01136	0.01089
1.572	0.00734	0.01137	0.01091
1.573	0.00741	0.01137	0.01092
1.574	0.00756	0.01138	0.01092
1.575	0.00768	0.0114	0.01094
1.576	0.00778	0.01139	0.01094
1.577	0.00785	0.01139	0.01095
1.578	0.00788	0.0114	0.01095
1.579	0.00789	0.01141	0.01096
1.58	0.00791	0.01142	0.01097
1.581	0.00793	0.01143	0.01098
1.582	0.00794	0.01143	0.01098
1.583	0.00798	0.01142	0.01099
1.584	0.00799	0.01142	0.011
1.585	0.00799	0.01145	0.011
1.586	0.00799	0.01147	0.01102
1.587	0.00799	0.01147	0.01102
1.588	0.00798	0.01148	0.01102
1.589	0.00798	0.01149	0.01103
1.59	0.00795	0.0115	0.01102
1.591	0.00792	0.01152	0.01104
1.592	0.00788	0.01152	0.01104
1.593	0.00788	0.01153	0.01106
1.594	0.00788	0.01153	0.01109
1.595	0.00782	0.01151	0.01108
1.596	0.00776	0.01151	0.0111
1.597	0.00774	0.01148	0.0111
1.598	0.00769	0.01147	0.01112
1.599	0.00766	0.01149	0.01113
1.6	0.00765	0.0115	0.01114
1.601	0.00768	0.01151	0.01115
1.602	0.00779	0.01152	0.01116
1.603	0.00797	0.01152	0.01116
1.604	0.00807	0.01153	0.01118
1.605	0.0081	0.01153	0.01119
1.606	0.00812	0.01154	0.0112
1.607	0.00815	0.01156	0.01122
1.608	0.00816	0.01155	0.01123
1.609	0.0082	0.01156	0.01125
1.61	0.00823	0.01158	0.01125
1.611	0.00825	0.01159	0.01126
1.612	0.00826	0.0116	0.01129
1.613	0.00825	0.0116	0.01133
1.614	0.00823	0.01161	0.01134
1.615	0.00823	0.01163	0.01137
1.616	0.00823	0.01162	0.01138
1.617	0.00823	0.01162	0.01141
1.618	0.00823	0.01164	0.01145
1.619	0.00823	0.01166	0.01146
1.62	0.00823	0.01168	0.0115
1.621	0.00824	0.01169	0.01152
1.622	0.00825	0.0117	0.01156
1.623	0.00826	0.01173	0.0116
1.624	0.00825	0.01172	0.01163
1.625	0.00818	0.01174	0.01167
1.626	0.00814	0.01175	0.01172
1.627	0.00813	0.01176	0.01175
1.628	0.00815	0.01177	0.01179
1.629	0.00816	0.01178	0.01185
1.63	0.00818	0.01179	0.01187
1.631	0.0082	0.01182	0.01194
1.632	0.00822	0.01183	0.01199
1.633	0.00825	0.01184	0.01206
1.634	0.00828	0.01186	0.01213
1.635	0.00828	0.01188	0.0122
1.636	0.00829	0.01188	0.01228
1.637	0.00829	0.0119	0.01236
1.638	0.00828	0.01191	0.01242
1.639	0.00828	0.01195	0.01252
1.64	0.00828	0.01196	0.0126
1.641	0.00827	0.01198	0.0127
1.642	0.00826	0.01201	0.01281
1.643	0.00823	0.01201	0.0129
1.644	0.00822	0.01205	0.01302
1.645	0.00819	0.01206	0.01314
1.646	0.00814	0.01208	0.01326
1.647	0.00808	0.0121	0.01339
1.648	0.00799	0.01212	0.01351
1.649	0.00793	0.01214	0.01366
1.65	0.00787	0.01215	0.01381
1.651	0.00781	0.01218	0.01397
1.652	0.00777	0.0122	0.01416
1.653	0.00771	0.01222	0.01436
1.654	0.00769	0.01224	0.01457
1.655	0.00773	0.01226	0.0148
1.656	0.00779	0.01226	0.015
1.657	0.00793	0.01228	0.01524
1.658	0.00807	0.01232	0.01551
1.659	0.00819	0.01234	0.01578
1.66	0.0082	0.01236	0.01608
1.661	0.00818	0.0124	0.01639
1.662	0.00815	0.01243	0.01672
1.663	0.00813	0.01244	0.01708
1.664	0.00813	0.01247	0.01745
1.665	0.00815	0.0125	0.01784
1.666	0.00817	0.01253	0.01826
1.667	0.00816	0.01255	0.01869
1.668	0.00818	0.01259	0.01916
1.669	0.00817	0.01261	0.01963
1.67	0.00816	0.01265	0.02012
1.671	0.00818	0.01268	0.02064
1.672	0.00817	0.01271	0.02115
1.673	0.00817	0.01274	0.02171
1.674	0.00818	0.01277	0.0223
1.675	0.00819	0.01281	0.02286
1.676	0.00823	0.01283	0.02344
1.677	0.00823	0.01286	0.02402
1.678	0.00823	0.0129	0.02461
1.679	0.00825	0.01294	0.0252
1.68	0.00827	0.01299	0.02579
1.681	0.00832	0.01302	0.02637
1.682	0.00838	0.01307	0.02692
1.683	0.00842	0.01311	0.02749
1.684	0.00847	0.01315	0.02805
1.685	0.00847	0.01319	0.0286
1.686	0.00847	0.01324	0.02912
1.687	0.00847	0.0133	0.02963
1.688	0.00846	0.01335	0.03015
1.689	0.00845	0.01341	0.03067
1.69	0.00845	0.01346	0.03119
1.691	0.00843	0.01351	0.03171
1.692	0.00842	0.01358	0.03226
1.693	0.00841	0.01364	0.03283
1.694	0.0084	0.0137	0.0334
1.695	0.00841	0.01377	0.03402
1.696	0.00842	0.0138	0.03467
1.697	0.00842	0.01386	0.03536
1.698	0.00844	0.01396	0.03608
1.699	0.00843	0.01406	0.0368
1.7	0.00844	0.01416	0.03759
1.701	0.00844	0.01427	0.03843
1.702	0.00845	0.01437	0.03934
1.703	0.00849	0.01448	0.04028
1.704	0.00856	0.01459	0.04126
1.705	0.00859	0.0147	0.04231
1.706	0.00861	0.01484	0.04338
1.707	0.00861	0.01499	0.04448
1.708	0.00861	0.01517	0.04568
1.709	0.00862	0.01533	0.0469
1.71	0.00861	0.01547	0.04817
1.711	0.00862	0.01564	0.04949
1.712	0.0086	0.0158	0.05087
1.713	0.00859	0.01597	0.05231
1.714	0.00859	0.01614	0.05377
1.715	0.00857	0.01631	0.05528
1.716	0.00856	0.0165	0.05682
1.717	0.00851	0.01668	0.05842
1.718	0.00845	0.01688	0.06008
1.719	0.00839	0.01713	0.06181
1.72	0.00832	0.01734	0.06352
1.721	0.00831	0.01758	0.06535
1.722	0.0084	0.01783	0.06719
1.723	0.00859	0.01808	0.06906
1.724	0.00881	0.01835	0.07101
1.725	0.00906	0.01863	0.073
1.726	0.00939	0.01892	0.07503
1.727	0.00965	0.01923	0.07712
1.728	0.00975	0.01955	0.0792
1.729	0.00981	0.01988	0.08133
1.73	0.00984	0.02023	0.08349
1.731	0.00986	0.02058	0.08571
1.732	0.00982	0.02092	0.08797
1.733	0.00968	0.0213	0.09024
1.734	0.00968	0.0217	0.09256
1.735	0.00974	0.02211	0.09488
1.736	0.00982	0.02252	0.09721
1.737	0.00986	0.02296	0.09963
1.738	0.0099	0.02341	0.1021
1.739	0.00991	0.02387	0.1045
1.74	0.00993	0.02436	0.107
1.741	0.00994	0.02485	0.1095
1.742	0.00995	0.02537	0.1121
1.743	0.00995	0.02591	0.1147
1.744	0.00996	0.02643	0.1173
1.745	0.00996	0.02697	0.1199
1.746	0.00998	0.02754	0.1225
1.747	0.00999	0.02812	0.1252
1.748	0.00999	0.02872	0.1279
1.749	0.01	0.02931	0.1306
1.75	0.01001	0.02993	0.1333
1.751	0.01003	0.03057	0.136
1.752	0.01002	0.03121	0.1388
1.753	0.01001	0.03188	0.1416
1.754	0.01002	0.03257	0.1444
1.755	0.01002	0.03325	0.1472
1.756	0.01005	0.03395	0.1501
1.757	0.01005	0.03469	0.1529
1.758	0.01007	0.03543	0.1558
1.759	0.01007	0.03618	0.1587
1.76	0.01008	0.0369	0.1616
1.761	0.01008	0.03766	0.1646
1.762	0.01009	0.03847	0.1675
1.763	0.01009	0.0393	0.1705
1.764	0.0101	0.04015	0.1735
1.765	0.01012	0.04098	0.1765
1.766	0.01012	0.04186	0.1795
1.767	0.01014	0.04275	0.1826
1.768	0.01014	0.04362	0.1856
1.769	0.01015	0.04453	0.1887
1.77	0.01016	0.04549	0.1919
1.771	0.01017	0.0464	0.1949
1.772	0.01018	0.04738	0.198
1.773	0.01017	0.04836	0.2012
1.774	0.01018	0.04934	0.2044
1.775	0.01019	0.05036	0.2076
1.776	0.01021	0.05138	0.2108
1.777	0.01022	0.05243	0.2141
1.778	0.01022	0.0535	0.2174
1.779	0.01023	0.05458	0.2207
1.78	0.01023	0.05567	0.224
1.781	0.01025	0.05676	0.2273
1.782	0.01025	0.0579	0.2308
1.783	0.01026	0.05906	0.2342
1.784	0.01026	0.06022	0.2376
1.785	0.01027	0.06143	0.241
1.786	0.01029	0.06265	0.2445
1.787	0.0103	0.06389	0.248
1.788	0.0103	0.06517	0.2515
1.789	0.01032	0.06644	0.2551
1.79	0.01032	0.06776	0.2587
1.791	0.01033	0.06907	0.2623
1.792	0.01034	0.07043	0.2659
1.793	0.01033	0.07182	0.2696
1.794	0.01034	0.07322	0.2734
1.795	0.01035	0.07466	0.2771
1.796	0.01037	0.0761	0.2808
1.797	0.01038	0.07756	0.2846
1.798	0.01039	0.07906	0.2884
1.799	0.01041	0.0806	0.2923
1.8	0.0104	0.08215	0.2961
1.801	0.01042	0.08373	0.3
1.802	0.01043	0.08534	0.304
1.803	0.01044	0.08698	0.308
1.804	0.01046	0.08866	0.3121
1.805	0.01046	0.09035	0.3161
1.806	0.01047	0.09206	0.3202
1.807	0.01048	0.09377	0.3243
1.808	0.0105	0.09553	0.3284
1.809	0.0105	0.09733	0.3326
1.81	0.01051	0.09917	0.3368
1.811	0.01052	0.101	0.341
1.812	0.01053	0.103	0.3454
1.813	0.01053	0.1049	0.3497
1.814	0.01054	0.1068	0.3542
1.815	0.01056	0.1088	0.3586
1.816	0.01057	0.1108	0.363
1.817	0.01059	0.1129	0.3676
1.818	0.0106	0.1151	0.3721
1.819	0.01062	0.1172	0.3766
1.82	0.01062	0.1194	0.3813
1.821	0.01064	0.1216	0.3859
1.822	0.01065	0.1238	0.3907
1.823	0.01065	0.126	0.3954
1.824	0.01066	0.1283	0.4002
1.825	0.01067	0.1307	0.4051
1.826	0.01069	0.1331	0.4099
1.827	0.0107	0.1355	0.4149
1.828	0.01071	0.138	0.4199
1.829	0.01073	0.1405	0.4249
1.83	0.01074	0.143	0.43
1.831	0.01076	0.1456	0.4351
1.832	0.01076	0.1482	0.4403
1.833	0.01077	0.1508	0.4456
1.834	0.01078	0.1536	0.4508
1.835	0.01079	0.1563	0.4561
1.836	0.01082	0.1591	0.4615
1.837	0.01084	0.1619	0.4669
1.838	0.01085	0.1648	0.4725
1.839	0.01087	0.1677	0.478
1.84	0.01087	0.1706	0.4836
1.841	0.01089	0.1736	0.4892
1.842	0.01091	0.1767	0.4949
1.843	0.01092	0.1798	0.5007
1.844	0.01093	0.1829	0.5066
1.845	0.01095	0.1861	0.5124
1.846	0.01096	0.1893	0.5183
1.847	0.01099	0.1926	0.5243
1.848	0.01099	0.1958	0.5303
1.849	0.01101	0.1992	0.5364
1.85	0.01103	0.2026	0.5426
1.851	0.01104	0.2061	0.5489
1.852	0.01106	0.2096	0.5552
1.853	0.01107	0.2132	0.5616
1.854	0.01108	0.2168	0.568
1.855	0.0111	0.2205	0.5746
1.856	0.01112	0.2242	0.5811
1.857	0.01114	0.228	0.5879
1.858	0.01116	0.2319	0.5946
1.859	0.01118	0.2358	0.6014
1.86	0.0112	0.2398	0.6083
1.861	0.01122	0.2438	0.6151
1.862	0.01123	0.2479	0.6222
1.863	0.01126	0.252	0.6294
1.864	0.01127	0.2562	0.6365
1.865	0.0113	0.2605	0.6438
1.866	0.01133	0.2648	0.6511
1.867	0.01134	0.2692	0.6586
1.868	0.01137	0.2738	0.6661
1.869	0.01138	0.2783	0.6737
1.87	0.0114	0.2829	0.6814
1.871	0.01143	0.2876	0.6891
1.872	0.01145	0.2923	0.697
1.873	0.01145	0.2971	0.705
1.874	0.01149	0.302	0.713
1.875	0.01151	0.3069	0.7211
1.876	0.01154	0.312	0.7293
1.877	0.01158	0.3171	0.7376
1.878	0.0116	0.3223	0.746
1.879	0.01163	0.3276	0.7545
1.88	0.01165	0.3329	0.7631
1.881	0.01168	0.3383	0.7718
1.882	0.01172	0.3438	0.7806
1.883	0.01174	0.3494	0.7894
1.884	0.01177	0.3551	0.7984
1.885	0.0118	0.3608	0.8074
1.886	0.01183	0.3667	0.8166
1.887	0.01186	0.3726	0.8259
1.888	0.0119	0.3786	0.8352
1.889	0.01193	0.3847	0.8447
1.89	0.01197	0.391	0.8543
1.891	0.01201	0.3973	0.864
1.892	0.01204	0.4037	0.8738
1.893	0.01207	0.4101	0.8837
1.894	0.0121	0.4167	0.8937
1.895	0.01215	0.4233	0.9038
1.896	0.0122	0.4301	0.914
1.897	0.01225	0.437	0.9243
1.898	0.01229	0.444	0.9347
1.899	0.01232	0.451	0.9452
1.9	0.01237	0.4581	0.9557
1.901	0.01242	0.4654	0.9664
1.902	0.01246	0.4728	0.9772
1.903	0.01252	0.4802	0.9881
1.904	0.01256	0.4878	0.9991
1.905	0.01262	0.4955	1.01
1.906	0.01267	0.5032	1.021
1.907	0.01272	0.511	1.033
1.908	0.01278	0.519	1.044
1.909	0.01284	0.5271	1.056
1.91	0.01289	0.5353	1.067
1.911	0.01295	0.5436	1.079
1.912	0.01299	0.552	1.09
1.913	0.01304	0.5605	1.102
1.914	0.0131	0.5692	1.115
1.915	0.01316	0.5779	1.127
1.916	0.01323	0.5868	1.139
1.917	0.0133	0.5958	1.151
1.918	0.01336	0.6049	1.164
1.919	0.01342	0.6141	1.176
1.92	0.0135	0.6234	1.189
1.921	0.01357	0.6329	1.201
1.922	0.01365	0.6424	1.214
1.923	0.01372	0.652	1.227
1.924	0.0138	0.6618	1.24
1.925	0.01387	0.6716	1.253
1.926	0.01396	0.6816	1.267
1.927	0.01405	0.6917	1.28
1.928	0.01412	0.7018	1.293
1.929	0.01421	0.7122	1.307
1.93	0.0143	0.7226	1.32
1.931	0.01439	0.7331	1.334
1.932	0.01449	0.7438	1.348
1.933	0.01456	0.7545	1.362
1.934	0.01465	0.7654	1.376
1.935	0.01475	0.7764	1.39
1.936	0.01486	0.7875	1.404
1.937	0.01496	0.7987	1.418
1.938	0.01505	0.8099	1.433
1.939	0.01516	0.8213	1.447
1.94	0.01526	0.8328	1.462
1.941	0.01535	0.8443	1.476
1.942	0.01546	0.8561	1.491
1.943	0.01557	0.868	1.506
1.944	0.01567	0.8799	1.52
1.945	0.01578	0.892	1.535
1.946	0.01589	0.9042	1.55
1.947	0.016	0.9166	1.565
1.948	0.01612	0.9288	1.58
1.949	0.01623	0.9415	1.595
1.95	0.01634	0.954	1.61
1.951	0.01646	0.9667	1.625
1.952	0.01658	0.9795	1.64
1.953	0.01669	0.9925	1.656
1.954	0.01682	1.005	1.672
1.955	0.01694	1.019	1.687
1.956	0.01708	1.032	1.703
1.957	0.01722	1.045	1.719
1.958	0.01735	1.059	1.735
1.959	0.01748	1.072	1.751
1.96	0.01761	1.086	1.767
1.961	0.01775	1.1	1.783
1.962	0.01788	1.114	1.8
1.963	0.018	1.127	1.816
1.964	0.01815	1.141	1.832
1.965	0.01828	1.156	1.849
1.966	0.01843	1.17	1.865
1.967	0.01857	1.184	1.882
1.968	0.01871	1.198	1.899
1.969	0.01886	1.213	1.916
1.97	0.01901	1.228	1.933
1.971	0.01916	1.242	1.949
1.972	0.01931	1.257	1.967
1.973	0.01945	1.272	1.984
1.974	0.0196	1.287	2.001
1.975	0.01976	1.302	2.018
1.976	0.01992	1.317	2.035
1.977	0.02008	1.332	2.052
1.978	0.02024	1.347	2.07
1.979	0.02039	1.363	2.087
1.98	0.02055	1.378	2.105
1.981	0.0207	1.394	2.122
1.982	0.02085	1.409	2.14
1.983	0.02101	1.425	2.158
1.984	0.02116	1.441	2.175
1.985	0.02133	1.457	2.193
1.986	0.02149	1.473	2.211
1.987	0.02166	1.489	2.229
1.988	0.02183	1.505	2.247
1.989	0.022	1.521	2.265
1.99	0.02216	1.537	2.283
1.991	0.02235	1.554	2.301
1.992	0.02251	1.57	2.32
1.993	0.02268	1.587	2.338
1.994	0.02285	1.603	2.356
1.995	0.02303	1.62	2.375
1.996	0.02322	1.637	2.393
1.997	0.0234	1.654	2.411
1.998	0.02358	1.67	2.43
1.999	0.02376	1.687	2.448
2	0.02393	1.704	2.467
2.001	0.02412	1.721	2.486
2.002	0.02431	1.739	2.504
2.003	0.0245	1.756	2.523
2.004	0.02469	1.773	2.542
2.005	0.02487	1.79	2.561
2.006	0.02507	1.808	2.58
2.007	0.02527	1.825	2.599
2.008	0.02547	1.843	2.618
2.009	0.02567	1.86	2.637
2.01	0.02587	1.878	2.656
2.011	0.02606	1.895	2.675
2.012	0.02626	1.913	2.694
2.013	0.02645	1.931	2.713
2.014	0.02664	1.949	2.733
2.015	0.02684	1.967	2.752
2.016	0.02705	1.985	2.771
2.017	0.02726	2.003	2.791
2.018	0.02748	2.021	2.81
2.019	0.02769	2.039	2.83
2.02	0.02792	2.057	2.849
2.021	0.02813	2.076	2.869
2.022	0.02835	2.094	2.888
2.023	0.02857	2.113	2.908
2.024	0.02878	2.131	2.928
2.025	0.02901	2.15	2.947
2.026	0.02923	2.169	2.967
2.027	0.02944	2.188	2.987
2.028	0.02966	2.206	3.007
2.029	0.02989	2.225	3.026
2.03	0.03012	2.244	3.046
2.031	0.03036	2.263	3.066
2.032	0.0306	2.282	3.086
2.033	0.03081	2.301	3.106
2.034	0.03105	2.321	3.126
2.035	0.03129	2.34	3.146
2.036	0.03156	2.359	3.166
2.037	0.0318	2.378	3.186
2.038	0.03205	2.398	3.206
2.039	0.03231	2.417	3.227
2.04	0.03255	2.437	3.247
2.041	0.03282	2.456	3.267
2.042	0.03308	2.476	3.287
2.043	0.03332	2.495	3.307
2.044	0.03359	2.515	3.328
2.045	0.03385	2.535	3.348
2.046	0.03413	2.554	3.368
2.047	0.03441	2.574	3.389
2.048	0.03468	2.594	3.409
2.049	0.03495	2.614	3.43
2.05	0.03525	2.634	3.45
2.051	0.03553	2.654	3.471
2.052	0.03581	2.674	3.491
2.053	0.03607	2.694	3.512
2.054	0.03634	2.714	3.532
2.055	0.03663	2.734	3.553
2.056	0.03691	2.754	3.573
2.057	0.03722	2.774	3.594
2.058	0.03752	2.795	3.615
2.059	0.0378	2.815	3.636
2.06	0.0381	2.836	3.656
2.061	0.0384	2.856	3.677
2.062	0.03873	2.876	3.698
2.063	0.03906	2.897	3.718
2.064	0.03937	2.917	3.739
2.065	0.03969	2.938	3.76
2.066	0.04002	2.958	3.781
2.067	0.04034	2.979	3.802
2.068	0.04067	3	3.823
2.069	0.041	3.02	3.843
2.07	0.04135	3.041	3.864
2.071	0.0417	3.062	3.885
2.072	0.04205	3.082	3.906
2.073	0.04239	3.103	3.927
2.074	0.04275	3.124	3.949
2.075	0.0431	3.145	3.969
2.076	0.04346	3.166	3.991
2.077	0.04383	3.187	4.012
2.078	0.0442	3.208	4.033
2.079	0.04457	3.229	4.054
2.08	0.04496	3.25	4.075
2.081	0.04536	3.271	4.096
2.082	0.04575	3.292	4.117
2.083	0.04614	3.313	4.138
2.084	0.04653	3.334	4.159
2.085	0.04691	3.355	4.181
2.086	0.04735	3.377	4.202
2.087	0.04778	3.398	4.223
2.088	0.04821	3.419	4.244
2.089	0.04865	3.44	4.266
2.09	0.04908	3.462	4.287
2.091	0.0495	3.483	4.308
2.092	0.04993	3.505	4.329
2.093	0.0503	3.526	4.35
2.094	0.05063	3.547	4.372
2.095	0.05104	3.569	4.393
2.096	0.05151	3.59	4.414
2.097	0.05204	3.612	4.436
2.098	0.05263	3.633	4.457
2.099	0.0532	3.655	4.478
2.1	0.05373	3.676	4.5
2.101	0.05421	3.698	4.521
2.102	0.05465	3.719	4.543
2.103	0.05515	3.741	4.564
2.104	0.05565	3.762	4.585
2.105	0.05615	3.784	4.607
2.106	0.05664	3.806	4.628
2.107	0.05713	3.827	4.649
2.108	0.05764	3.849	4.671
2.109	0.05813	3.871	4.692
2.11	0.05869	3.893	4.714
2.111	0.05927	3.914	4.735
2.112	0.05984	3.936	4.757
2.113	0.0604	3.958	4.778
2.114	0.06099	3.98	4.8
2.115	0.06158	4.001	4.821
2.116	0.06217	4.023	4.843
2.117	0.06273	4.045	4.864
2.118	0.06329	4.067	4.885
2.119	0.06385	4.089	4.907
2.12	0.06439	4.111	4.928
2.121	0.06492	4.133	4.95
2.122	0.06545	4.155	4.971
2.123	0.06596	4.177	4.993
2.124	0.06655	4.199	5.014
2.125	0.06717	4.221	5.036
2.126	0.06778	4.243	5.057
2.127	0.06837	4.264	5.079
2.128	0.06898	4.286	5.101
2.129	0.06964	4.308	5.122
2.13	0.07036	4.33	5.143
2.131	0.07107	4.352	5.165
2.132	0.07185	4.374	5.187
2.133	0.07261	4.396	5.208
2.134	0.07337	4.418	5.23
2.135	0.07416	4.441	5.251
2.136	0.07499	4.463	5.273
2.137	0.07579	4.485	5.294
2.138	0.07649	4.507	5.316
2.139	0.07708	4.529	5.337
2.14	0.07774	4.551	5.359
2.141	0.07854	4.573	5.38
2.142	0.07939	4.595	5.402
2.143	0.0803	4.617	5.424
2.144	0.0813	4.639	5.445
2.145	0.08237	4.662	5.467
2.146	0.08338	4.684	5.488
2.147	0.08423	4.706	5.51
2.148	0.08525	4.728	5.532
2.149	0.08636	4.75	5.553
2.15	0.08726	4.773	5.575
2.151	0.08841	4.795	5.596
2.152	0.08974	4.817	5.618
2.153	0.09106	4.839	5.639
2.154	0.09236	4.861	5.661
2.155	0.09358	4.884	5.682
2.156	0.09472	4.906	5.704
2.157	0.09584	4.928	5.725
2.158	0.09699	4.95	5.747
2.159	0.09811	4.972	5.768
2.16	0.09925	4.994	5.79
2.161	0.1004	5.016	5.811
2.162	0.1016	5.039	5.833
2.163	0.1027	5.061	5.854
2.164	0.1039	5.083	5.876
2.165	0.105	5.105	5.897
2.166	0.1062	5.127	5.919
2.167	0.1075	5.15	5.94
2.168	0.1088	5.172	5.962
2.169	0.11	5.194	5.983
2.17	0.1113	5.216	6.005
2.171	0.1126	5.238	6.026
2.172	0.1138	5.261	6.048
2.173	0.1151	5.283	6.069
2.174	0.1163	5.305	6.091
2.175	0.1176	5.327	6.113
2.176	0.1189	5.35	6.134
2.177	0.1202	5.372	6.156
2.178	0.1216	5.394	6.177
2.179	0.123	5.416	6.198
2.18	0.1245	5.438	6.22
2.181	0.126	5.46	6.241
2.182	0.1276	5.483	6.263
2.183	0.1291	5.505	6.284
2.184	0.1303	5.527	6.305
2.185	0.1316	5.549	6.327
2.186	0.1331	5.571	6.348
2.187	0.1347	5.594	6.37
2.188	0.1364	5.616	6.391
2.189	0.1381	5.638	6.413
2.19	0.1398	5.66	6.434
2.191	0.1416	5.683	6.456
2.192	0.1433	5.705	6.477
2.193	0.145	5.727	6.499
2.194	0.1468	5.749	6.52
2.195	0.1486	5.772	6.542
2.196	0.1505	5.794	6.563
2.197	0.1523	5.816	6.585
2.198	0.1542	5.838	6.606
2.199	0.1561	5.86	6.628
2.2	0.158	5.882	6.649
2.201	0.16	5.905	6.67
2.202	0.162	5.927	6.692
2.203	0.164	5.949	6.713
2.204	0.166	5.971	6.734
2.205	0.168	5.993	6.756
2.206	0.1701	6.015	6.777
2.207	0.1722	6.037	6.798
2.208	0.1742	6.059	6.819
2.209	0.1763	6.082	6.841
2.21	0.1785	6.104	6.862
2.211	0.1807	6.126	6.883
2.212	0.1829	6.148	6.904
2.213	0.1851	6.17	6.926
2.214	0.1874	6.192	6.947
2.215	0.1897	6.215	6.968
2.216	0.192	6.236	6.99
2.217	0.1943	6.259	7.011
2.218	0.1967	6.281	7.032
2.219	0.199	6.303	7.053
2.22	0.2014	6.324	7.074
2.221	0.2038	6.346	7.095
2.222	0.2063	6.369	7.116
2.223	0.2088	6.391	7.138
2.224	0.2113	6.413	7.159
2.225	0.2138	6.435	7.18
2.226	0.2164	6.457	7.202
2.227	0.2191	6.479	7.223
2.228	0.2218	6.501	7.244
2.229	0.2245	6.523	7.265
2.23	0.2272	6.545	7.286
2.231	0.23	6.567	7.307
2.232	0.2328	6.588	7.328
2.233	0.2356	6.61	7.35
2.234	0.2385	6.632	7.371
2.235	0.2414	6.654	7.392
2.236	0.2444	6.676	7.413
2.237	0.2474	6.698	7.434
2.238	0.2504	6.72	7.455
2.239	0.2534	6.742	7.476
2.24	0.2565	6.764	7.497
2.241	0.2596	6.786	7.518
2.242	0.2627	6.808	7.539
2.243	0.2658	6.83	7.56
2.244	0.269	6.851	7.581
2.245	0.2722	6.873	7.603
2.246	0.2754	6.895	7.624
2.247	0.2789	6.917	7.645
2.248	0.2824	6.94	7.666
2.249	0.2858	6.962	7.687
2.25	0.2892	6.985	7.708
2.251	0.2926	7.007	7.729
2.252	0.2961	7.028	7.75
2.253	0.2996	7.05	7.771
2.254	0.3031	7.072	7.792
2.255	0.3067	7.094	7.812
2.256	0.3104	7.117	7.833
2.257	0.314	7.139	7.854
2.258	0.3177	7.16	7.875
2.259	0.3214	7.182	7.896
2.26	0.3251	7.204	7.917
2.261	0.3288	7.225	7.938
2.262	0.3327	7.247	7.959
2.263	0.3365	7.268	7.98
2.264	0.3404	7.29	8
2.265	0.3444	7.312	8.021
2.266	0.3485	7.335	8.042
2.267	0.3527	7.358	8.063
2.268	0.3568	7.38	8.084
2.269	0.3608	7.402	8.104
2.27	0.3651	7.424	8.125
2.271	0.3693	7.446	8.145
2.272	0.3736	7.468	8.166
2.273	0.378	7.491	8.187
2.274	0.3824	7.513	8.207
2.275	0.3868	7.535	8.228
2.276	0.3913	7.557	8.249
2.277	0.3958	7.579	8.269
2.278	0.4004	7.6	8.29
2.279	0.405	7.622	8.311
2.28	0.4096	7.644	8.332
2.281	0.4143	7.665	8.352
2.282	0.419	7.687	8.373
2.283	0.4238	7.709	8.394
2.284	0.4287	7.731	8.415
2.285	0.4336	7.753	8.436
2.286	0.4385	7.774	8.456
2.287	0.4434	7.795	8.478
2.288	0.4484	7.816	8.499
2.289	0.4535	7.838	8.52
2.29	0.4586	7.859	8.541
2.291	0.4637	7.881	8.561
2.292	0.4689	7.903	8.582
2.293	0.4741	7.927	8.604
2.294	0.4794	7.949	8.625
2.295	0.4847	7.971	8.645
2.296	0.49	7.993	8.666
2.297	0.4954	8.015	8.687
2.298	0.5009	8.036	8.708
2.299	0.5064	8.058	8.728
2.3	0.5118	8.08	8.749
2.301	0.5174	8.102	8.77
2.302	0.523	8.123	8.79
2.303	0.5287	8.145	8.811
2.304	0.5344	8.166	8.833
2.305	0.5402	8.188	8.853
2.306	0.546	8.208	8.874
2.307	0.5519	8.229	8.894
2.308	0.5578	8.251	8.915
2.309	0.5637	8.273	8.935
2.31	0.5696	8.295	8.956
2.311	0.5757	8.317	8.976
2.312	0.5818	8.338	8.997
2.313	0.5881	8.36	9.017
2.314	0.5945	8.381	9.038
2.315	0.6009	8.403	9.058
2.316	0.6073	8.426	9.079
2.317	0.6137	8.449	9.099
2.318	0.6201	8.473	9.12
2.319	0.6266	8.496	9.14
2.32	0.6331	8.518	9.16
2.321	0.6396	8.541	9.181
2.322	0.646	8.563	9.201
2.323	0.6524	8.586	9.221
2.324	0.6589	8.608	9.242
2.325	0.6653	8.63	9.263
2.326	0.6718	8.651	9.284
2.327	0.6784	8.672	9.304
2.328	0.6851	8.694	9.325
2.329	0.692	8.715	9.346
2.33	0.6988	8.737	9.366
2.331	0.7058	8.759	9.387
2.332	0.7128	8.781	9.408
2.333	0.7198	8.803	9.429
2.334	0.7268	8.825	9.449
2.335	0.7339	8.847	9.47
2.336	0.7411	8.869	9.49
2.337	0.7485	8.891	9.511
2.338	0.7558	8.913	9.532
2.339	0.7631	8.934	9.552
2.34	0.7704	8.956	9.573
2.341	0.7779	8.979	9.593
2.342	0.7858	9.003	9.614
2.343	0.7937	9.027	9.634
2.344	0.8013	9.05	9.654
2.345	0.809	9.072	9.674
2.346	0.8167	9.094	9.695
2.347	0.8243	9.116	9.715
2.348	0.8321	9.137	9.736
2.349	0.8398	9.159	9.756
2.35	0.8477	9.18	9.776
2.351	0.8555	9.202	9.796
2.352	0.8635	9.224	9.816
2.353	0.8715	9.245	9.837
2.354	0.8795	9.268	9.857
2.355	0.8876	9.291	9.877
2.356	0.8958	9.313	9.897
2.357	0.9039	9.335	9.917
2.358	0.9121	9.358	9.937
2.359	0.9204	9.38	9.958
2.36	0.9286	9.401	9.978
2.361	0.9369	9.424	9.999
2.362	0.9454	9.447	10.02
2.363	0.9538	9.471	10.04
2.364	0.9623	9.495	10.06
2.365	0.9709	9.516	10.07
2.366	0.9795	9.538	10.07
2.367	0.9881	9.56	10.07
2.368	0.9966	9.582	10.07
2.369	1.005	9.603	10.07
2.37	1.014	9.626	10.07
2.371	1.023	9.649	10.07
2.372	1.032	9.673	10.07
2.373	1.041	9.694	10.07
2.374	1.049	9.716	10.07
2.375	1.058	9.737	10.07
2.376	1.067	9.758	10.07
2.377	1.076	9.779	10.07
2.378	1.086	9.8	10.07
2.379	1.095	9.822	10.07
2.38	1.104	9.845	10.07
2.381	1.113	9.868	10.07
2.382	1.122	9.89	10.07
2.383	1.132	9.914	10.07
2.384	1.141	9.937	10.07
2.385	1.15	9.959
2.386	1.16	9.98
2.387	1.169	10
2.388	1.178	10.02
2.389	1.188	10.04
2.39	1.197	10.07
2.391	1.207	10.07
2.392	1.217	10.07
2.393	1.226	10.07
2.394	1.236	10.07
2.395	1.246	10.07
2.396	1.256	10.07
2.397	1.266	10.07
2.398	1.276	10.07
2.399	1.286	10.07
2.4	1.297	10.07

## Sheet: Figure 3f
Time/h	photocurrent (mA)
5.55556e-05	37.7
0.000111111	37.65
0.000166667	37.55
0.000222222	37.5
0.000277778	37.43
0.000333333	37.4
0.000388889	37.39
0.000444444	37.36
0.0005	37.37
0.000555556	37.28
0.000611111	37.27
0.000666667	37.25
0.000722222	37.24
0.000777778	37.2
0.000833333	37.22
0.000888889	37.18
0.000944444	37.17
0.001	37.16
0.00106	37.18
0.00111	37.13
0.00117	37.12
0.00122	37.11
0.00128	37.08
0.00133	37.04
0.00139	37.1
0.00144	37.06
0.0015	37.03
0.00156	36.99
0.00161	36.99
0.00167	37.01
0.00172	37
0.00178	36.96
0.00183	36.98
0.00189	36.97
0.00194	36.93
0.002	36.94
0.00206	36.94
0.00211	36.92
0.00217	36.92
0.00222	36.92
0.00228	36.87
0.00233	36.87
0.00239	36.84
0.00244	36.9
0.0025	36.9
0.00256	36.87
0.00261	36.86
0.00267	36.87
0.00272	36.89
0.00278	36.84
0.00283	36.85
0.00289	36.82
0.00294	36.81
0.003	36.82
0.00306	36.75
0.00311	36.82
0.00317	36.8
0.00322	36.8
0.00328	36.79
0.00333	36.74
0.00339	36.82
0.00344	36.78
0.0035	36.76
0.00356	36.73
0.00361	36.76
0.00367	36.72
0.00372	36.75
0.00378	36.73
0.00383	36.74
0.00389	36.76
0.00394	36.72
0.004	36.72
0.00406	36.75
0.00411	36.69
0.00417	36.67
0.00422	36.71
0.00428	36.68
0.00433	36.71
0.00439	36.68
0.00444	36.68
0.0045	36.68
0.00456	36.69
0.00461	36.69
0.00467	36.63
0.00472	36.64
0.00478	36.62
0.00483	36.64
0.00489	36.6
0.00494	36.66
0.005	36.65
0.00506	36.63
0.00511	36.65
0.00517	36.61
0.00522	36.62
0.00528	36.56
0.00533	36.65
0.00539	36.57
0.00544	36.6
0.0055	36.63
0.00556	36.62
0.00561	36.61
0.00567	36.56
0.00572	36.54
0.00578	36.56
0.00583	36.59
0.00589	36.53
0.00594	36.56
0.006	36.59
0.00606	36.55
0.00611	36.52
0.00617	36.57
0.00622	36.55
0.00628	36.52
0.00633	36.51
0.00639	36.59
0.00644	36.54
0.0065	36.51
0.00656	36.52
0.00661	36.53
0.00667	36.54
0.00672	36.55
0.00678	36.56
0.00683	36.55
0.00689	36.52
0.00694	36.56
0.007	36.55
0.00706	36.48
0.00711	36.51
0.00717	36.52
0.00722	36.49
0.00728	36.53
0.00733	36.47
0.00739	36.66
0.00744	36.7
0.0075	36.68
0.00756	36.63
0.00761	36.62
0.00767	36.64
0.00772	36.6
0.00778	36.58
0.00783	36.62
0.00789	36.63
0.00794	36.63
0.008	36.61
0.00806	36.56
0.00811	36.56
0.00817	36.62
0.00822	36.58
0.00828	36.6
0.00833	36.56
0.00839	36.6
0.00844	36.6
0.0085	36.58
0.00856	36.63
0.00861	36.61
0.00867	36.61
0.00872	36.57
0.00878	36.6
0.00883	36.6
0.00889	36.59
0.00894	36.55
0.009	36.55
0.00906	36.57
0.00911	36.56
0.00917	36.55
0.00922	36.53
0.00928	36.54
0.00933	36.48
0.00939	36.58
0.00944	36.53
0.0095	36.52
0.00956	36.53
0.00961	36.52
0.00967	36.5
0.00972	36.49
0.00978	36.5
0.00983	36.5
0.00989	36.51
0.00994	36.51
0.01	36.53
0.01006	36.55
0.01011	36.48
0.01017	36.52
0.01022	36.47
0.01028	36.48
0.01033	36.5
0.01039	36.51
0.01044	36.5
0.0105	36.52
0.01056	36.49
0.01061	36.5
0.01067	36.49
0.01072	36.5
0.01078	36.48
0.01083	36.48
0.01089	36.49
0.01094	36.45
0.011	36.48
0.01106	36.45
0.01111	36.49
0.01117	36.48
0.01122	36.48
0.01128	36.51
0.01133	36.43
0.01139	36.46
0.01144	36.48
0.0115	36.48
0.01156	36.48
0.01161	36.46
0.01167	36.45
0.01172	36.46
0.01178	36.45
0.01183	36.45
0.01189	36.49
0.01194	36.49
0.012	36.48
0.01206	36.45
0.01211	36.47
0.01217	36.42
0.01222	36.48
0.01228	36.48
0.01233	36.46
0.01239	36.46
0.01244	36.48
0.0125	36.43
0.01256	36.48
0.01261	36.47
0.01267	36.47
0.01272	36.47
0.01278	36.45
0.01283	36.42
0.01289	36.46
0.01294	36.45
0.013	36.45
0.01306	36.45
0.01311	36.42
0.01317	36.46
0.01322	36.43
0.01328	36.4
0.01333	36.42
0.01339	36.41
0.01344	36.45
0.0135	36.45
0.01356	36.41
0.01361	36.41
0.01367	36.41
0.01372	36.42
0.01378	36.43
0.01383	36.37
0.01389	36.41
0.01394	36.39
0.014	36.45
0.01406	36.44
0.01411	36.39
0.01417	36.36
0.01422	36.41
0.01428	36.34
0.01433	36.35
0.01439	36.35
0.01444	36.32
0.0145	36.35
0.01456	36.38
0.01461	36.36
0.01467	36.4
0.01472	36.39
0.01478	36.32
0.01483	36.37
0.01489	36.35
0.01494	36.38
0.015	36.32
0.01506	36.35
0.01511	36.35
0.01517	36.38
0.01522	36.35
0.01528	36.38
0.01533	36.36
0.01539	36.35
0.01544	36.36
0.0155	36.34
0.01556	36.35
0.01561	36.36
0.01567	36.36
0.01572	36.35
0.01578	36.31
0.01583	36.31
0.01589	36.3
0.01594	36.31
0.016	36.3
0.01606	36.29
0.01611	36.24
0.01617	36.25
0.01622	36.21
0.01628	36.22
0.01633	36.19
0.01639	36.2
0.01644	36.4
0.0165	36.41
0.01656	36.4
0.01661	36.42
0.01667	36.4
0.01672	36.39
0.01678	36.37
0.01683	36.42
0.01689	36.42
0.01694	36.37
0.017	36.36
0.01706	36.38
0.01711	36.44
0.01717	36.34
0.01722	36.4
0.01728	36.4
0.01733	36.38
0.01739	36.41
0.01744	36.4
0.0175	36.37
0.01756	36.35
0.01761	36.37
0.01767	36.37
0.01772	36.4
0.01778	36.38
0.01783	36.41
0.01789	36.38
0.01794	36.42
0.018	36.39
0.01806	36.41
0.01811	36.41
0.01817	36.39
0.01822	36.41
0.01828	36.39
0.01833	36.39
0.01839	36.35
0.01844	36.37
0.0185	36.4
0.01856	36.36
0.01861	36.38
0.01867	36.39
0.01872	36.42
0.01878	36.39
0.01883	36.39
0.01889	36.39
0.01894	36.4
0.019	36.41
0.01906	36.39
0.01911	36.4
0.01917	36.36
0.01922	36.35
0.01928	36.36
0.01933	36.38
0.01939	36.42
0.01944	36.36
0.0195	36.37
0.01956	36.4
0.01961	36.41
0.01967	36.37
0.01972	36.41
0.01978	36.35
0.01983	36.37
0.01989	36.4
0.01994	36.33
0.02	36.36
0.02006	36.38
0.02011	36.35
0.02017	36.36
0.02022	36.39
0.02028	36.39
0.02033	36.37
0.02039	36.39
0.02044	36.4
0.0205	36.41
0.02056	36.37
0.02061	36.37
0.02067	36.37
0.02072	36.35
0.02078	36.39
0.02083	36.39
0.02089	36.36
0.02094	36.38
0.021	36.38
0.02106	36.39
0.02111	36.37
0.02117	36.39
0.02122	36.37
0.02128	36.38
0.02133	36.4
0.02139	36.36
0.02144	36.34
0.0215	36.38
0.02156	36.33
0.02161	36.39
0.02167	36.38
0.02172	36.41
0.02178	36.36
0.02183	36.39
0.02189	36.4
0.02194	36.37
0.022	36.37
0.02206	36.36
0.02211	36.34
0.02217	36.35
0.02222	36.34
0.02228	36.37
0.02233	36.36
0.02239	36.39
0.02244	36.37
0.0225	36.41
0.02256	36.34
0.02261	36.39
0.02267	36.4
0.02272	36.33
0.02278	36.33
0.02283	36.36
0.02289	36.37
0.02294	36.43
0.023	36.36
0.02306	36.35
0.02311	36.39
0.02317	36.38
0.02322	36.4
0.02328	36.38
0.02333	36.39
0.02339	36.34
0.02344	36.34
0.0235	36.37
0.02356	36.4
0.02361	36.39
0.02367	36.41
0.02372	36.38
0.02378	36.38
0.02383	36.41
0.02389	36.38
0.02394	36.38
0.024	36.34
0.02406	36.33
0.02411	36.37
0.02417	36.38
0.02422	36.4
0.02428	36.37
0.02433	36.37
0.02439	36.41
0.02444	36.4
0.0245	36.37
0.02456	36.34
0.02461	36.35
0.02467	36.34
0.02472	36.34
0.02478	36.35
0.02483	36.36
0.02489	36.36
0.02494	36.38
0.025	36.37
0.02506	36.41
0.02511	36.37
0.02517	36.36
0.02522	36.36
0.02528	36.38
0.02533	36.38
0.02539	36.36
0.02544	36.36
0.0255	36.34
0.02556	36.35
0.02561	36.33
0.02567	36.36
0.02572	36.38
0.02578	36.34
0.02583	36.33
0.02589	36.39
0.02594	36.4
0.026	36.37
0.02606	36.38
0.02611	36.36
0.02617	36.33
0.02622	36.36
0.02628	36.35
0.02633	36.37
0.02639	36.37
0.02644	36.34
0.0265	36.38
0.02656	36.33
0.02661	36.38
0.02667	36.39
0.02672	36.33
0.02678	36.39
0.02683	36.35
0.02689	36.38
0.02694	36.3
0.027	36.39
0.02706	36.39
0.02711	36.41
0.02717	36.39
0.02722	36.38
0.02728	36.35
0.02733	36.32
0.02739	36.38
0.02744	36.37
0.0275	36.39
0.02756	36.38
0.02761	36.38
0.02767	36.38
0.02772	36.39
0.02778	36.38
0.02783	36.38
0.02789	36.39
0.02794	36.37
0.028	36.36
0.02806	36.41
0.02811	36.35
0.02817	36.36
0.02822	36.35
0.02828	36.39
0.02833	36.37
0.02839	36.35
0.02844	36.39
0.0285	36.35
0.02856	36.4
0.02861	36.4
0.02867	36.41
0.02872	36.4
0.02878	36.35
0.02883	36.43
0.02889	36.36
0.02894	36.37
0.029	36.37
0.02906	36.38
0.02911	36.35
0.02917	36.4
0.02922	36.36
0.02928	36.4
0.02933	36.4
0.02939	36.38
0.02944	36.44
0.0295	36.39
0.02956	36.37
0.02961	36.4
0.02967	36.4
0.02972	36.44
0.02978	36.37
0.02983	36.35
0.02989	36.4
0.02994	36.38
0.03	36.37
0.03006	36.37
0.03011	36.38
0.03017	36.4
0.03022	36.35
0.03028	36.35
0.03033	36.4
0.03039	36.34
0.03044	36.39
0.0305	36.4
0.03056	36.38
0.03061	36.37
0.03067	36.38
0.03072	36.41
0.03078	36.4
0.03083	36.43
0.03089	36.38
0.03094	36.37
0.031	36.38
0.03106	36.35
0.03111	36.35
0.03117	36.37
0.03122	36.38
0.03128	36.39
0.03133	36.39
0.03139	36.38
0.03144	36.39
0.0315	36.4
0.03156	36.4
0.03161	36.38
0.03167	36.41
0.03172	36.38
0.03178	36.37
0.03183	36.36
0.03189	36.35
0.03194	36.38
0.032	36.37
0.03206	36.39
0.03211	36.37
0.03217	36.4
0.03222	36.38
0.03228	36.38
0.03233	36.38
0.03239	36.32
0.03244	36.3
0.0325	36.28
0.03256	36.31
0.03261	36.36
0.03267	36.34
0.03272	36.33
0.03278	36.36
0.03283	36.34
0.03289	36.37
0.03294	36.29
0.033	36.3
0.03306	36.35
0.03311	36.35
0.03317	36.34
0.03322	36.33
0.03328	36.36
0.03333	36.36
0.03339	36.34
0.03344	36.3
0.0335	36.36
0.03356	36.36
0.03361	36.31
0.03367	36.32
0.03372	36.34
0.03378	36.35
0.03383	36.35
0.03389	36.33
0.03394	36.31
0.034	36.35
0.03406	36.33
0.03411	36.33
0.03417	36.34
0.03422	36.34
0.03428	36.39
0.03433	36.35
0.03439	36.35
0.03444	36.36
0.0345	36.31
0.03456	36.32
0.03461	36.35
0.03467	36.29
0.03472	36.32
0.03478	36.34
0.03483	36.34
0.03489	36.31
0.03494	36.33
0.035	36.35
0.03506	36.3
0.03511	36.37
0.03517	36.34
0.03522	36.35
0.03528	36.29
0.03533	36.32
0.03539	36.35
0.03544	36.32
0.0355	36.33
0.03556	36.31
0.03561	36.32
0.03567	36.37
0.03572	36.32
0.03578	36.33
0.03583	36.36
0.03589	36.31
0.03594	36.35
0.036	36.37
0.03606	36.37
0.03611	36.33
0.03617	36.36
0.03622	36.34
0.03628	36.35
0.03633	36.35
0.03639	36.34
0.03644	36.4
0.0365	36.37
0.03656	36.35
0.03661	36.31
0.03667	36.39
0.03672	36.32
0.03678	36.36
0.03683	36.32
0.03689	36.35
0.03694	36.33
0.037	36.35
0.03706	36.34
0.03711	36.33
0.03717	36.34
0.03722	36.34
0.03728	36.38
0.03733	36.36
0.03739	36.39
0.03744	36.35
0.0375	36.37
0.03756	36.37
0.03761	36.32
0.03767	36.31
0.03772	36.33
0.03778	36.37
0.03783	36.37
0.03789	36.39
0.03794	36.35
0.038	36.35
0.03806	36.32
0.03811	36.36
0.03817	36.33
0.03822	36.33
0.03828	36.35
0.03833	36.31
0.03839	36.35
0.03844	36.35
0.0385	36.31
0.03856	36.4
0.03861	36.39
0.03867	36.35
0.03872	36.37
0.03878	36.35
0.03883	36.37
0.03889	36.33
0.03894	36.38
0.039	36.37
0.03906	36.39
0.03911	36.37
0.03917	36.35
0.03922	36.35
0.03928	36.33
0.03933	36.34
0.03939	36.37
0.03944	36.37
0.0395	36.36
0.03956	36.38
0.03961	36.33
0.03967	36.3
0.03972	36.34
0.03978	36.36
0.03983	36.29
0.03989	36.33
0.03994	36.36
0.04	36.36
0.04006	36.38
0.04011	36.36
0.04017	36.4
0.04022	36.34
0.04028	36.37
0.04033	36.37
0.04039	36.39
0.04044	36.4
0.0405	36.3
0.04056	36.36
0.04061	36.34
0.04067	36.38
0.04072	36.37
0.04078	36.34
0.04083	36.37
0.04089	36.36
0.04094	36.36
0.041	36.36
0.04106	36.33
0.04111	36.32
0.04117	36.34
0.04122	36.34
0.04128	36.4
0.04133	36.35
0.04139	36.37
0.04144	36.32
0.0415	36.38
0.04156	36.35
0.04161	36.34
0.04167	36.37
0.04172	36.39
0.04178	36.33
0.04183	36.39
0.04189	36.37
0.04194	36.38
0.042	36.35
0.04206	36.42
0.04211	36.4
0.04217	36.34
0.04222	36.34
0.04228	36.4
0.04233	36.36
0.04239	36.37
0.04244	36.38
0.0425	36.4
0.04256	36.4
0.04261	36.37
0.04267	36.36
0.04272	36.37
0.04278	36.38
0.04283	36.36
0.04289	36.38
0.04294	36.39
0.043	36.38
0.04306	36.4
0.04311	36.39
0.04317	36.37
0.04322	36.37
0.04328	36.33
0.04333	36.38
0.04339	36.39
0.04344	36.37
0.0435	36.37
0.04356	36.39
0.04361	36.42
0.04367	36.35
0.04372	36.38
0.04378	36.39
0.04383	36.43
0.04389	36.35
0.04394	36.38
0.044	36.37
0.04406	36.37
0.04411	36.38
0.04417	36.33
0.04422	36.38
0.04428	36.38
0.04433	36.36
0.04439	36.38
0.04444	36.36
0.0445	36.41
0.04456	36.37
0.04461	36.41
0.04467	36.36
0.04472	36.39
0.04478	36.36
0.04483	36.39
0.04489	36.36
0.04494	36.38
0.045	36.38
0.04506	36.39
0.04511	36.36
0.04517	36.39
0.04522	36.36
0.04528	36.38
0.04533	36.41
0.04539	36.37
0.04544	36.38
0.0455	36.37
0.04556	36.38
0.04561	36.39
0.04567	36.38
0.04572	36.41
0.04578	36.4
0.04583	36.4
0.04589	36.41
0.04594	36.37
0.046	36.39
0.04606	36.37
0.04611	36.43
0.04617	36.38
0.04622	36.39
0.04628	36.38
0.04633	36.39
0.04639	36.42
0.04644	36.38
0.0465	36.36
0.04656	36.4
0.04661	36.43
0.04667	36.38
0.04672	36.39
0.04678	36.41
0.04683	36.39
0.04689	36.43
0.04694	36.38
0.047	36.38
0.04706	36.4
0.04711	36.34
0.04717	36.4
0.04722	36.36
0.04728	36.39
0.04733	36.39
0.04739	36.35
0.04744	36.38
0.0475	36.39
0.04756	36.38
0.04761	36.4
0.04767	36.41
0.04772	36.39
0.04778	36.35
0.04783	36.35
0.04789	36.39
0.04794	36.41
0.048	36.39
0.04806	36.42
0.04811	36.38
0.04817	36.38
0.04822	36.36
0.04828	36.38
0.04833	36.41
0.04839	36.35
0.04844	36.39
0.0485	36.38
0.04856	36.39
0.04861	36.38
0.04867	36.39
0.04872	36.38
0.04878	36.39
0.04883	36.37
0.04889	36.39
0.04894	36.44
0.049	36.41
0.04906	36.35
0.04911	36.35
0.04917	36.34
0.04922	36.36
0.04928	36.36
0.04933	36.35
0.04939	36.34
0.04944	36.36
0.0495	36.35
0.04956	36.32
0.04961	36.34
0.04967	36.32
0.04972	36.34
0.04978	36.34
0.04983	36.34
0.04989	36.35
0.04994	36.38
0.05	36.36
0.05006	36.36
0.05011	36.36
0.05017	36.33
0.05022	36.37
0.05028	36.32
0.05033	36.34
0.05039	36.33
0.05044	36.38
0.0505	36.36
0.05056	36.32
0.05061	36.34
0.05067	36.38
0.05072	36.52
0.05078	36.54
0.05083	36.49
0.05089	36.51
0.05094	36.49
0.051	36.46
0.05106	36.5
0.05111	36.49
0.05117	36.47
0.05122	36.52
0.05128	36.5
0.05133	36.56
0.05139	36.51
0.05144	36.51
0.0515	36.5
0.05156	36.5
0.05161	36.5
0.05167	36.48
0.05172	36.48
0.05178	36.5
0.05183	36.48
0.05189	36.49
0.05194	36.51
0.052	36.48
0.05206	36.48
0.05211	36.53
0.05217	36.51
0.05222	36.49
0.05228	36.49
0.05233	36.51
0.05239	36.45
0.05244	36.46
0.0525	36.46
0.05256	36.45
0.05261	36.45
0.05267	36.47
0.05272	36.43
0.05278	36.46
0.05283	36.45
0.05289	36.46
0.05294	36.47
0.053	36.48
0.05306	36.47
0.05311	36.46
0.05317	36.46
0.05322	36.46
0.05328	36.4
0.05333	36.43
0.05339	36.47
0.05344	36.47
0.0535	36.47
0.05356	36.44
0.05361	36.46
0.05367	36.46
0.05372	36.43
0.05378	36.49
0.05383	36.45
0.05389	36.46
0.05394	36.47
0.054	36.46
0.05406	36.43
0.05411	36.41
0.05417	36.44
0.05422	36.41
0.05428	36.4
0.05433	36.43
0.05439	36.41
0.05444	36.41
0.0545	36.44
0.05456	36.42
0.05461	36.39
0.05467	36.43
0.05472	36.4
0.05478	36.4
0.05483	36.42
0.05489	36.41
0.05494	36.4
0.055	36.38
0.05506	36.42
0.05511	36.4
0.05517	36.42
0.05522	36.43
0.05528	36.39
0.05533	36.44
0.05539	36.42
0.05544	36.42
0.0555	36.43
0.05556	36.44
0.05561	36.41
0.05567	36.44
0.05572	36.42
0.05578	36.4
0.05583	36.45
0.05589	36.42
0.05594	36.43
0.056	36.38
0.05606	36.39
0.05611	36.4
0.05617	36.45
0.05622	36.41
0.05628	36.46
0.05633	36.39
0.05639	36.43
0.05644	36.42
0.0565	36.41
0.05656	36.41
0.05661	36.45
0.05667	36.47
0.05672	36.43
0.05678	36.41
0.05683	36.44
0.05689	36.42
0.05694	36.43
0.057	36.36
0.05706	36.44
0.05711	36.43
0.05717	36.42
0.05722	36.45
0.05728	36.39
0.05733	36.36
0.05739	36.41
0.05744	36.41
0.0575	36.42
0.05756	36.43
0.05761	36.45
0.05767	36.46
0.05772	36.43
0.05778	36.47
0.05783	36.43
0.05789	36.43
0.05794	36.45
0.058	36.41
0.05806	36.43
0.05811	36.37
0.05817	36.43
0.05822	36.42
0.05828	36.39
0.05833	36.39
0.05839	36.45
0.05844	36.39
0.0585	36.42
0.05856	36.37
0.05861	36.42
0.05867	36.43
0.05872	36.42
0.05878	36.39
0.05883	36.42
0.05889	36.45
0.05894	36.44
0.059	36.43
0.05906	36.43
0.05911	36.39
0.05917	36.42
0.05922	36.42
0.05928	36.44
0.05933	36.43
0.05939	36.4
0.05944	36.4
0.0595	36.4
0.05956	36.43
0.05961	36.43
0.05967	36.41
0.05972	36.41
0.05978	36.42
0.05983	36.42
0.05989	36.42
0.05994	36.43
0.06	36.42
0.06006	36.43
0.06011	36.44
0.06017	36.41
0.06022	36.43
0.06028	36.44
0.06033	36.43
0.06039	36.42
0.06044	36.41
0.0605	36.44
0.06056	36.41
0.06061	36.44
0.06067	36.41
0.06072	36.47
0.06078	36.4
0.06083	36.45
0.06089	36.45
0.06094	36.38
0.061	36.48
0.06106	36.55
0.06111	36.56
0.06117	36.61
0.06122	36.82
0.06128	36.82
0.06133	36.87
0.06139	37.08
0.06144	37.08
0.0615	36.69
0.06156	36.69
0.06161	36.71
0.06167	36.79
0.06172	36.76
0.06178	36.8
0.06183	36.82
0.06189	36.61
0.06194	36.67
0.062	36.72
0.06206	36.67
0.06211	36.68
0.06217	36.68
0.06222	36.69
0.06228	36.63
0.06233	36.68
0.06239	36.64
0.06244	36.61
0.0625	36.63
0.06256	36.64
0.06261	36.64
0.06267	36.66
0.06272	36.65
0.06278	36.66
0.06283	36.67
0.06289	36.62
0.06294	36.67
0.063	36.66
0.06306	36.66
0.06311	36.65
0.06317	36.65
0.06322	36.67
0.06328	36.7
0.06333	36.68
0.06339	36.67
0.06344	36.63
0.0635	36.62
0.06356	36.69
0.06361	36.69
0.06367	36.69
0.06372	36.66
0.06378	36.7
0.06383	36.66
0.06389	36.68
0.06394	36.67
0.064	36.66
0.06406	36.59
0.06411	36.63
0.06417	36.6
0.06422	36.6
0.06428	36.61
0.06433	36.6
0.06439	36.61
0.06444	36.64
0.0645	36.61
0.06456	36.6
0.06461	36.6
0.06467	36.62
0.06472	36.58
0.06478	36.62
0.06483	36.59
0.06489	36.62
0.06494	36.61
0.065	36.65
0.06506	36.62
0.06511	36.63
0.06517	36.62
0.06522	36.64
0.06528	36.65
0.06533	36.63
0.06539	36.62
0.06544	36.58
0.0655	36.63
0.06556	36.62
0.06561	36.6
0.06567	36.61
0.06572	36.63
0.06578	36.61
0.06583	36.64
0.06589	36.62
0.06594	36.63
0.066	36.63
0.06606	36.61
0.06611	36.65
0.06617	36.62
0.06622	36.62
0.06628	36.63
0.06633	36.63
0.06639	36.63
0.06644	36.63
0.0665	36.63
0.06656	36.63
0.06661	36.63
0.06667	36.64
0.06672	36.63
0.06678	36.64
0.06683	36.64
0.06689	36.64
0.06694	36.62
0.067	36.6
0.06706	36.59
0.06711	36.6
0.06717	36.63
0.06722	36.67
0.06728	36.66
0.06733	36.66
0.06739	36.64
0.06744	36.64
0.0675	36.63
0.06756	36.67
0.06761	36.64
0.06767	36.59
0.06772	36.59
0.06778	36.62
0.06783	36.64
0.06789	36.62
0.06794	36.61
0.068	36.65
0.06806	36.69
0.06811	36.66
0.06817	36.64
0.06822	36.66
0.06828	36.63
0.06833	36.66
0.06839	36.62
0.06844	36.62
0.0685	36.61
0.06856	36.6
0.06861	36.65
0.06867	36.57
0.06872	36.63
0.06878	36.63
0.06883	36.62
0.06889	36.62
0.06894	36.64
0.069	36.62
0.06906	36.66
0.06911	36.67
0.06917	36.63
0.06922	36.64
0.06928	36.65
0.06933	36.62
0.06939	36.63
0.06944	36.58
0.0695	36.59
0.06956	36.63
0.06961	36.6
0.06967	36.58
0.06972	36.6
0.06978	36.64
0.06983	36.57
0.06989	36.6
0.06994	36.63
0.07	36.64
0.07006	36.59
0.07011	36.62
0.07017	36.61
0.07022	36.62
0.07028	36.62
0.07033	36.6
0.07039	36.64
0.07044	36.59
0.0705	36.59
0.07056	36.59
0.07061	36.61
0.07067	36.62
0.07072	36.62
0.07078	36.63
0.07083	36.63
0.07089	36.61
0.07094	36.61
0.071	36.64
0.07106	36.58
0.07111	36.61
0.07117	36.63
0.07122	36.61
0.07128	36.6
0.07133	36.63
0.07139	36.6
0.07144	36.55
0.0715	36.6
0.07156	36.61
0.07161	36.59
0.07167	36.59
0.07172	36.6
0.07178	36.61
0.07183	36.65
0.07189	36.58
0.07194	36.62
0.072	36.64
0.07206	36.62
0.07211	36.58
0.07217	36.63
0.07222	36.6
0.07228	36.61
0.07233	36.62
0.07239	36.66
0.07244	36.64
0.0725	36.61
0.07256	36.59
0.07261	36.6
0.07267	36.6
0.07272	36.59
0.07278	36.61
0.07283	36.61
0.07289	36.57
0.07294	36.62
0.073	36.59
0.07306	36.62
0.07311	36.61
0.07317	36.6
0.07322	36.64
0.07328	36.61
0.07333	36.61
0.07339	36.6
0.07344	36.63
0.0735	36.61
0.07356	36.61
0.07361	36.63
0.07367	36.64
0.07372	36.65
0.07378	36.62
0.07383	36.61
0.07389	36.64
0.07394	36.63
0.074	36.61
0.07406	36.61
0.07411	36.61
0.07417	36.66
0.07422	36.66
0.07428	36.63
0.07433	36.65
0.07439	36.63
0.07444	36.63
0.0745	36.61
0.07456	36.56
0.07461	36.58
0.07467	36.59
0.07472	36.6
0.07478	36.62
0.07483	36.64
0.07489	36.65
0.07494	36.67
0.075	36.68
0.07506	36.66
0.07511	36.62
0.07517	36.64
0.07522	36.64
0.07528	36.66
0.07533	36.62
0.07539	36.68
0.07544	36.7
0.0755	36.7
0.07556	36.67
0.07561	36.67
0.07567	36.65
0.07572	36.61
0.07578	36.59
0.07583	36.57
0.07589	36.61
0.07594	36.61
0.076	36.63
0.07606	36.62
0.07611	36.62
0.07617	36.59
0.07622	36.61
0.07628	36.61
0.07633	36.62
0.07639	36.6
0.07644	36.63
0.0765	36.62
0.07656	36.6
0.07661	36.66
0.07667	36.63
0.07672	36.61
0.07678	36.61
0.07683	36.61
0.07689	36.6
0.07694	36.67
0.077	36.62
0.07706	36.63
0.07711	36.62
0.07717	36.59
0.07722	36.61
0.07728	36.59
0.07733	36.62
0.07739	36.6
0.07744	36.59
0.0775	36.58
0.07756	36.62
0.07761	36.63
0.07767	36.58
0.07772	36.65
0.07778	36.63
0.07783	36.62
0.07789	36.64
0.07794	36.61
0.078	36.6
0.07806	36.62
0.07811	36.62
0.07817	36.6
0.07822	36.61
0.07828	36.62
0.07833	36.63
0.07839	36.61
0.07844	36.64
0.0785	36.61
0.07856	36.64
0.07861	36.61
0.07867	36.62
0.07872	36.64
0.07878	36.6
0.07883	36.63
0.07889	36.62
0.07894	36.64
0.079	36.65
0.07906	36.74
0.07911	36.76
0.07917	36.74
0.07922	36.79
0.07928	36.74
0.07933	36.76
0.07939	36.78
0.07944	36.79
0.0795	36.77
0.07956	36.79
0.07961	36.76
0.07967	36.72
0.07972	36.73
0.07978	36.74
0.07983	36.75
0.07989	36.79
0.07994	36.74
0.08	36.76
0.08006	36.75
0.08011	36.76
0.08017	36.76
0.08022	36.75
0.08028	36.77
0.08033	36.76
0.08039	36.8
0.08044	36.8
0.0805	36.8
0.08056	36.79
0.08061	36.78
0.08067	36.79
0.08072	36.77
0.08078	36.79
0.08083	36.82
0.08089	36.78
0.08094	36.75
0.081	36.76
0.08106	36.78
0.08111	36.81
0.08117	36.78
0.08122	36.77
0.08128	36.79
0.08133	36.83
0.08139	36.8
0.08144	36.75
0.0815	36.77
0.08156	36.74
0.08161	36.81
0.08167	36.83
0.08172	36.83
0.08178	36.78
0.08183	36.81
0.08189	36.83
0.08194	36.75
0.082	36.8
0.08206	36.82
0.08211	36.78
0.08217	36.8
0.08222	36.76
0.08228	36.75
0.08233	36.8
0.08239	36.75
0.08244	36.69
0.0825	36.73
0.08256	36.73
0.08261	36.77
0.08267	36.75
0.08272	36.7
0.08278	36.76
0.08283	36.76
0.08289	36.72
0.08294	36.77
0.083	36.71
0.08306	36.74
0.08311	36.74
0.08317	36.77
0.08322	36.72
0.08328	36.74
0.08333	36.75
0.08339	36.76
0.08344	36.74
0.0835	36.75
0.08356	36.72
0.08361	36.75
0.08367	36.76
0.08372	36.76
0.08378	36.75
0.08383	36.76
0.08389	36.76
0.08394	36.78
0.084	36.73
0.08406	36.77
0.08411	36.72
0.08417	36.74
0.08422	36.75
0.08428	36.69
0.08433	36.7
0.08439	36.74
0.08444	36.75
0.0845	36.76
0.08456	36.75
0.08461	36.78
0.08467	36.73
0.08472	36.71
0.08478	36.74
0.08483	36.77
0.08489	36.72
0.08494	36.74
0.085	36.76
0.08506	36.71
0.08511	36.75
0.08517	36.74
0.08522	36.74
0.08528	36.7
0.08533	36.73
0.08539	36.73
0.08544	36.75
0.0855	36.74
0.08556	36.74
0.08561	36.74
0.08567	36.74
0.08572	36.76
0.08578	36.72
0.08583	36.72
0.08589	36.77
0.08594	36.75
0.086	36.77
0.08606	36.69
0.08611	36.76
0.08617	36.74
0.08622	36.75
0.08628	36.73
0.08633	36.78
0.08639	36.74
0.08644	36.76
0.0865	36.76
0.08656	36.77
0.08661	36.78
0.08667	36.71
0.08672	36.77
0.08678	36.76
0.08683	36.75
0.08689	36.73
0.08694	36.75
0.087	36.76
0.08706	36.83
0.08711	36.74
0.08717	36.75
0.08722	36.76
0.08728	36.77
0.08733	36.78
0.08739	36.72
0.08744	36.71
0.0875	36.7
0.08756	36.69
0.08761	36.71
0.08767	36.73
0.08772	36.71
0.08778	36.71
0.08783	36.71
0.08789	36.71
0.08794	36.65
0.088	36.72
0.08806	36.69
0.08811	36.7
0.08817	36.71
0.08822	36.7
0.08828	36.7
0.08833	36.68
0.08839	36.7
0.08844	36.69
0.0885	36.64
0.08856	36.7
0.08861	36.75
0.08867	36.71
0.08872	36.66
0.08878	36.71
0.08883	36.72
0.08889	36.69
0.08894	36.71
0.089	36.7
0.08906	36.7
0.08911	36.71
0.08917	36.69
0.08922	36.74
0.08928	36.72
0.08933	36.69
0.08939	36.7
0.08944	36.69
0.0895	36.67
0.08956	36.74
0.08961	36.71
0.08967	36.73
0.08972	36.71
0.08978	36.73
0.08983	36.72
0.08989	36.72
0.08994	36.71
0.09	36.7
0.09006	36.71
0.09011	36.71
0.09017	36.71
0.09022	36.73
0.09028	36.72
0.09033	36.72
0.09039	36.7
0.09044	36.74
0.0905	36.71
0.09056	36.75
0.09061	36.69
0.09067	36.71
0.09072	36.72
0.09078	36.71
0.09083	36.73
0.09089	36.69
0.09094	36.7
0.091	36.69
0.09106	36.7
0.09111	36.71
0.09117	36.72
0.09122	36.7
0.09128	36.68
0.09133	36.71
0.09139	36.74
0.09144	36.71
0.0915	36.72
0.09156	36.69
0.09161	36.73
0.09167	36.68
0.09172	36.73
0.09178	36.71
0.09183	36.69
0.09189	36.68
0.09194	36.7
0.092	36.72
0.09206	36.68
0.09211	36.74
0.09217	36.75
0.09222	36.76
0.09228	36.71
0.09233	36.72
0.09239	36.75
0.09244	36.7
0.0925	36.75
0.09256	36.76
0.09261	36.74
0.09267	36.73
0.09272	36.69
0.09278	36.71
0.09283	36.76
0.09289	36.71
0.09294	36.71
0.093	36.69
0.09306	36.72
0.09311	36.71
0.09317	36.71
0.09322	36.73
0.09328	36.72
0.09333	36.73
0.09339	36.74
0.09344	36.72
0.0935	36.71
0.09356	36.74
0.09361	36.71
0.09367	36.75
0.09372	36.72
0.09378	36.73
0.09383	36.74
0.09389	36.74
0.09394	36.73
0.094	36.75
0.09406	36.68
0.09411	36.65
0.09417	36.67
0.09422	36.71
0.09428	36.69
0.09433	36.7
0.09439	36.67
0.09444	36.7
0.0945	36.69
0.09456	36.67
0.09461	36.72
0.09467	36.69
0.09472	36.69
0.09478	36.69
0.09483	36.67
0.09489	36.68
0.09494	36.61
0.095	36.65
0.09506	36.66
0.09511	36.68
0.09517	36.68
0.09522	36.69
0.09528	36.68
0.09533	36.66
0.09539	36.7
0.09544	36.63
0.0955	36.68
0.09556	36.69
0.09561	36.69
0.09567	36.66
0.09572	36.67
0.09578	36.66
0.09583	36.69
0.09589	36.71
0.09594	36.69
0.096	36.73
0.09606	36.75
0.09611	36.67
0.09617	36.69
0.09622	36.69
0.09628	36.69
0.09633	36.68
0.09639	36.72
0.09644	36.7
0.0965	36.63
0.09656	36.69
0.09661	36.66
0.09667	36.69
0.09672	36.72
0.09678	36.7
0.09683	36.67
0.09689	36.68
0.09694	36.66
0.097	36.66
0.09706	36.7
0.09711	36.71
0.09717	36.69
0.09722	36.63
0.09728	36.7
0.09733	36.7
0.09739	36.68
0.09744	36.71
0.0975	36.71
0.09756	36.7
0.09761	36.68
0.09767	36.67
0.09772	36.67
0.09778	36.66
0.09783	36.73
0.09789	36.68
0.09794	36.7
0.098	36.65
0.09806	36.7
0.09811	36.7
0.09817	36.68
0.09822	36.71
0.09828	36.71
0.09833	36.73
0.09839	36.7
0.09844	36.7
0.0985	36.68
0.09856	36.7
0.09861	36.65
0.09867	36.72
0.09872	36.68
0.09878	36.7
0.09883	36.68
0.09889	36.67
0.09894	36.7
0.099	36.7
0.09906	36.66
0.09911	36.7
0.09917	36.66
0.09922	36.7
0.09928	36.64
0.09933	36.67
0.09939	36.68
0.09944	36.72
0.0995	36.69
0.09956	36.71
0.09961	36.69
0.09967	36.71
0.09972	36.68
0.09978	36.67
0.09983	36.66
0.09989	36.67
0.09994	36.67
0.1	36.69
0.10006	36.67
0.10011	36.68
0.10017	36.7
0.10022	36.72
0.10028	36.69
0.10033	36.72
0.10039	36.7
0.10044	36.72
0.1005	36.66
0.10056	36.72
0.10061	36.67
0.10067	36.65
0.10072	36.66
0.10078	36.65
0.10083	36.67
0.10089	36.68
0.10094	36.68
0.101	36.72
0.10106	36.71
0.10111	36.72
0.10117	36.66
0.10122	36.72
0.10128	36.67
0.10133	36.68
0.10139	36.7
0.10144	36.7
0.1015	36.7
0.10156	36.68
0.10161	36.68
0.10167	36.65
0.10172	36.67
0.10178	36.66
0.10183	36.7
0.10189	36.73
0.10194	36.69
0.102	36.71
0.10206	36.68
0.10211	36.67
0.10217	36.71
0.10222	36.68
0.10228	36.74
0.10233	36.67
0.10239	36.7
0.10244	36.72
0.1025	36.71
0.10256	36.72
0.10261	36.65
0.10267	36.73
0.10272	36.68
0.10278	36.67
0.10283	36.67
0.10289	36.67
0.10294	36.72
0.103	36.68
0.10306	36.67
0.10311	36.69
0.10317	36.68
0.10322	36.7
0.10328	36.71
0.10333	36.71
0.10339	36.7
0.10344	36.69
0.1035	36.7
0.10356	36.7
0.10361	36.72
0.10367	36.67
0.10372	36.71
0.10378	36.69
0.10383	36.71
0.10389	36.69
0.10394	36.68
0.104	36.73
0.10406	36.7
0.10411	36.7
0.10417	36.66
0.10422	36.67
0.10428	36.66
0.10433	36.72
0.10439	36.72
0.10444	36.73
0.1045	36.73
0.10456	36.69
0.10461	36.71
0.10467	36.69
0.10472	36.69
0.10478	36.7
0.10483	36.71
0.10489	36.71
0.10494	36.72
0.105	36.71
0.10506	36.74
0.10511	36.72
0.10517	36.73
0.10522	36.64
0.10528	36.68
0.10533	36.7
0.10539	36.7
0.10544	36.68
0.1055	36.69
0.10556	36.69
0.10561	36.71
0.10567	36.73
0.10572	36.72
0.10578	36.74
0.10583	36.67
0.10589	36.7
0.10594	36.7
0.106	36.72
0.10606	36.69
0.10611	36.73
0.10617	36.7
0.10622	36.72
0.10628	36.67
0.10633	36.69
0.10639	36.68
0.10644	36.73
0.1065	36.68
0.10656	36.68
0.10661	36.7
0.10667	36.68
0.10672	36.74
0.10678	36.66
0.10683	36.71
0.10689	36.69
0.10694	36.68
0.107	36.71
0.10706	36.7
0.10711	36.7
0.10717	36.68
0.10722	36.66
0.10728	36.7
0.10733	36.74
0.10739	36.7
0.10744	36.7
0.1075	36.68
0.10756	36.71
0.10761	36.68
0.10767	36.71
0.10772	36.71
0.10778	36.68
0.10783	36.7
0.10789	36.71
0.10794	36.69
0.108	36.69
0.10806	36.7
0.10811	36.72
0.10817	36.71
0.10822	36.69
0.10828	36.7
0.10833	36.73
0.10839	36.71
0.10844	36.66
0.1085	36.68
0.10856	36.72
0.10861	36.72
0.10867	36.67
0.10872	36.69
0.10878	36.72
0.10883	36.72
0.10889	36.71
0.10894	36.68
0.109	36.72
0.10906	36.74
0.10911	36.73
0.10917	36.7
0.10922	36.72
0.10928	36.71
0.10933	36.74
0.10939	36.73
0.10944	36.72
0.1095	36.73
0.10956	36.68
0.10961	36.66
0.10967	36.75
0.10972	36.73
0.10978	36.72
0.10983	36.72
0.10989	36.68
0.10994	36.7
0.11	36.71
0.11006	36.73
0.11011	36.69
0.11017	36.73
0.11022	36.71
0.11028	36.71
0.11033	36.7
0.11039	36.74
0.11044	36.69
0.1105	36.73
0.11056	36.75
0.11061	36.7
0.11067	36.7
0.11072	36.71
0.11078	36.7
0.11083	36.7
0.11089	36.67
0.11094	36.68
0.111	36.73
0.11106	36.72
[truncated: 178,571 more rows]
