# Supplementary material for: Nitrogen-incorporation activates NiFeOx catalysts for efficiently boosting oxygen evolution activity and stability of BiVO4 photoanodes
Source: Nat Commun. 2021 Nov 29;12:6969. doi: 10.1038/s41467-021-27299-0 (PMC8630083; doi:10.1038/s41467-021-27299-0)
Supplement: Supplementary file 2 — Source Data [file 41467_2021_27299_MOESM2_ESM.zip › Figure 4.xlsx]

## Sheet: Figure 4a
Binding Energy (eV)	V 2p BiVO4/N:NiFeOx									Binding Energy (eV)	V 2p BiVO4/NiFeOx
520.98	3215.15	3343.6	3287.84	3298.72	3288.94	3295.39	3324.06			520.98	2795.13	2772.7	2746.18	2751.84	2767.04
520.88	3379.12	3339.87	3288.29	3299.72	3289.44	3295.43	3320.16			520.88	2812.51	2770.32	2745.92	2751.86	2764.39
520.78	3334.8	3335.72	3287.72	3299.73	3288.91	3294.49	3315.75			520.78	2825.63	2768.26	2745.57	2751.81	2762.03
520.68	3367.53	3332.4	3287.43	3300.07	3288.66	3293.85	3312.09			520.68	2759.26	2766.48	2745.15	2751.7	2759.92
520.58	3219.75	3329.39	3286.92	3300.25	3288.21	3293.03	3308.67			520.58	2720.59	2765.33	2745.08	2751.97	2758.44
520.48	3339.8	3327.78	3287.34	3301.41	3288.69	3293.16	3306.55			520.48	2714.47	2764.65	2745.2	2752.47	2757.38
520.38	3389.48	3325.85	3287.02	3301.88	3288.42	3292.57	3304.04			520.38	2806.36	2764.21	2745.37	2753.03	2756.55
520.28	3299.51	3324	3286.37	3302.1	3287.83	3291.67	3301.51			520.28	2737.54	2763.48	2745.05	2753.14	2755.38
520.18	3371.81	3323.08	3286.29	3302.97	3287.82	3291.35	3299.81			520.18	2800.32	2763.26	2745.09	2753.65	2754.7
520.08	3295.24	3322.05	3285.75	3303.47	3287.35	3290.59	3297.89			520.08	2783.47	2762.87	2744.8	2753.87	2753.79
519.98	3241.62	3321.81	3285.69	3304.54	3287.36	3290.33	3296.65			519.98	2763.63	2762.68	2744.59	2754.23	2753.05
519.88	3348.69	3322.21	3285.97	3306.06	3287.72	3290.41	3295.92			519.88	2841.14	2762.73	2744.49	2754.74	2752.48
519.78	3358.38	3322.22	3285.58	3307.04	3287.41	3289.84	3294.67			519.78	2778.57	2762.48	2743.99	2754.91	2751.55
519.68	3276.05	3322.46	3285.12	3308.09	3287.05	3289.21	3293.47			519.68	2738.27	2762.66	2743.8	2755.47	2751
519.58	3258.19	3323.5	3285.18	3309.83	3287.2	3289.1	3292.89			519.58	2771.82	2763.17	2743.83	2756.31	2750.7
519.48	3379.75	3324.95	3285.34	3311.86	3287.48	3289.12	3292.52			519.48	2708.6	2763.63	2743.69	2757.07	2750.25
519.38	3346.55	3325.94	3284.75	3313.35	3287	3288.39	3291.46			519.38	2740.21	2764.54	2743.87	2758.26	2750.15
519.28	3268.25	3327.46	3284.36	3315.3	3286.74	3287.86	3290.66			519.28	2784.15	2765.42	2743.89	2759.4	2749.91
519.18	3393.6	3329.85	3284.47	3318.03	3286.98	3287.84	3290.4			519.18	2781.13	2766.23	2743.68	2760.44	2749.47
519.08	3404.21	3331.87	3283.78	3320.34	3286.44	3287.03	3289.4			519.08	2749.09	2767.22	2743.48	2761.66	2749.05
518.98	3313.69	3334.33	3283.02	3323.04	3285.85	3286.16	3288.36			518.98	2796.45	2768.58	2743.45	2763.22	2748.81
518.88	3354.35	3338.01	3282.83	3326.9	3285.83	3285.86	3287.92			518.88	2736.28	2769.92	2743.18	2764.76	2748.34
518.78	3294.83	3342.32	3282.38	3331.35	3285.57	3285.3	3287.24			518.78	2763.71	2771.84	2743.21	2766.87	2748.19
518.68	3424.01	3348.34	3282.3	3337.46	3285.71	3285.13	3286.96			518.68	2790.35	2773.95	2743.11	2769.15	2747.91
518.58	3398.89	3355.61	3281.41	3344.78	3285.05	3284.14	3285.88			518.58	2796.64	2776.34	2742.86	2771.7	2747.49
518.48	3538.02	3366.39	3280.68	3355.57	3284.57	3283.32	3284.97			518.48	2834.93	2779.25	2742.57	2774.77	2747.05
518.38	3542.51	3381.74	3279.06	3370.87	3283.24	3281.62	3283.19			518.38	2819.03	2782.78	2742.09	2778.45	2746.42
518.28	3616.52	3405.74	3277.41	3394.78	3281.91	3279.88	3281.39			518.28	2854.36	2787.69	2741.69	2783.5	2745.88
518.18	3554.84	3442.74	3275.28	3431.65	3280.14	3277.68	3279.12			518.18	2831.57	2794.66	2741.1	2790.61	2745.15
518.08	3631.77	3500.04	3273.52	3488.75	3278.78	3275.85	3277.23			518.08	2876.58	2805.66	2740.62	2801.74	2744.55
517.98	3813.24	3584.94	3271.27	3573.39	3276.98	3273.53	3274.86			517.98	2863.07	2823.26	2739.91	2819.46	2743.71
517.88	3750.62	3705.77	3267.87	3693.9	3274.09	3270.06	3271.34			517.88	2970.37	2852.38	2739.26	2848.69	2742.95
517.78	3854.77	3872.9	3264.84	3860.61	3271.64	3266.96	3268.2			517.78	2996.8	2899.15	2738.05	2895.57	2741.63
517.68	4203.33	4091.9	3261.14	4079.12	3268.61	3263.2	3264.39			517.68	3018.07	2972.93	2736.69	2969.46	2740.16
517.58	4416.6	4362.72	3255.22	4349.31	3263.47	3257.22	3258.37			517.58	3157.36	3083.78	2735.22	3080.41	2738.59
517.48	4517.13	4681.04	3247.93	4666.84	3257.12	3249.88	3250.98			517.48	3251.71	3240.58	2733.01	3237.31	2736.28
517.38	4988.91	5032.65	3239.96	5017.44	3250.31	3241.85	3242.92			517.38	3372.11	3448.91	2730.28	3445.73	2733.46
517.28	5262.48	5391.13	3228.98	5374.54	3240.85	3230.82	3231.85			517.28	3644.91	3706.7	2726.92	3703.62	2730.01
517.18	5515.03	5724.51	3216.21	5705.93	3230.21	3218	3219			517.18	3963.69	4000.62	2722.11	3997.62	2725.11
517.08	6106.85	5992.58	3201.77	5970.96	3218.94	3203.52	3204.49			517.08	4298.4	4304.87	2715.59	4301.95	2718.51
516.98	6305.92	6153.39	3183.53	6126.94	3205.65	3185.23	3186.17			516.98	4612.65	4582.6	2707.29	4579.76	2710.14
516.88	6182.59	6180.07	3163.93	6145.87	3193.92	3165.58	3166.49			516.88	4753.28	4788.31	2697.3	4785.54	2700.07
516.78	6080.52	6069.2	3144.97	6022.62	3187.45	3146.59	3147.47			516.78	4869.11	4879.69	2686.52	4877	2689.21
516.68	5898.44	5841.83	3126.54	5776.09	3188.29	3128.11	3128.97			516.68	4869.19	4832.68	2675.07	4830.05	2677.7
516.58	5699.7	5538.11	3109.14	5443.9	3199.46	3110.67	3111.5			516.58	4716.61	4656.58	2663.57	4654.03	2666.12
516.48	5261.81	5201.96	3092.87	5067.52	3223.53	3094.37	3095.17			516.48	4448.27	4388.34	2652.8	4385.85	2655.29
516.38	4949.34	4874.65	3079.26	4686.6	3263.61	3080.71	3081.49			516.38	4061.62	4075	2643.39	4072.57	2645.82
516.28	4405.63	4584.74	3067.51	4329.67	3318.97	3068.94	3069.69			516.28	3680.2	3758.92	2635.95	3756.55	2638.32
516.18	4203.85	4350.99	3059.11	4017.85	3388.74	3060.5	3061.23			516.18	3403.95	3471.19	2630.47	3468.88	2632.78
516.08	4183.18	4176.41	3051.92	3759.56	3465.35	3053.28	3053.99			516.08	3237.24	3230.4	2626.42	3228.14	2628.67
515.98	4074.75	4053.18	3044.82	3555.22	3539.43	3046.15	3046.84			515.98	3026.85	3042.64	2623.22	3040.44	2625.41
515.88	4024.53	3966.99	3038.35	3401.39	3600.69	3039.65	3040.32			515.88	2899.47	2906.12	2621.1	2903.97	2623.25
515.78	3854.85	3898.01	3032.16	3289.72	3637.27	3033.43	3034.08			515.78	2858.63	2812.34	2619.64	2810.25	2621.74
515.68	3828.02	3828.98	3027	3211.81	3641.05	3028.23	3028.87			515.68	2766.42	2750.77	2618.39	2748.72	2620.43
515.58	3832.47	3748.29	3021.97	3158.11	3609.1	3023.18	3023.8			515.58	2729.86	2712.08	2617.61	2710.08	2619.61
515.48	3639.62	3654.21	3016.88	3120.98	3547.14	3018.06	3018.66			515.48	2754.05	2688.07	2617.02	2686.12	2618.98
515.38	3478.72	3553.2	3012.97	3096.03	3467.23	3014.12	3014.71			515.38	2715.16	2672.81	2616.3	2670.89	2618.22
515.28	3403.67	3452.43	3010.04	3079.04	3380.6	3011.18	3011.75			515.28	2666.1	2662.9	2615.78	2661.03	2617.65
515.18	3442.44	3358.3	3007.57	3066.78	3296.31	3008.68	3009.24			515.18	2640.36	2656.19	2615.52	2654.36	2617.35
515.08	3241.82	3275.37	3004.84	3056.91	3220.58	3005.93	3006.47			515.08	2683.62	2651.3	2615.39	2649.51	2617.18
514.98	3202.07	3207.85	3003.35	3049.91	3158.64	3004.41	3004.95			514.98	2704.47	2647.2	2615.03	2645.45	2616.78
514.88	3046.59	3155.32	3002.11	3044.19	3110.64	3003.14	3003.66			514.88	2626.56	2643.65	2614.56	2641.93	2616.28
514.78	3101.26	3117.18	3001.83	3040.17	3076.29	3002.84	3003.35			514.78	2649.36	2640.97	2614.5	2639.29	2616.18
514.68	3141.43	3089.74	3001.2	3036.32	3052.14	3002.2	3002.69			514.68	2678.31	2638.53	2614.32	2636.89	2615.96
514.58	3230.38	3070.48	3000.32	3032.62	3035.74	3001.3	3001.78			514.58	2589.35	2636.22	2613.98	2634.61	2615.59
514.48	3047.27	3056.59	2998.88	3028.68	3024.4	2999.84	3000.3			514.48	2693.89	2634.62	2614.11	2633.05	2615.69
514.38	3103.54	3047.82	2998.57	3026.17	3017.89	2999.51	2999.97			514.38	2629.36	2632.67	2613.69	2631.13	2615.24

## Sheet: Figure 4b
Binding Energy (eV)	Ni 2p BiVO4/N:NiFeOx											Binding Energy (eV)	Ni 2p BiVO4/NiFeOx
869.28	6116.49	6116.49	6116.49	6116.49	6116.49	6116.52	6127.26	6116.49	6127.29			869.28	4896.54	4896.54	4896.54	4896.54	4896.54	4896.56	4900.75	4896.54	4900.76
869.18	6158.36	6158.36	6158.36	6158.36	6158.36	6158.4	6170.41	6158.36	6170.45			869.18	4792.48	4792.48	4792.48	4792.48	4792.48	4792.5	4797.19	4792.48	4797.21
869.08	5862.1	5862.1	5862.1	5862.1	5862.1	5862.15	5875.56	5862.1	5875.61			869.08	4836.96	4836.96	4836.96	4836.96	4836.96	4836.99	4842.22	4836.96	4842.25
868.98	5905.62	5905.62	5905.62	5905.62	5905.62	5905.68	5920.64	5905.62	5920.69			868.98	4909.74	4836.78	4836.78	4836.78	4836.78	4836.81	4842.64	4836.78	4842.68
868.88	6004.16	6004.16	6004.16	6004.16	6004.16	6004.23	6020.9	6004.16	6020.96			868.88	4962.97	4836.46	4836.46	4836.46	4836.46	4836.5	4843	4836.46	4843.04
868.78	6154.43	6003.96	6003.96	6003.96	6003.96	6004.04	6022.58	6003.96	6022.66			868.78	4896.02	4836.31	4836.31	4836.31	4836.31	4836.36	4843.58	4836.31	4843.63
868.68	6119.37	6003.81	6003.81	6003.81	6003.81	6003.91	6024.47	6003.81	6024.57			868.68	4792.36	4836.2	4836.2	4836.2	4836.2	4836.26	4844.27	4836.2	4844.33
868.58	6309.33	6003.4	6003.4	6003.4	6003.4	6003.53	6026.29	6003.4	6026.42			868.58	4867	4836.12	4836.12	4836.12	4836.12	4836.19	4845.06	4836.12	4845.13
868.48	6022.97	6003.38	6003.38	6003.38	6003.38	6003.53	6028.68	6003.38	6028.83			868.48	4885.38	4836	4836	4836	4836	4836.08	4845.88	4836	4845.97
868.38	5892.51	6003.23	6003.23	6003.23	6003.23	6003.41	6031.15	6003.23	6031.33			868.38	4922.87	4835.78	4835.78	4835.78	4835.78	4835.88	4846.68	4835.78	4846.78
868.28	5965.23	6003.18	6003.18	6003.18	6003.18	6003.4	6033.92	6003.18	6034.13			868.28	4923.18	4835.56	4835.56	4835.56	4835.56	4835.68	4847.56	4835.56	4847.69
868.18	6080.83	6003.08	6003.08	6003.08	6003.08	6003.34	6036.87	6003.08	6037.12			868.18	4916.36	4835.35	4835.35	4835.35	4835.35	4835.5	4848.55	4835.35	4848.7
868.08	6195.82	6002.83	6002.83	6002.83	6002.83	6003.13	6039.92	6002.83	6040.23			868.08	4869.04	4835.27	4835.27	4835.27	4835.27	4835.44	4849.76	4835.27	4849.93
867.98	6076.06	6002.73	6002.73	6002.73	6002.73	6003.1	6043.36	6002.73	6043.73			867.98	4910.74	4835.08	4835.08	4835.08	4835.08	4835.28	4850.95	4835.08	4851.16
867.88	6200.64	6002.47	6002.47	6002.47	6002.47	6002.91	6046.89	6002.47	6047.33			867.88	4864.1	4835	4835	4835	4835	4835.25	4852.36	4835	4852.61
867.78	6257.41	6002.13	6002.13	6002.13	6002.13	6002.66	6050.59	6002.13	6051.12			867.78	4925.99	4834.77	4834.77	4834.77	4834.77	4835.07	4853.71	4834.77	4854
867.68	6010.36	6002.12	6002.12	6002.12	6002.12	6002.75	6054.88	6002.12	6055.5			867.68	4893.72	4834.63	4834.63	4834.63	4834.63	4834.97	4855.24	4834.63	4855.58
867.58	6031.81	6002.08	6002.08	6002.08	6002.08	6002.82	6059.39	6002.08	6060.13			867.58	4851.56	4834.58	4834.58	4834.58	4834.58	4834.99	4856.97	4834.58	4857.38
867.48	6219.41	6001.79	6001.79	6001.79	6001.79	6002.67	6063.92	6001.79	6064.8			867.48	4873.06	4834.49	4834.49	4834.49	4834.49	4834.97	4858.76	4834.49	4859.24
867.38	6207.88	6001.52	6001.52	6001.52	6001.52	6002.56	6068.74	6001.52	6069.78			867.38	4904.61	4834.31	4834.31	4834.31	4834.31	4834.88	4860.57	4834.31	4861.14
867.28	6065.85	6001.44	6001.44	6001.44	6001.44	6002.66	6074.04	6001.44	6075.27			867.28	4915.75	4834.1	4834.1	4834.1	4834.1	4834.77	4862.47	4834.1	4863.14
867.18	6136.64	6001.26	6001.26	6001.26	6001.26	6002.7	6079.5	6001.26	6080.95			867.18	4931.22	4833.86	4833.86	4833.86	4833.86	4834.64	4864.43	4833.86	4865.21
867.08	6068.85	6001.17	6001.17	6001.17	6001.17	6002.87	6085.3	6001.17	6087			867.08	4910.56	4833.67	4833.67	4833.67	4833.67	4834.58	4866.53	4833.67	4867.45
866.98	6174.67	6000.94	6000.94	6000.94	6000.94	6002.93	6091.19	6000.94	6093.18			866.98	4901.09	4833.49	4833.49	4833.49	4833.49	4834.56	4868.76	4833.49	4869.82
866.88	6323.55	6000.51	6000.51	6000.51	6000.51	6002.84	6097.12	6000.51	6099.45			866.88	4939.27	4833.23	4833.23	4833.23	4833.23	4834.47	4870.97	4833.23	4872.22
866.78	6110.72	6000.37	6000.37	6000.37	6000.37	6003.08	6103.54	6000.37	6106.25			866.78	4921.03	4833.01	4833.01	4833.01	4833.01	4834.45	4873.31	4833.01	4874.76
866.68	6124.51	6000.2	6000.2	6000.2	6000.2	6003.37	6110.13	6000.2	6113.29			866.68	4925.61	4832.77	4832.77	4832.77	4832.77	4834.45	4875.72	4832.77	4877.4
866.58	6232.55	5999.9	5999.9	5999.9	5999.9	6003.57	6116.76	5999.9	6120.44			866.58	4852.21	4832.73	4832.73	4832.73	4832.73	4834.66	4878.38	4832.73	4880.32
866.48	6213.63	5999.61	5999.61	5999.61	5999.61	6003.88	6123.57	5999.61	6127.83			866.48	4894.69	4832.57	4832.57	4832.57	4832.57	4834.81	4881	4832.57	4883.23
866.38	6174.15	5999.38	5999.38	5999.38	5999.38	6004.32	6130.53	5999.38	6135.47			866.38	4884.52	4832.44	4832.44	4832.44	4832.44	4835.02	4883.68	4832.44	4886.26
866.28	6183.37	5999.14	5999.14	5999.14	5999.14	6004.84	6137.56	5999.14	6143.26			866.28	4873.63	4832.33	4832.33	4832.33	4832.33	4835.3	4886.41	4832.33	4889.38
866.18	6305.83	5998.74	5998.74	5998.74	5998.74	6005.31	6144.46	5998.74	6151.04			866.18	4832.64	4832.33	4832.33	4832.33	4832.33	4835.74	4889.27	4832.33	4892.68
866.08	6155.64	5998.53	5998.53	5998.53	5998.53	6006.09	6151.57	5998.53	6159.13			866.08	4829.25	4832.32	4832.32	4832.32	4832.32	4836.23	4892.12	4832.32	4896.02
865.98	6319.2	5998.1	5998.1	5998.1	5998.1	6006.78	6158.41	5998.1	6167.09			865.98	4860.98	4832.25	4832.25	4832.25	4832.25	4836.71	4894.88	4832.25	4899.34
865.88	6175.16	5997.87	5997.87	5997.87	5997.87	6007.81	6165.36	5997.87	6175.3			865.88	4857.9	4832.19	4832.19	4832.19	4832.19	4837.27	4897.63	4832.19	4902.71
865.78	6242.99	5997.55	5997.55	5997.55	5997.55	6008.91	6172.08	5997.55	6183.44			865.78	4869.35	4832.09	4832.09	4832.09	4832.09	4837.89	4900.28	4832.09	4906.08
865.68	6202.75	5997.28	5997.28	5997.28	5997.28	6010.23	6178.64	5997.28	6191.6			865.68	4918.51	4831.88	4831.88	4831.88	4831.88	4838.46	4902.73	4831.88	4909.32
865.58	6241.41	5996.95	5996.95	5996.95	5996.95	6011.71	6184.9	5996.95	6199.66			865.58	4972.7	4831.52	4831.52	4831.52	4831.52	4838.98	4904.95	4831.52	4912.42
865.48	6111.55	5996.8	5996.8	5996.8	5996.8	6013.57	6191.05	5996.8	6207.81			865.48	4863.56	4831.44	4831.44	4831.44	4831.44	4839.88	4907.33	4831.44	4915.77
865.38	5950.38	5996.74	5996.74	5996.74	5996.74	6015.75	6196.94	5996.74	6215.94			865.38	4900.07	4831.27	4831.27	4831.27	4831.27	4840.8	4909.48	4831.27	4919.01
865.28	6099.74	5996.6	5996.6	5996.6	5996.6	6018.11	6202.36	5996.6	6223.87			865.28	4903.92	4831.08	4831.08	4831.08	4831.08	4841.82	4911.47	4831.08	4922.21
865.18	6219.94	5996.31	5996.31	5996.31	5996.31	6020.59	6207.19	5996.31	6231.47			865.18	4867.46	4830.99	4830.99	4830.99	4830.99	4843.06	4913.38	4830.99	4925.45
865.08	6297.05	5995.91	5995.91	5995.91	5995.91	6023.25	6211.44	5995.91	6238.78			865.08	4875.94	4830.88	4830.88	4830.88	4830.88	4844.41	4915.09	4830.88	4928.61
864.98	6165.96	5995.69	5995.69	5995.69	5995.69	6026.41	6215.29	5995.69	6246.02			864.98	4974.2	4830.52	4830.52	4830.52	4830.52	4845.65	4916.31	4830.52	4931.45
864.88	6194.42	5995.43	5995.43	5995.43	5995.43	6029.88	6218.49	5995.43	6252.94			864.88	4889.67	4830.37	4830.37	4830.37	4830.37	4847.26	4917.52	4830.37	4934.41
864.78	6224.16	5995.12	5995.12	5995.12	5995.12	6033.67	6221.04	5995.12	6259.59			864.78	4868.19	4830.27	4830.27	4830.27	4830.27	4849.09	4918.54	4830.27	4937.35
864.68	6184.7	5994.87	5994.87	5994.87	5994.87	6037.9	6223.02	5994.87	6266.04			864.68	4875.06	4830.16	4830.16	4830.16	4830.16	4851.06	4919.3	4830.16	4940.2
864.58	6247.06	5994.54	5994.54	5994.54	5994.54	6042.46	6224.26	5994.54	6272.18			864.58	4917.81	4829.94	4829.94	4829.94	4829.94	4853.11	4919.69	4829.94	4942.86
864.48	6196.69	5994.27	5994.27	5994.27	5994.27	6047.52	6224.9	5994.27	6278.15			864.48	4957.32	4829.62	4829.62	4829.62	4829.62	4855.25	4919.73	4829.62	4945.35
864.38	6146.68	5994.07	5994.07	5994.07	5994.07	6053.1	6224.94	5994.07	6283.96			864.38	4965.91	4829.27	4829.27	4829.27	4829.27	4857.55	4919.47	4829.27	4947.75
864.28	6227.72	5993.76	5993.76	5993.76	5993.76	6059.04	6224.19	5993.76	6289.47			864.28	4962.08	4828.94	4828.94	4828.94	4828.94	4860.06	4918.97	4828.94	4950.09
864.18	6241.5	5993.44	5993.44	5993.44	5993.44	6065.46	6222.68	5993.44	6294.71			864.18	4973.7	4828.57	4828.57	4828.57	4828.57	4862.75	4918.14	4828.57	4952.32
864.08	6255.73	5993.09	5993.09	5993.09	5993.09	6072.37	6220.45	5993.09	6299.73			864.08	5002.15	4828.14	4828.14	4828.14	4828.14	4865.57	4916.97	4828.14	4954.4
863.98	6312.16	5992.67	5992.67	5992.67	5992.67	6079.72	6217.51	5992.67	6304.55			863.98	4925.21	4827.89	4827.89	4827.89	4827.89	4868.8	4915.73	4827.89	4956.64
863.88	6414.04	5992.11	5992.11	5992.11	5992.11	6087.46	6213.81	5992.11	6309.16			863.88	4916.74	4827.67	4827.67	4827.67	4827.67	4872.25	4914.28	4827.67	4958.86
863.78	6499.97	5991.44	5991.44	5991.44	5991.44	6095.62	6209.41	5991.44	6313.6			863.78	4976.68	4827.29	4827.29	4827.29	4827.29	4875.76	4912.45	4827.29	4960.92
863.68	6315.19	5991.01	5991.01	5991.01	5991.01	6104.56	6204.71	5991.01	6318.26			863.68	4983.08	4826.9	4826.9	4826.9	4826.9	4879.45	4910.39	4826.9	4962.94
863.58	6207.87	5990.73	5990.73	5990.73	5990.73	6114.17	6199.63	5990.73	6323.07			863.58	4969.93	4826.54	4826.54	4826.54	4826.54	4883.37	4908.16	4826.54	4964.99
863.48	6262.33	5990.37	5990.37	5990.37	5990.37	6124.22	6194.01	5990.37	6327.85			863.48	4913.83	4826.32	4826.32	4826.32	4826.32	4887.62	4905.88	4826.32	4967.18
863.38	6268.91	5990	5990	5990	5990	6134.75	6187.9	5990	6332.65			863.38	4930.69	4826.06	4826.06	4826.06	4826.06	4891.99	4903.37	4826.06	4969.31
863.28	6243.36	5989.66	5989.66	5989.66	5989.66	6145.79	6181.44	5989.66	6337.57			863.28	5013.64	4825.58	4825.58	4825.58	4825.58	4896.31	4900.51	4825.58	4971.24
863.18	6294.41	5989.26	5989.26	5989.26	5989.26	6157.2	6174.6	5989.26	6342.55			863.18	5003.82	4825.13	4825.13	4825.13	4825.13	4900.8	4897.54	4825.13	4973.21
863.08	6218.29	5988.96	5988.96	5988.96	5988.96	6169.11	6167.6	5988.96	6347.75			863.08	4975.18	4824.75	4824.75	4824.75	4824.75	4905.47	4894.55	4824.75	4975.26
862.98	6383.53	5988.44	5988.44	5988.44	5988.44	6181.16	6160.15	5988.44	6352.88			862.98	4962.92	4824.41	4824.41	4824.41	4824.41	4910.25	4891.49	4824.41	4977.34
862.88	6530.11	5987.72	5987.72	5987.72	5987.72	6193.3	6152.35	5987.72	6357.93			862.88	4972.11	4824.03	4824.03	4824.03	4824.03	4915.06	4888.35	4824.03	4979.38
862.78	6408.21	5987.17	5987.17	5987.17	5987.17	6205.81	6144.58	5987.17	6363.22			862.78	5008.3	4823.57	4823.57	4823.57	4823.57	4919.8	4885.07	4823.57	4981.3
862.68	6442.56	5986.57	5986.57	5986.57	5986.57	6218.42	6136.69	5986.57	6368.54			862.68	5008.49	4823.1	4823.1	4823.1	4823.1	4924.53	4881.75	4823.1	4983.18
862.58	6340.22	5986.1	5986.1	5986.1	5986.1	6231.21	6128.9	5986.1	6374.01			862.58	4988.56	4822.69	4822.69	4822.69	4822.69	4929.24	4878.48	4822.69	4985.03
862.48	6396.38	5985.56	5985.56	5985.56	5985.56	6243.89	6121.06	5985.56	6379.39			862.48	5000	4822.24	4822.24	4822.24	4822.24	4933.84	4875.18	4822.24	4986.77
862.38	6464.4	5984.92	5984.92	5984.92	5984.93	6256.33	6113.18	5984.92	6384.59			862.38	4967.03	4821.87	4821.87	4821.87	4821.87	4938.37	4871.98	4821.87	4988.48
862.28	6395.91	5984.38	5984.38	5984.38	5984.38	6268.62	6105.49	5984.38	6389.74			862.28	4971.39	4821.49	4821.49	4821.49	4821.5	4942.71	4868.81	4821.49	4990.03
862.18	6497.64	5983.7	5983.7	5983.7	5983.71	6280.43	6097.79	5983.7	6394.52			862.18	5003.12	4821.04	4821.04	4821.04	4821.04	4946.74	4865.61	4821.04	4991.31
862.08	6600.86	5982.89	5982.89	5982.89	5982.89	6291.62	6090.1	5982.89	6398.84			862.08	5015.03	4820.55	4820.55	4820.55	4820.55	4950.46	4862.44	4820.55	4992.35
861.98	6473.74	5982.24	5982.24	5982.24	5982.25	6302.4	6082.75	5982.24	6402.92			861.98	5083.68	4819.88	4819.88	4819.88	4819.89	4953.7	4859.15	4819.88	4992.97
861.88	6449.93	5981.62	5981.62	5981.62	5981.63	6312.52	6075.63	5981.62	6406.54			861.88	5036.21	4819.34	4819.34	4819.34	4819.34	4956.69	4856.07	4819.34	4993.42
861.78	6411.88	5981.05	5981.05	5981.05	5981.07	6321.88	6068.81	5981.05	6409.65			861.78	4951.59	4819.01	4819.01	4819.01	4819.01	4959.5	4853.29	4819.01	4993.79
861.68	6380.86	5980.52	5980.52	5980.52	5980.55	6330.37	6062.26	5980.52	6412.13			861.68	5003.22	4818.54	4818.54	4818.54	4818.55	4961.74	4850.48	4818.54	4993.68
861.58	6432.24	5979.93	5979.93	5979.93	5979.96	6337.77	6055.89	5979.93	6413.77			861.58	5017.73	4818.04	4818.04	4818.04	4818.05	4963.48	4847.72	4818.04	4993.17
861.48	6473.29	5979.28	5979.28	5979.28	5979.33	6344.01	6049.72	5979.28	6414.51			861.48	5011.21	4817.55	4817.55	4817.55	4817.57	4964.74	4845.07	4817.55	4992.28
861.38	6544.77	5978.53	5978.53	5978.53	5978.61	6348.98	6043.71	5978.53	6414.24			861.38	5032.79	4817.01	4817.01	4817.01	4817.03	4965.44	4842.48	4817.01	4990.92
861.28	6444.36	5977.91	5977.91	5977.91	5978.03	6352.81	6038.1	5977.91	6413.12			861.28	4982.71	4816.59	4816.59	4816.59	4816.62	4965.72	4840.1	4816.59	4989.27
861.18	6335.48	5977.44	5977.44	5977.44	5977.62	6355.49	6032.89	5977.44	6411.11			861.18	5003.63	4816.12	4816.12	4816.12	4816.17	4965.42	4837.78	4816.12	4987.13
861.08	6414.19	5976.86	5976.86	5976.86	5977.12	6356.71	6027.84	5976.86	6407.94			861.08	5003.29	4815.65	4815.65	4815.65	4815.72	4964.58	4835.56	4815.65	4984.56
860.98	6353.98	5976.37	5976.37	5976.37	5976.73	6356.64	6023.16	5976.37	6403.8			860.98	5002.92	4815.17	4815.17	4815.17	4815.28	4963.2	4833.45	4815.17	4981.58
860.88	6203.11	5976.07	5976.07	5976.07	5976.59	6355.4	6018.94	5976.07	6398.8			860.88	5026.97	4814.64	4814.64	4814.64	4814.79	4961.23	4831.39	4814.64	4978.13
860.78	6261.53	5975.69	5975.69	5975.69	5976.44	6352.71	6014.89	5975.69	6392.66			860.78	5064.53	4814.01	4814.01	4814.01	4814.22	4958.66	4829.32	4814.01	4974.19
860.68	6160.9	5975.45	5975.45	5975.45	5976.5	6348.82	6011.21	5975.45	6385.64			860.68	5050.31	4813.41	4813.41	4813.41	4813.7	4955.65	4827.39	4813.41	4969.91
860.58	6373.94	5974.92	5974.92	5974.92	5976.38	6343.36	6007.49	5974.92	6377.39			860.58	4965.47	4813.03	4813.03	4813.03	4813.44	4952.36	4825.76	4813.03	4965.49
860.48	6442.45	5974.3	5974.3	5974.3	5976.32	6336.57	6003.9	5974.3	6368.18			860.48	4971.94	4812.63	4812.63	4812.63	4813.19	4948.65	4824.19	4812.63	4960.77
860.38	6284.96	5973.89	5973.89	5973.89	5976.65	6328.78	6000.73	5973.89	6358.38			860.38	4944.25	4812.3	4812.3	4812.3	4813.06	4944.62	4822.78	4812.3	4955.87
860.28	6364.84	5973.38	5973.38	5973.38	5977.11	6319.82	5997.66	5973.38	6347.85			860.28	4910.58	4812.05	4812.05	4812.05	4813.09	4940.33	4821.54	4812.05	4950.86
860.18	6256.45	5973	5973	5973	5978.02	6310.03	5994.96	5973	6337.01			860.18	4948.55	4811.71	4811.71	4811.71	4813.1	4935.65	4820.28	4811.71	4945.62
860.08	6303.31	5972.56	5972.56	5972.57	5979.24	6299.31	5992.38	5972.56	6325.8			860.08	4982.21	4811.28	4811.28	4811.28	4813.12	4930.63	4819.02	4811.28	4940.22
859.98	6280.96	5972.16	5972.16	5972.16	5980.95	6287.85	5990.01	5972.16	6314.5			859.98	4945.04	4810.94	4810.94	4810.94	4813.37	4925.5	4817.91	4810.94	4934.9
859.88	6404.82	5971.59	5971.59	5971.6	5983.06	6275.59	5987.63	5971.59	6303.12			859.88	4926.26	4810.65	4810.65	4810.65	4813.82	4920.24	4816.92	4810.65	4929.69
859.78	6188.72	5971.3	5971.3	5971.32	5986.13	6263.08	5985.69	5971.3	6292.33			859.78	4893	4810.44	4810.44	4810.44	4814.54	4914.95	4816.06	4810.44	4924.68
859.68	6252.88	5970.93	5970.93	5970.96	5989.91	6250.07	5983.81	5970.93	6281.98			859.68	4915.9	4810.17	4810.17	4810.18	4815.43	4909.52	4815.21	4810.17	4919.82
859.58	6308.16	5970.48	5970.48	5970.54	5994.55	6236.67	5982	5970.48	6272.32			859.58	4895.92	4809.96	4809.96	4809.96	4816.62	4904.11	4814.46	4809.96	4915.27
859.48	6269.7	5970.09	5970.09	5970.19	6000.3	6223.13	5980.35	5970.09	6263.72			859.48	4828.57	4809.91	4809.91	4809.92	4818.27	4898.86	4813.92	4809.91	4911.24
859.38	6305.48	5969.64	5969.64	5969.83	6007.18	6209.45	5978.8	5969.64	6256.33			859.38	4904.61	4809.67	4809.67	4809.69	4820.06	4893.46	4813.25	4809.67	4907.44
859.28	6361.38	5969.13	5969.13	5969.44	6015.29	6195.69	5977.27	5969.13	6250.31			859.28	4922.99	4809.39	4809.39	4809.42	4822.16	4888.08	4812.57	4809.39	4904.07
859.18	6393.24	5968.56	5968.57	5969.09	6024.73	6181.98	5975.8	5968.56	6245.9			859.18	4944.12	4809.05	4809.05	4809.1	4824.59	4882.74	4811.87	4809.05	4901.16
859.08	6140.47	5968.34	5968.34	5969.19	6035.93	6168.77	5974.75	5968.34	6243.63			859.08	4883.9	4808.86	4808.86	4808.96	4827.56	4877.67	4811.36	4808.86	4898.98
858.98	6189.6	5968.05	5968.05	5969.42	6048.47	6155.74	5973.71	5968.05	6243.22			858.98	4887.86	4808.66	4808.66	4808.82	4830.91	4872.74	4810.87	4808.66	4897.37
858.88	6186.38	5967.76	5967.77	5969.93	6062.34	6143.03	5972.76	5967.76	6244.8			858.88	4851.81	4808.55	4808.55	4808.82	4834.72	4868.05	4810.5	4808.55	4896.46
858.78	6290.95	5967.33	5967.36	5970.7	6077.23	6130.54	5971.74	5967.33	6248.24			858.78	4866.05	4808.41	4808.41	4808.85	4838.81	4863.51	4810.13	4808.4	4896.09
858.68	6336.74	5966.84	5966.89	5971.99	6092.94	6118.4	5970.72	5966.84	6253.57			858.68	4888.1	4808.21	4808.21	4808.91	4843.1	4859.1	4809.72	4808.2	4896.22
858.58	6347.08	5966.34	5966.42	5974.06	6109.16	6106.69	5969.75	5966.34	6260.73			858.58	4975.95	4807.78	4807.79	4808.89	4847.3	4854.67	4809.11	4807.78	4896.64
858.48	6271.79	5965.94	5966.08	5977.34	6125.53	6095.57	5968.93	5965.94	6269.7			858.48	4954.15	4807.42	4807.43	4809.11	4851.57	4850.49	4808.58	4807.41	4897.54
858.38	6267.57	5965.54	5965.79	5982.09	6141.39	6084.96	5968.16	5965.54	6280.23			858.38	4943.15	4807.08	4807.11	4809.64	4855.73	4846.55	4808.09	4807.07	4898.85
858.28	6250.6	5965.16	5965.58	5988.75	6156.15	6074.88	5967.45	5965.16	6292.17			858.28	4981.13	4806.65	4806.69	4810.45	4859.48	4842.72	4807.52	4806.63	4900.37
858.18	6364.46	5964.64	5965.33	5997.64	6168.99	6065.19	5966.63	5964.63	6305.24			858.18	4988.86	4806.2	4806.28	4811.76	4862.71	4839.08	4806.95	4806.17	4902.13
858.08	6258.88	5964.25	5965.39	6009.65	6179.58	6056.17	5965.98	5964.25	6319.79			858.08	4926.87	4805.92	4806.05	4813.88	4865.45	4835.8	4806.55	4805.87	4904.32
857.98	6242.12	5963.88	5965.71	6025.2	6187.27	6047.7	5965.39	5963.88	6335.75			857.98	4916	4805.68	4805.89	4816.89	4867.4	4832.76	4806.18	4805.59	4906.85
857.88	6324.73	5963.4	5966.3	6044.6	6191.49	6039.65	5964.71	5963.4	6353.15			857.88	4895.9	4805.52	4805.84	4821.04	4868.47	4829.97	4805.87	4805.36	4909.9
857.78	6300.62	5962.96	5967.46	6068.35	6192.15	6032.16	5964.09	5962.96	6372.4			857.78	4958.49	4805.23	4805.72	4826.3	4868.39	4827.2	4805.42	4804.97	4913.4
857.68	6214.73	5962.64	5969.51	6096.74	6189.25	6025.3	5963.61	5962.62	6393.92			857.68	4894.98	4805.16	4805.91	4833.21	4867.45	4824.78	4805.13	4804.75	4917.91
857.58	6309.25	5962.2	5972.48	6129.21	6182.71	6018.78	5963.02	5962.17	6417.58			857.58	4968.56	4804.98	4806.12	4841.59	4865.36	4822.35	4804.67	4804.33	4923.4
857.48	6507.08	5961.52	5976.68	6164.84	6172.7	6012.48	5962.18	5961.45	6443.17			857.48	5008.76	4804.83	4806.49	4851.65	4862.27	4819.98	4804.1	4803.82	4930.24
857.38	6496.11	5960.89	5982.86	6202.64	6159.99	6006.63	5961.37	5960.74	6470.68			857.38	4944.68	4805.02	4807.4	4863.57	4858.6	4817.94	4803.71	4803.46	4938.91
857.28	6442.98	5960.4	5991.63	6240.78	6145.2	6001.28	5960.64	5960.1	6499.42			857.28	4995.28	4805.32	4808.69	4876.86	4854.2	4815.9	4803.19	4802.98	4949.27
857.18	6607.73	5959.83	6003.35	6276.52	6128.69	5996.11	5959.71	5959.25	6527.96			857.18	5001.92	4805.98	4810.62	4891.23	4849.36	4814	4802.66	4802.48	4961.45
857.08	6749.64	5959.29	6018.87	6307.27	6111.11	5991.12	5958.6	5958.2	6555.24			857.08	5043.52	4807.01	4813.26	4905.92	4844.18	4812.11	4802.02	4801.87	4975.15
856.98	6598.47	5959.36	6039.29	6330.82	6093.46	5986.7	5957.7	5957.36	6580.53			856.98	4973.88	4808.87	4817.08	4920.36	4839.1	4810.52	4801.57	4801.44	4990.31
856.88	6680.06	5959.97	6064.9	6344.39	6075.95	5982.49	5956.69	5956.4	6602.37			856.88	5040.22	4811.43	4821.95	4933.19	4833.91	4808.88	4800.95	4800.83	5006.14
856.78	6639.63	5961.7	6096.33	6346.87	6059.16	5978.65	5955.75	5955.5	6620.96			856.78	5046.37	4815.08	4828.17	4943.48	4828.9	4807.32	4800.31	4800.22	5022.19
856.68	6669.4	5965.06	6133.77	6337.95	6043.35	5975.05	5954.77	5954.56	6637.15			856.68	5002.13	4820.27	4835.97	4950.35	4824.27	4805.97	4799.79	4799.7	5038.09
856.58	6580.97	5971.02	6176.93	6318.53	6028.88	5971.83	5953.91	5953.73	6652.45			856.58	5082.25	4826.95	4845.09	4952.85	4819.79	4804.5	4799.06	4798.99	5053.27
856.48	6702.2	5980.56	6224.52	6289.86	6015.62	5968.7	5952.89	5952.74	6668.45			856.48	5035.09	4835.89	4855.77	4951.01	4815.79	4803.23	4798.46	4798.4	5068.16
856.38	6692.78	5995.22	6274.99	6254.81	6003.78	5965.8	5951.89	5951.76	6687.68			856.38	5155.4	4846.88	4867.31	4944.44	4811.89	4801.73	4797.55	4797.5	5082.31
856.28	6560.12	6017.11	6325.99	6216.24	5993.54	5963.28	5951.07	5950.96	6712.43			856.28	5165.6	4860.6	4879.52	4933.98	4808.35	4800.27	4796.61	4796.57	5096.5
856.18	6742.64	6047.77	6373.85	6176.25	5984.4	5960.7	5950.01	5949.91	6743.4			856.18	5151.31	4877.24	4891.85	4920.63	4805.22	4798.9	4795.71	4795.67	5111.17
856.08	6769.65	6089.4	6415.24	6137.33	5976.47	5958.26	5948.91	5948.83	6781.46			856.08	5200.24	4896.72	4903.27	4905.25	4802.3	4797.46	4794.68	4794.65	5126.41
855.98	6721.09	6143.95	6446.83	6101.23	5969.74	5956.03	5947.88	5947.81	6826.6			855.98	5133.26	4919.18	4913.18	4889.15	4799.87	4796.24	4793.82	4793.8	5142.44
855.88	6749.48	6211.7	6465.17	6068.88	5963.98	5953.9	5946.81	5946.75	6876.69			855.88	5112.39	4944	4920.59	4873.2	4797.76	4795.11	4793.02	4793	5158.7
855.78	6938.99	6291.97	6468.39	6040.59	5958.84	5951.65	5945.49	5945.44	6929.73			855.78	5219.71	4970.18	4924.37	4857.81	4795.63	4793.75	4791.94	4791.92	5174.08
855.68	7073.39	6381.35	6456.23	6016.68	5954.28	5949.33	5943.99	5943.95	6982.1			855.68	5186.68	4996.89	4924.39	4843.85	4793.78	4792.5	4790.94	4790.92	5187.73
855.58	7014.77	6474.39	6429.98	5997.05	5950.42	5947.19	5942.57	5942.54	7028.9			855.58	5156.7	5022.69	4920.6	4831.61	4792.18	4791.36	4790.01	4790	5198.46
855.48	7129.2	6562.43	6391.43	5981.04	5946.93	5944.98	5940.99	5940.97	7062.96			855.48	5201.06	5045.84	4913.1	4821.03	4790.61	4790.13	4788.98	4788.97	5204.86
855.38	6964.3	6636.15	6344.55	5968.51	5944.08	5943.07	5939.64	5939.62	7077.91			855.38	5206.47	5064.66	4902.55	4812.13	4789.15	4788.91	4787.92	4787.91	5205.76
855.28	7068.47	6684.79	6292.59	5958.64	5941.44	5941.1	5938.14	5938.13	7066.06			855.28	5197.21	5077.69	4889.83	4804.82	4787.8	4787.74	4786.89	4786.88	5200.35
855.18	6957.33	6702.27	6239.21	5951.08	5939.21	5939.33	5936.8	5936.78	7024			855.18	5206.41	5083.8	4875.86	4798.87	4786.49	4786.55	4785.83	4785.82	5188.29
855.08	6862.91	6685.01	6187.43	5945.34	5937.33	5937.74	5935.57	5935.56	6950.63			855.08	5202.93	5082.19	4861.53	4794.1	4785.26	4785.39	4784.77	4784.77	5169.4
854.98	6755.66	6635.85	6139.47	5941.04	5935.75	5936.34	5934.48	5934.47	6850.57			854.98	5153.45	5073.38	4847.71	4790.39	4784.19	4784.37	4783.84	4783.84	5144.69
854.88	6818.86	6561.51	6096.49	5937.66	5934.22	5934.89	5933.31	5933.3	6731.56			854.88	5108.62	5057.58	4834.97	4787.53	4783.27	4783.47	4783.02	4783.02	5114.74
854.78	6714.18	6471.56	6059.41	5935.11	5932.92	5933.62	5932.28	5932.27	6603.54			854.78	5089.97	5036.35	4823.57	4785.3	4782.43	4782.63	4782.25	4782.25	5081.3
854.68	6602.82	6376.27	6028.56	5933.2	5931.84	5932.53	5931.39	5931.39	6476.87			854.68	5033.86	5011.12	4813.79	4783.65	4781.74	4781.94	4781.61	4781.61	5045.79
854.58	6432.53	6284.23	6003.56	5931.86	5931.04	5931.7	5930.73	5930.73	6359.49			854.58	4963.57	4983.72	4805.72	4782.49	4781.24	4781.43	4781.15	4781.15	5009.99
854.48	6218.94	6201.44	5983.89	5931.05	5930.56	5931.17	5930.35	5930.34	6256.73			854.48	4983	4955.5	4799.05	4781.5	4780.7	4780.87	4780.65	4780.64	4975.05
854.38	6163.97	6131.13	5968.64	5930.46	5930.19	5930.73	5930.04	5930.04	6171.01			854.38	4895.23	4928.12	4793.88	4780.9	4780.4	4780.55	4780.36	4780.35	4942.43
854.28	6075.76	6074.43	5957.25	5930.1	5929.94	5930.43	5929.85	5929.84	6102.78			854.28	4956.24	4902.25	4789.66	4780.25	4779.94	4780.07	4779.91	4779.91	4912.53
854.18	6081.55	6030.39	5948.74	5929.79	5929.71	5930.13	5929.65	5929.64	6050.2			854.18	4903.79	4879	4786.51	4779.81	4779.62	4779.73	4779.6	4779.6	4886.27
854.08	5975.31	5997.92	5942.65	5929.67	5929.63	5929.99	5929.58	5929.58	6011.54			854.08	4842.14	4858.66	4784.26	4779.57	4779.45	4779.55	4779.44	4779.44	4863.73
853.98	5945.1	5974.55	5938.34	5929.61	5929.59	5929.91	5929.56	5929.56	5983.76			853.98	4849.07	4841.35	4782.56	4779.34	4779.27	4779.36	4779.27	4779.27	4844.82
853.88	5962.99	5958.36	5935.34	5929.55	5929.54	5929.81	5929.52	5929.52	5964.52			853.88	4862.92	4826.84	4781.27	4779.1	4779.06	4779.13	4779.06	4779.06	4829.18
853.78	5999.64	5947.43	5933.21	5929.44	5929.44	5929.66	5929.43	5929.43	5951.48			853.78	4801.34	4815.18	4780.46	4779.02	4779	4779.06	4779	4779	4816.74
853.68	6086.97	5940.14	5931.64	5929.23	5929.23	5929.42	5929.22	5929.22	5942.77			853.68	4814.24	4805.88	4779.86	4778.92	4778.91	4778.96	4778.91	4778.91	4806.9
853.58	6072.27	5935.5	5930.55	5929.03	5929.03	5929.19	5929.03	5929.03	5937.19			853.58	4927.75	4798.29	4779.14	4778.54	4778.54	4778.58	4778.53	4778.53	4798.96
853.48	6027.23	5932.62	5929.84	5928.9	5928.9	5929.03	5928.9	5928.9	5933.71			853.48	4865.92	4792.6	4778.69	4778.32	4778.31	4778.35	4778.31	4778.31	4793.02
853.38	6011.91	5930.88	5929.36	5928.79	5928.79	5928.9	5928.79	5928.79	5931.57			853.38	4939.17	4788.05	4778.14	4777.91	4777.91	4777.94	4777.91	4777.91	4788.31
853.28	5904.18	5929.9	5929.1	5928.76	5928.76	5928.85	5928.76	5928.76	5930.34			853.28	4854.73	4784.83	4777.86	4777.72	4777.72	4777.74	4777.71	4777.71	4785
853.18	5968.78	5929.31	5928.9	5928.7	5928.7	5928.78	5928.7	5928.7	5929.59			853.18	4849.66	4782.44	4777.62	4777.53	4777.53	4777.55	4777.53	4777.53	4782.54
853.08	6085.81	5928.81	5928.61	5928.5	5928.5	5928.56	5928.5	5928.5	5928.99			853.08	4845.96	4780.69	4777.41	4777.36	4777.36	4777.38	4777.36	4777.36	4780.76
852.98	5936.85	5928.65	5928.55	5928.48	5928.48	5928.54	5928.48	5928.48	5928.76			852.98	4835.01	4779.45	4777.24	4777.22	4777.22	4777.23	4777.22	4777.22	4779.49
852.88	6027.31	5928.43	5928.39	5928.35	5928.35	5928.4	5928.35	5928.35	5928.51			852.88	4857.54	4778.48	4777.03	4777.01	4777.01	4777.02	4777.01	4777.01	4778.51
852.78	6169.6	5928.07	5928.06	5928.04	5928.04	5928.07	5928.04	5928.04	5928.13			852.78	4789.59	4777.94	4776.99	4776.98	4776.98	4776.99	4776.98	4776.98	4777.96
852.68	5977.08	5927.99	5927.98	5927.97	5927.97	5928	5927.97	5927.97	5928.03			852.68	4844.31	4777.42	4776.82	4776.81	4776.81	4776.82	4776.81	4776.81	4777.44
852.58	5850.17	5927.88	5927.87	5927.87	5927.87	5927.89	5927.87	5927.87	5927.9			852.58	4847.72	4777.02	4776.64	4776.63	4776.63	4776.64	4776.63	4776.63	4777.03
852.48	6014.23	5927.76	5927.76	5927.75	5927.75	5927.77	5927.75	5927.75	5927.78			852.48	4838.17	4776.72	4776.48	4776.48	4776.48	4776.48	4776.48	4776.48	4776.72
852.38	6032.22	5927.62	5927.62	5927.62	5927.62	5927.63	5927.62	5927.62	5927.63			852.38	4859.63	4776.41	4776.27	4776.27	4776.27	4776.27	4776.27	4776.27	4776.42
852.28	6044.13	5927.46	5927.46	5927.46	5927.46	5927.47	5927.46	5927.46	5927.48			852.28	4862.05	4776.14	4776.05	4776.05	4776.05	4776.05	4776.05	4776.05	4776.14
852.18	6046.02	5927.31	5927.31	5927.31	5927.31	5927.32	5927.31	5927.31	5927.32			852.18	4857.79	4775.9	4775.85	4775.84	4775.84	4775.85	4775.84	4775.84	4775.9
852.08	5983.53	5927.23	5927.23	5927.23	5927.23	5927.24	5927.23	5927.23	5927.24			852.08	4832.2	4775.73	4775.7	4775.7	4775.7	4775.7	4775.7	4775.7	4775.74
851.98	6117.77	5926.98	5926.98	5926.98	5926.98	5926.99	5926.98	5926.98	5926.99			851.98	4808.35	4775.64	4775.62	4775.62	4775.62	4775.62	4775.62	4775.62	4775.64
851.88	5992.23	5926.89	5926.89	5926.89	5926.89	5926.9	5926.89	5926.89	5926.9			851.88	4775.62	4775.63	4775.62	4775.62	4775.62	4775.62	4775.62	4775.62	4775.63
851.78	5861.45	5926.81	5926.81	5926.81	5926.81	5926.81	5926.81	5926.81	5926.81			851.78	4860.79	4860.8	4860.79	4860.79	4860.79	4860.79	4860.79	4860.79	4860.8
851.68	5830.1	5926.68	5926.68	5926.68	5926.68	5926.68	5926.68	5926.68	5926.68			851.68	4864.61	4864.61	4864.61	4864.61	4864.61	4864.61	4864.61	4864.61	4864.61
851.58	5926.68	5926.68	5926.68	5926.68	5926.68	5926.68	5926.68	5926.68	5926.68			851.58	4813.54	4813.54	4813.54	4813.54	4813.54	4813.54	4813.54	4813.54	4813.54

## Sheet: Figure 4c
Binding Energy (eV)	Fe 2p BiVO4/N:NiFeOx											Binding Energy (eV)	Fe 2p BiVO4/NiFeOx
722.08	5610.43	5579.48	5579.48	5579.48	5579.48	5579.48	5625.35	5579.48	5625.35			722.08	4498.7	4498.7	4498.7	4498.7	4498.7	4498.7	4511.31	4498.7	4511.31
721.98	5593.39	5579.34	5579.34	5579.34	5579.34	5579.34	5628.81	5579.34	5628.81			721.98	4461.32	4461.32	4461.32	4461.32	4461.32	4461.32	4475.75	4461.32	4475.75
721.88	5756.03	5577.58	5577.58	5577.58	5577.58	5577.58	5630.8	5577.58	5630.8			721.88	4576.52	4459.9	4459.9	4459.9	4459.9	4459.9	4476.34	4459.9	4476.34
721.78	5769.47	5575.68	5575.68	5575.68	5575.68	5575.68	5632.77	5575.68	5632.77			721.78	4497.6	4459.44	4459.44	4459.44	4459.44	4459.44	4478.09	4459.44	4478.09
721.68	5614.27	5575.29	5575.29	5575.29	5575.29	5575.29	5636.36	5575.29	5636.36			721.68	4503.38	4458.9	4458.9	4458.9	4458.9	4458.9	4479.95	4458.9	4479.95
721.58	5666.92	5574.38	5574.38	5574.38	5574.38	5574.38	5639.53	5574.38	5639.53			721.58	4467.7	4458.79	4458.79	4458.79	4458.79	4458.79	4482.44	4458.79	4482.44
721.48	5665.07	5573.48	5573.48	5573.48	5573.48	5573.48	5642.77	5573.48	5642.77			721.48	4549.82	4457.67	4457.67	4457.67	4457.67	4457.67	4484.12	4457.67	4484.12
721.38	5719.95	5572.03	5572.03	5572.03	5572.03	5572.03	5645.5	5572.03	5645.5			721.38	4547.66	4456.56	4456.56	4456.56	4456.56	4456.56	4485.98	4456.56	4485.98
721.28	5735.49	5570.4	5570.4	5570.4	5570.4	5570.4	5648.08	5570.4	5648.08			721.28	4447.25	4456.45	4456.45	4456.45	4456.45	4456.45	4489	4456.45	4489
721.18	5702.06	5569.09	5569.09	5569.09	5569.09	5569.09	5650.96	5569.09	5650.96			721.18	4352.26	4455.2	4455.2	4455.2	4455.2	4455.2	4491.03	4455.2	4491.03
721.08	5688.05	5567.91	5567.91	5567.91	5567.91	5567.91	5653.92	5567.91	5653.92			721.08	4425.01	4454.84	4454.84	4454.84	4454.84	4454.84	4494.07	4454.84	4494.07
720.98	5693.44	5566.67	5566.67	5566.67	5566.67	5566.67	5656.74	5566.67	5656.74			720.98	4512.02	4454.14	4454.14	4454.14	4454.14	4454.14	4496.85	4454.14	4496.85
720.88	5679.52	5565.55	5565.55	5565.55	5565.55	5565.55	5659.57	5565.55	5659.57			720.88	4506.03	4453.5	4453.5	4453.5	4453.5	4453.5	4499.75	4453.5	4499.75
720.78	5585.34	5565.35	5565.35	5565.35	5565.35	5565.35	5663.18	5565.35	5663.18			720.78	4467	4453.33	4453.33	4453.33	4453.33	4453.33	4503.12	4453.33	4503.12
720.68	5620.39	5564.8	5564.8	5564.8	5564.8	5564.8	5666.26	5564.8	5666.26			720.68	4478.34	4453.02	4453.02	4453.02	4453.02	4453.02	4506.3	4453.02	4506.3
720.58	5618.07	5564.27	5564.27	5564.27	5564.27	5564.27	5669.13	5564.27	5669.13			720.58	4567.84	4451.61	4451.61	4451.61	4451.61	4451.61	4508.27	4451.61	4508.27
720.48	5642.99	5563.49	5563.49	5563.49	5563.49	5563.49	5671.49	5563.49	5671.49			720.48	4531.46	4450.63	4450.63	4450.63	4450.63	4450.63	4510.52	4450.63	4510.52
720.38	5589.31	5563.23	5563.23	5563.23	5563.23	5563.23	5674.1	5563.23	5674.1			720.38	4430.41	4450.39	4450.39	4450.39	4450.39	4450.39	4513.31	4450.39	4513.31
720.28	5722.68	5561.65	5561.65	5561.65	5561.65	5561.65	5675.05	5561.65	5675.05			720.28	4416.28	4449.98	4449.98	4449.98	4449.98	4449.98	4515.62	4449.98	4515.62
720.18	5647.24	5560.8	5560.8	5560.8	5560.8	5560.8	5676.38	5560.8	5676.38			720.18	4459.43	4449.86	4449.86	4449.86	4449.86	4449.86	4517.91	4449.86	4517.91
720.08	5727.3	5559.15	5559.15	5559.15	5559.15	5559.15	5676.54	5559.15	5676.54			720.08	4503.96	4449.19	4449.19	4449.19	4449.19	4449.19	4519.3	4449.19	4519.3
719.98	5712.32	5557.62	5557.62	5557.62	5557.62	5557.62	5676.43	5557.62	5676.43			719.98	4600.42	4447.33	4447.33	4447.33	4447.33	4447.33	4519.02	4447.33	4519.02
719.88	5571.67	5557.48	5557.48	5557.48	5557.48	5557.48	5677.28	5557.48	5677.28			719.88	4483.7	4446.89	4446.89	4446.89	4446.89	4446.89	4519.72	4446.89	4519.72
719.78	5502.4	5556.95	5556.95	5556.95	5556.95	5556.95	5677.32	5556.95	5677.32			719.78	4511.06	4446.1	4446.1	4446.1	4446.1	4446.1	4519.61	4446.1	4519.61
719.68	5712.16	5555.4	5555.4	5555.4	5555.4	5555.4	5675.91	5555.4	5675.91			719.68	4474.83	4445.74	4445.74	4445.74	4445.74	4445.74	4519.39	4445.74	4519.39
719.58	5643.98	5554.52	5554.52	5554.52	5554.52	5554.52	5674.73	5554.52	5674.73			719.58	4560.73	4444.33	4444.33	4444.33	4444.33	4444.33	4517.61	4444.33	4517.61
719.48	5694.83	5553.13	5553.13	5553.13	5553.13	5553.13	5672.61	5553.13	5672.61			719.48	4579.4	4442.67	4442.67	4442.67	4442.67	4442.67	4515.12	4442.67	4515.12
719.38	5664.47	5552.02	5552.02	5552.02	5552.02	5552.03	5670.35	5552.02	5670.35			719.38	4560.9	4441.21	4441.21	4441.21	4441.21	4441.21	4512.32	4441.21	4512.32
719.28	5659.53	5550.96	5550.96	5550.96	5550.96	5550.96	5667.71	5550.96	5667.71			719.28	4518.31	4440.26	4440.26	4440.26	4440.26	4440.26	4509.58	4440.26	4509.58
719.18	5681.04	5549.66	5549.66	5549.66	5549.66	5549.66	5664.46	5549.66	5664.47			719.18	4496.05	4439.58	4439.58	4439.58	4439.58	4439.58	4506.72	4439.58	4506.72
719.08	5661.05	5548.56	5548.56	5548.56	5548.56	5548.56	5661.02	5548.56	5661.02			719.08	4539.18	4438.35	4438.35	4438.35	4438.35	4438.35	4502.94	4438.35	4502.94
718.98	5646.88	5547.58	5547.58	5547.58	5547.58	5547.58	5657.37	5547.58	5657.37			718.98	4464.29	4438.03	4438.03	4438.03	4438.03	4438.03	4499.76	4438.03	4499.76
718.88	5551.68	5547.54	5547.54	5547.54	5547.54	5547.54	5654.34	5547.54	5654.34			718.88	4427.07	4437.9	4437.9	4437.9	4437.9	4437.9	4496.53	4437.9	4496.53
718.78	5606.08	5546.96	5546.96	5546.96	5546.96	5546.96	5650.5	5546.96	5650.5			718.78	4465.62	4437.56	4437.56	4437.56	4437.56	4437.56	4492.89	4437.56	4492.89
718.68	5634.68	5546.09	5546.09	5546.09	5546.09	5546.09	5646.13	5546.09	5646.13			718.68	4550.24	4436.18	4436.18	4436.18	4436.18	4436.18	4488.06	4436.18	4488.06
718.58	5600.54	5545.55	5545.55	5545.55	5545.55	5545.55	5641.88	5545.55	5641.89			718.58	4430.46	4436.11	4436.11	4436.11	4436.11	4436.11	4484.48	4436.11	4484.48
718.48	5599.92	5545.01	5545.01	5545.01	5545.01	5545.02	5637.47	5545.01	5637.48			718.48	4492	4435.42	4435.42	4435.42	4435.42	4435.42	4480.25	4435.42	4480.26
718.38	5490	5544.47	5544.47	5544.47	5544.47	5544.49	5632.93	5544.47	5632.94			718.38	4454.34	4435.19	4435.19	4435.19	4435.19	4435.19	4476.5	4435.19	4476.51
718.28	5658.72	5543.34	5543.34	5543.34	5543.34	5543.36	5627.69	5543.34	5627.72			718.28	4509.01	4434.28	4434.28	4434.28	4434.28	4434.28	4472.14	4434.28	4472.14
718.18	5597.27	5542.8	5542.8	5542.8	5542.8	5542.84	5622.99	5542.8	5623.03			718.18	4577.44	4432.52	4432.52	4432.52	4432.52	4432.52	4467.02	4432.52	4467.02
718.08	5695.18	5541.29	5541.29	5541.29	5541.29	5541.35	5617.28	5541.29	5617.34			718.08	4506.28	4431.61	4431.61	4431.61	4431.61	4431.62	4462.89	4431.61	4462.9
717.98	5630.96	5540.4	5540.4	5540.4	5540.4	5540.48	5612.19	5540.4	5612.28			717.98	4437.24	4431.54	4431.54	4431.54	4431.54	4431.56	4459.74	4431.54	4459.76
717.88	5580.28	5540	5540	5540	5540	5540.13	5607.63	5540	5607.76			717.88	4524.03	4430.4	4430.4	4430.4	4430.4	4430.43	4455.7	4430.4	4455.73
717.78	5583.94	5539.56	5539.56	5539.56	5539.56	5539.75	5603.08	5539.56	5603.27			717.78	4504.11	4429.49	4429.49	4429.49	4429.49	4429.54	4452.09	4429.49	4452.13
717.68	5537.39	5539.54	5539.54	5539.54	5539.54	5539.82	5599.02	5539.54	5599.3			717.68	4538.41	4428.15	4428.15	4428.15	4428.15	4428.22	4448.22	4428.15	4448.28
717.58	5618.04	5538.76	5538.76	5538.76	5538.76	5539.16	5594.3	5538.76	5594.7			717.58	4376.19	4427.53	4427.53	4427.53	4427.53	4427.62	4445.27	4427.53	4445.36
717.48	5470.01	5538.09	5538.09	5538.09	5538.09	5538.67	5589.81	5538.09	5590.39			717.48	4458.24	4427.15	4427.15	4427.15	4427.15	4427.29	4442.77	4427.15	4442.91
717.38	5665.85	5536.82	5536.82	5536.82	5536.82	5537.64	5584.85	5536.82	5585.67			717.38	4465.64	4426.68	4426.68	4426.68	4426.68	4426.89	4440.36	4426.68	4440.56
717.28	5738.72	5534.82	5534.82	5534.82	5534.82	5535.97	5579.3	5534.82	5580.44			717.28	4524.82	4425.47	4425.47	4425.47	4425.47	4425.77	4437.39	4425.47	4437.69
717.18	5656.95	5533.6	5533.6	5533.6	5533.6	5535.2	5574.68	5533.6	5576.28			717.18	4461.27	4425.03	4425.03	4425.03	4425.03	4425.46	4435.39	4425.03	4435.82
717.08	5654.97	5532.4	5532.4	5532.4	5532.4	5534.61	5570.24	5532.4	5572.45			717.08	4440.14	4424.85	4424.85	4424.85	4424.85	4425.46	4433.8	4424.85	4434.41
716.98	5675.74	5530.97	5530.97	5530.97	5530.98	5533.99	5565.74	5530.97	5568.76			716.98	4453.15	4424.5	4424.5	4424.5	4424.5	4425.36	4432.19	4424.5	4433.06
716.88	5740.59	5528.89	5528.89	5528.89	5528.89	5532.98	5560.76	5528.89	5564.85			716.88	4462.16	4424.03	4424.03	4424.03	4424.03	4425.24	4430.64	4424.03	4431.85
716.78	5625.84	5527.93	5527.93	5527.93	5527.93	5533.42	5557.06	5527.93	5562.55			716.78	4564.95	4422.3	4422.3	4422.3	4422.3	4423.98	4427.93	4422.3	4429.61
716.68	5719.99	5526.02	5526.02	5526.02	5526.02	5533.32	5552.58	5526.02	5559.88			716.68	4598.7	4420.13	4420.13	4420.13	4420.13	4422.43	4424.91	4420.13	4427.21
716.58	5749.12	5523.81	5523.81	5523.81	5523.81	5533.42	5547.97	5523.81	5557.58			716.58	4515.78	4418.95	4418.95	4418.95	4418.96	4422.06	4423	4418.95	4426.11
716.48	5720.36	5521.85	5521.85	5521.85	5521.86	5534.4	5543.78	5521.85	5556.33			716.48	4346.32	4418.08	4418.08	4418.08	4418.09	4422.25	4421.49	4418.08	4425.66
716.38	5740.53	5519.68	5519.68	5519.68	5519.69	5535.9	5539.54	5519.68	5555.77			716.38	4427.29	4417.97	4417.97	4417.97	4417.97	4423.49	4420.83	4417.97	4426.36
716.28	5903.69	5515.86	5515.86	5515.86	5515.88	5536.63	5533.81	5515.86	5554.58			716.28	4424.05	4417.89	4417.89	4417.89	4417.9	4425.14	4420.29	4417.89	4427.54
716.18	5578.5	5515.24	5515.24	5515.24	5515.27	5541.56	5531.41	5515.24	5557.76			716.18	4415.6	4417.87	4417.87	4417.87	4417.89	4427.27	4419.86	4417.87	4429.28
716.08	5659.27	5513.81	5513.81	5513.81	5513.85	5546.84	5528.35	5513.81	5561.43			716.08	4353.44	4417.09	4417.09	4417.09	4417.12	4429.17	4418.74	4417.09	4430.85
715.98	5613.57	5512.82	5512.82	5512.82	5512.89	5553.87	5525.87	5512.82	5566.99			715.98	4449.8	4416.69	4416.69	4416.69	4416.75	4432.03	4418.06	4416.69	4433.45
715.88	5734.95	5510.61	5510.61	5510.61	5510.74	5561.09	5522.3	5510.61	5572.9			715.88	4550.5	4415.05	4415.05	4415.05	4415.14	4434.3	4416.17	4415.05	4435.52
715.78	5743.83	5508.3	5508.3	5508.3	5508.51	5569.71	5518.73	5508.3	5580.36			715.78	4427.91	4414.89	4414.89	4414.89	4415.05	4438.78	4415.8	4414.89	4439.87
715.68	5574.88	5507.64	5507.64	5507.64	5507.99	5581.54	5516.93	5507.64	5591.19			715.68	4487.52	4413.99	4413.99	4413.99	4414.27	4443.29	4414.74	4413.99	4444.32
715.58	5775.78	5504.97	5504.97	5504.98	5505.54	5592.91	5513.24	5504.97	5601.75			715.58	4466.34	4413.35	4413.35	4413.35	4413.8	4448.83	4413.96	4413.35	4449.89
715.48	5532.53	5504.7	5504.7	5504.7	5505.61	5608.12	5512.03	5504.7	5616.38			715.48	4400.73	4413.2	4413.2	4413.2	4413.91	4455.62	4413.69	4413.2	4456.83
715.38	5715.71	5502.6	5502.6	5502.61	5504.05	5622.77	5509.1	5502.6	5630.72			715.38	4530.39	4411.76	4411.76	4411.76	4412.89	4461.83	4412.15	4411.76	4463.36
715.28	5761.54	5500.03	5500.03	5500.05	5502.28	5637.91	5505.77	5500.03	5645.91			715.28	4595.36	4409.5	4409.5	4409.51	4411.26	4467.8	4409.82	4409.5	4469.89
715.18	5527.59	5499.76	5499.76	5499.78	5503.2	5655.92	5504.81	5499.76	5664.44			715.18	4564.93	4407.59	4407.59	4407.6	4410.27	4474.5	4407.84	4407.59	4477.46
715.08	5636.92	5498.39	5498.39	5498.44	5503.56	5672.89	5502.84	5498.39	5682.55			715.08	4485.78	4406.62	4406.62	4406.65	4410.65	4482.3	4406.83	4406.62	4486.56
714.98	5729.9	5496.1	5496.1	5496.18	5503.72	5688.37	5500	5496.1	5699.98			714.98	4543.18	4404.94	4404.94	4405	4410.89	4489.22	4405.1	4404.94	4495.38
714.88	5731.87	5493.75	5493.75	5493.9	5504.83	5702.58	5497.17	5493.75	5717.22			714.88	4494.1	4403.85	4403.85	4403.95	4412.48	4496.22	4403.97	4403.85	4505.08
714.78	5707.03	5491.63	5491.63	5491.88	5507.42	5715.08	5494.62	5491.63	5734.1			714.78	4566.73	4401.84	4401.84	4402.01	4414.14	4501.44	4401.94	4401.84	4514.02
714.68	5821.81	5488.35	5488.35	5488.78	5510.45	5723.8	5490.96	5488.35	5748.93			714.68	4573.28	4399.73	4399.73	4400.02	4416.94	4505.33	4399.81	4399.73	4522.9
714.58	5753.29	5485.72	5485.72	5486.43	5516.12	5729.98	5487.99	5485.72	5763.35			714.58	4530.95	4398.12	4398.12	4398.6	4421.79	4508.1	4398.18	4398.12	4532.32
714.48	5813.57	5482.47	5482.47	5483.61	5523.53	5731.86	5484.43	5482.47	5776.04			714.48	4608.84	4395.53	4395.53	4396.31	4427.5	4508.07	4395.57	4395.53	4540.89
714.38	5783.95	5479.47	5479.47	5481.31	5533.86	5730.07	5481.18	5479.47	5788.01			714.38	4721.24	4391.52	4391.52	4392.78	4433.86	4504.67	4391.56	4391.52	4548.31
714.28	5767.52	5476.61	5476.61	5479.52	5547.22	5724.4	5478.08	5476.61	5799.4			714.28	4546.92	4389.61	4389.61	4391.61	4444.56	4501.35	4389.64	4389.61	4558.34
714.18	5825.66	5473.14	5473.15	5477.67	5563.01	5714.28	5474.41	5473.14	5809.96			714.18	4551.04	4387.62	4387.63	4390.73	4457.56	4496.03	4387.64	4387.62	4569.11
714.08	5884.15	5469.06	5469.08	5475.97	5581	5700.05	5470.15	5469.06	5820.02			714.08	4433.47	4387.06	4387.08	4391.81	4474.16	4490.41	4387.07	4387.06	4582.3
713.98	5821.69	5465.56	5465.59	5475.92	5601.87	5683.42	5466.5	5465.56	5831.08			713.98	4546.6	4385.1	4385.13	4392.22	4491.15	4481.94	4385.11	4385.1	4595.17
713.88	5963.73	5460.61	5460.68	5475.91	5622.75	5663	5461.41	5460.61	5841.32			713.88	4532.12	4383.29	4383.35	4393.8	4509.42	4472.51	4383.3	4383.29	4609.23
713.78	5944.95	5455.81	5455.92	5478.02	5643.95	5641.06	5456.49	5455.8	5852.26			713.78	4692.94	4379.48	4379.59	4394.74	4525.83	4460.35	4379.48	4379.48	4622.09
713.68	5944.63	5450.96	5451.16	5482.61	5663.64	5618.13	5451.53	5450.94	5863.33			713.68	4613.05	4376.61	4376.81	4398.35	4542.04	4448.78	4376.61	4376.6	4636.18
713.58	5896.74	5446.55	5446.9	5490.81	5680.54	5595.33	5447.02	5446.51	5874.59			713.58	4636.8	4373.41	4373.76	4403.83	4555.42	4436.84	4373.41	4373.4	4649.65
713.48	5922.46	5441.85	5442.45	5502.72	5692.19	5572.49	5442.21	5441.78	5884.99			713.48	4636.7	4370.17	4370.78	4412.02	4564.9	4425.12	4370.17	4370.16	4662.35
713.38	5781.34	5438.52	5439.54	5520.72	5698.56	5551.76	5438.78	5438.41	5895.8			713.38	4525.62	4368.27	4369.29	4424.79	4570.56	4415.19	4368.25	4368.25	4675.1
713.28	5866.75	5434.34	5436.02	5543.15	5696.57	5531.24	5434.47	5434.16	5905			713.28	4605.37	4365.36	4367.06	4440.2	4569.41	4404.89	4365.34	4365.34	4685.58
713.18	5983.56	5429	5431.72	5570.16	5685.76	5510.87	5428.96	5428.7	5912.97			713.18	4550.24	4363.11	4365.85	4460.23	4562.97	4395.97	4363.06	4363.06	4695.89
713.08	6070.95	5422.81	5427.11	5602.33	5666.9	5491.07	5422.54	5422.32	5921.17			713.08	4632.12	4359.83	4364.18	4483.4	4549.97	4386.79	4359.75	4359.75	4705.18
712.98	5890.11	5418.45	5425.14	5641.88	5643.69	5474.55	5417.86	5417.67	5933.21			712.98	4729.72	4355.35	4362.11	4509.21	4530.99	4377.15	4355.2	4355.2	4714
712.88	5904.88	5414.05	5424.24	5685.83	5615.99	5459.39	5412.99	5412.83	5948.33			712.88	4689.08	4351.34	4361.64	4538.62	4509.11	4368.7	4351.09	4351.09	4725.05
712.78	6020.59	5408.68	5423.88	5731.48	5584.62	5444.5	5406.93	5406.8	5966.1			712.78	4737.63	4346.76	4362.13	4569.36	4484.66	4360.3	4346.34	4346.34	4737.87
712.68	6094.69	5402.84	5425.02	5776.69	5551.67	5430.18	5400.07	5399.96	5986.65			712.68	4724.39	4342.39	4364.87	4600.46	4459.71	4352.63	4341.69	4341.69	4753.31
712.58	6076.38	5397.58	5429.27	5819.09	5519.57	5417.22	5393.33	5393.24	6009.84			712.58	4700.03	4338.43	4370.6	4629.79	4435.57	4345.76	4337.28	4337.28	4771.04
712.48	6094.55	5392.71	5436.98	5854.79	5489.08	5405.11	5386.35	5386.28	6033.64			712.48	4855.99	4332.74	4377.8	4652.72	4410.89	4337.4	4330.9	4330.9	4787.97
712.38	5905.43	5390.55	5450.98	5882.38	5462.94	5395.77	5381.18	5381.12	6058.21			712.38	4785.4	4328.22	4389.92	4669.63	4388.99	4330.24	4325.31	4325.31	4805.78
712.28	6015.89	5388.42	5468.94	5895.57	5438.55	5386.1	5374.87	5374.81	6078.38			712.28	4883.76	4322.98	4405.5	4676.15	4368.05	4322.15	4318.44	4318.44	4821.07
712.18	6196.66	5386.05	5490.61	5891.95	5415.36	5375.27	5366.69	5366.65	6092.69			712.18	4769.36	4319.82	4427.55	4673.73	4350.81	4315.65	4312.89	4312.89	4835.99
712.08	5958.43	5387.99	5520.14	5875.36	5397.27	5367.29	5360.81	5360.77	6105.01			712.08	4724.76	4318.22	4455.23	4661.3	4336.24	4309.85	4307.82	4307.82	4849.55
711.98	6021.9	5391.91	5553.97	5843.84	5381.03	5359.08	5354.23	5354.2	6113.05			711.98	4895.87	4315.93	4485.36	4636.92	4321.48	4302.06	4300.59	4300.59	4859.41
711.88	6118.26	5398.05	5590.43	5799.1	5365.96	5350.23	5346.64	5346.61	6117.35			711.88	4865.75	4315.91	4519.15	4604.45	4308.7	4294.7	4293.64	4293.64	4868.38
711.78	6119.61	5408.13	5628.26	5745.69	5352.66	5341.6	5338.96	5338.94	6120.61			711.78	4903.75	4317.88	4553.74	4565.54	4296.82	4286.89	4286.13	4286.13	4876.34
711.68	6250.27	5421.55	5663.17	5685.94	5339.45	5331.82	5329.9	5329.88	6122.41			711.68	4872.67	4323.34	4587.19	4523.49	4286.37	4279.45	4278.91	4278.91	4884.17
711.58	6038.89	5442.45	5695	5626.63	5329.38	5324.24	5322.85	5322.84	6126.36			711.58	4808.47	4333.51	4616.63	4481.08	4277.5	4272.77	4272.4	4272.4	4891.89
711.48	6165.86	5468.12	5716.77	5567.47	5318.86	5315.47	5314.48	5314.47	6128.84			711.48	4904.5	4347.15	4636.73	4438.42	4268.05	4264.88	4264.62	4264.62	4896.73
711.38	6106.4	5500.8	5727.15	5512.52	5309.51	5307.31	5306.61	5306.6	6130.9			711.38	4869.77	4366.47	4646.17	4398.63	4259.45	4257.36	4257.18	4257.18	4899.36
711.28	6182.68	5539.32	5722.79	5461.81	5299.79	5298.4	5297.9	5297.9	6130.53			711.28	4865.45	4391.55	4642.7	4362.29	4251.18	4249.82	4249.7	4249.7	4898.75
711.18	6047.13	5585.32	5705.28	5418.16	5291.66	5290.8	5290.46	5290.45	6129.42			711.18	4890.32	4422.33	4625.51	4329.54	4242.76	4241.9	4241.82	4241.82	4894.77
711.08	6166.42	5635.51	5673.24	5379.37	5282.51	5281.99	5281.76	5281.75	6125.62			711.08	4909.7	4458.43	4595.71	4300.65	4234.19	4233.65	4233.6	4233.6	4888.23
710.98	6100.51	5689.97	5631.05	5346.78	5274.09	5273.78	5273.62	5273.62	6121.21			710.98	4867.95	4499.55	4556.41	4276.06	4226.16	4225.83	4225.8	4225.8	4880.81
710.88	6189.52	5744.95	5580.61	5318.3	5264.81	5264.63	5264.52	5264.52	6115.22			710.88	4884.92	4543.26	4510.05	4254.63	4217.91	4217.71	4217.69	4217.69	4872.81
710.78	6230.42	5797.93	5526.04	5293.71	5255.1	5255	5254.93	5254.93	6108.07			710.78	4813.75	4588.12	4461.13	4237	4210.49	4210.37	4210.36	4210.36	4865.67
710.68	6096.16	5847.01	5472.46	5274.1	5246.67	5246.62	5246.57	5246.57	6100.59			710.68	5048.55	4627.06	4408.99	4218.96	4200.12	4200.06	4200.05	4200.05	4855
710.58	5969.89	5888.85	5422.49	5258.57	5239.44	5239.41	5239.38	5239.38	6091.23			710.58	4940.4	4660.74	4360.3	4204.12	4190.98	4190.94	4190.94	4190.94	4843.34
710.48	6127.44	5916.54	5375.16	5243.69	5230.59	5230.58	5230.56	5230.56	6074.33			710.48	4844.01	4685.55	4316.65	4191.92	4182.93	4182.91	4182.9	4182.9	4828.34
710.38	5965.48	5931.35	5334.66	5232.08	5223.28	5223.27	5223.26	5223.26	6051.6			710.38	4886.2	4696.44	4277.29	4180.31	4174.27	4174.26	4174.25	4174.25	4805.55
710.28	5939.16	5929.06	5299.95	5221.99	5216.16	5216.16	5216.15	5216.15	6018.73			710.28	4800.34	4693.3	4244.07	4170.57	4166.56	4166.55	4166.55	4166.55	4774.84
710.18	5880.97	5910.82	5271.17	5213.35	5209.55	5209.55	5209.55	5209.55	5976.27			710.18	4777.1	4675.04	4216.04	4161.65	4159.04	4159.04	4159.04	4159.04	4734.67
710.08	5876.51	5875.86	5247.25	5205.35	5202.92	5202.92	5202.92	5202.92	5922.64			710.08	4704.69	4643.31	4193.34	4154	4152.33	4152.33	4152.33	4152.33	4685.99
709.98	5728.71	5828.87	5228.91	5199.22	5197.7	5197.7	5197.7	5197.7	5861.62			709.98	4663.79	4599.77	4174.91	4147.08	4146.04	4146.04	4146.04	4146.04	4629.69
709.88	5864.9	5769.34	5212.6	5192.01	5191.07	5191.07	5191.07	5191.07	5791.82			709.88	4724.34	4546.8	4158.83	4139.57	4138.92	4138.92	4138.92	4138.92	4567.36
709.78	5871.21	5702.69	5198.86	5184.89	5184.31	5184.31	5184.31	5184.31	5717.81			709.78	4670.15	4489.42	4145.85	4132.78	4132.39	4132.39	4132.39	4132.39	4503.27
709.68	5695.02	5634.05	5188.88	5179.58	5179.24	5179.24	5179.24	5179.24	5644.03			709.68	4515.64	4432.3	4136.59	4127.91	4127.67	4127.67	4127.67	4127.67	4441.45
709.58	5649.73	5565.55	5180.83	5174.77	5174.56	5174.56	5174.56	5174.56	5572.01			709.58	4473.41	4377.12	4129.21	4123.56	4123.42	4123.42	4123.42	4123.42	4383.05
709.48	5704.59	5498.96	5173.29	5169.42	5169.3	5169.3	5169.3	5169.3	5503.07			709.48	4547.22	4324.69	4121.89	4118.29	4118.21	4118.21	4118.2	4118.2	4328.46
709.38	5796.15	5435.84	5165.56	5163.14	5163.07	5163.07	5163.07	5163.07	5438.4			709.38	4414.08	4278.93	4116.87	4114.61	4114.57	4114.57	4114.57	4114.57	4281.28
709.28	5623.72	5380.26	5160.02	5158.53	5158.5	5158.5	5158.5	5158.5	5381.82			709.28	4219.01	4241.34	4114.69	4113.31	4113.28	4113.28	4113.28	4113.28	4242.78
709.18	5591.43	5331.38	5155.11	5154.22	5154.2	5154.2	5154.2	5154.2	5332.31			709.18	4195.2	4210.16	4113.12	4112.29	4112.27	4112.27	4112.27	4112.27	4211.02
709.08	5381.79	5291.21	5152.47	5151.95	5151.94	5151.94	5151.94	5151.94	5291.76			709.08	4229.05	4184.2	4111.34	4110.84	4110.84	4110.84	4110.84	4110.84	4184.71
708.98	5297.1	5258.23	5150.8	5150.5	5150.49	5150.49	5150.49	5150.49	5258.55			708.98	4148.49	4164.3	4110.66	4110.38	4110.37	4110.37	4110.37	4110.37	4164.6
708.88	5480.2	5229.27	5147.39	5147.22	5147.22	5147.22	5147.22	5147.22	5229.45			708.88	4126.65	4149.06	4110.34	4110.18	4110.17	4110.17	4110.17	4110.17	4149.23
708.78	5572.25	5204.57	5143.09	5143	5142.99	5142.99	5143	5142.99	5204.67			708.78	4191.38	4136.78	4109.27	4109.18	4109.17	4109.17	4109.17	4109.17	4136.87
708.68	5422.55	5185.72	5140.27	5140.22	5140.22	5140.22	5140.22	5140.22	5185.77			708.68	4233.9	4126.88	4107.69	4107.64	4107.64	4107.64	4107.64	4107.64	4126.93
708.58	5281.19	5171.98	5138.85	5138.82	5138.82	5138.82	5138.82	5138.82	5172.01			708.58	4248.86	4119.07	4105.93	4105.9	4105.9	4105.9	4105.9	4105.9	4119.1
708.48	5368.37	5160.34	5136.55	5136.54	5136.54	5136.54	5136.54	5136.54	5160.35			708.48	4187.3	4113.75	4104.91	4104.9	4104.9	4104.9	4104.9	4104.9	4113.76
708.38	5279.52	5151.99	5135.12	5135.12	5135.12	5135.12	5135.12	5135.12	5151.99			708.38	4115.89	4110.63	4104.77	4104.77	4104.77	4104.77	4104.77	4104.77	4110.64
708.28	5330.44	5144.94	5133.18	5133.18	5133.18	5133.18	5133.18	5133.18	5144.94			708.28	4109.69	4108.52	4104.71	4104.71	4104.71	4104.71	4104.71	4104.71	4108.52
708.18	5098.29	5140.95	5132.84	5132.84	5132.84	5132.84	5132.84	5132.84	5140.95			708.18	4107.07	4107.11	4104.68	4104.68	4104.68	4104.68	4104.68	4104.68	4107.12
708.08	5069.1	5137.71	5132.22	5132.22	5132.22	5132.22	5132.22	5132.22	5137.72			708.08	4101.16	4106.16	4104.64	4104.63	4104.63	4104.63	4104.63	4104.63	4106.16
707.98	5185.05	5135.38	5131.69	5131.69	5131.69	5131.69	5131.69	5131.69	5135.38			707.98	4042.89	4104.84	4103.89	4103.89	4103.89	4103.89	4103.89	4103.89	4104.84
707.88	5184.01	5133.6	5131.17	5131.17	5131.17	5131.17	5131.17	5131.17	5133.6			707.88	4040.39	4103.71	4103.13	4103.13	4103.13	4103.13	4103.13	4103.13	4103.71
707.78	5075.5	5132.22	5130.63	5130.63	5130.63	5130.63	5130.63	5130.63	5132.22			707.78	4046.33	4102.79	4102.45	4102.45	4102.45	4102.45	4102.45	4102.45	4102.79
707.68	5052.39	5130.88	5129.87	5129.87	5129.87	5129.87	5129.87	5129.87	5130.88			707.68	4176.33	4101.74	4101.54	4101.54	4101.54	4101.54	4101.54	4101.54	4101.74
707.58	5028.67	5129.53	5128.88	5128.88	5128.88	5128.88	5128.88	5128.88	5129.53			707.58	4163.58	4100.89	4100.78	4100.78	4100.78	4100.78	4100.78	4100.78	4100.89
707.48	5049.67	5128.51	5128.11	5128.11	5128.11	5128.11	5128.11	5128.11	5128.51			707.48	4047.91	4100.21	4100.14	4100.14	4100.14	4100.14	4100.14	4100.14	4100.21
707.38	5080.04	5127.89	5127.64	5127.64	5127.64	5127.64	5127.64	5127.64	5127.89			707.38	4055.68	4099.65	4099.61	4099.61	4099.61	4099.61	4099.61	4099.61	4099.65
707.28	5069.4	5127.23	5127.07	5127.07	5127.07	5127.07	5127.07	5127.07	5127.23			707.28	4053.93	4099.08	4099.06	4099.06	4099.06	4099.06	4099.06	4099.06	4099.08
707.18	5002.12	5125.95	5125.86	5125.86	5125.86	5125.86	5125.86	5125.86	5125.95			707.18	4106.22	4098.98	4098.97	4098.97	4098.97	4098.97	4098.97	4098.97	4098.98
707.08	5044.56	5125.12	5125.06	5125.06	5125.06	5125.06	5125.06	5125.06	5125.12			707.08	4053.83	4098.44	4098.43	4098.43	4098.43	4098.43	4098.43	4098.43	4098.44
706.98	5200.59	5124.35	5124.31	5124.31	5124.31	5124.31	5124.31	5124.31	5124.35			706.98	4097.76	4098.43	4098.42	4098.42	4098.42	4098.42	4098.42	4098.42	4098.43
706.88	5220.75	5123.38	5123.36	5123.36	5123.36	5123.36	5123.36	5123.36	5123.38			706.88	4113.48	4098.24	4098.24	4098.24	4098.24	4098.24	4098.24	4098.24	4098.24
706.78	5171.44	5122.89	5122.88	5122.88	5122.88	5122.88	5122.88	5122.88	5122.89			706.78	4089.5	4098.13	4098.13	4098.13	4098.13	4098.13	4098.13	4098.13	4098.13
706.68	5155	5122.57	5122.56	5122.56	5122.56	5122.56	5122.56	5122.56	5122.57			706.68	4135.91	4097.67	4097.67	4097.67	4097.67	4097.67	4097.67	4097.67	4097.67
706.58	5064.6	5122	5122	5122	5122	5122	5122	5122	5122			706.58	4203.73	4096.36	4096.36	4096.36	4096.36	4096.36	4096.36	4096.36	4096.36
706.48	5108.73	5121.87	5121.87	5121.87	5121.87	5121.87	5121.87	5121.87	5121.87			706.48	4000.33	4095.21	4095.21	4095.21	4095.21	4095.21	4095.21	4095.21	4095.21
706.38	5154.48	5121.54	5121.54	5121.54	5121.54	5121.54	5121.54	5121.54	5121.54			706.38	3987.35	4093.91	4093.91	4093.91	4093.91	4093.91	4093.91	4093.91	4093.91
706.28	5026.6	5120.62	5120.62	5120.62	5120.62	5120.62	5120.62	5120.62	5120.62			706.28	4048.57	4093.37	4093.37	4093.37	4093.37	4093.37	4093.37	4093.37	4093.37
706.18	5148.63	5120.34	5120.34	5120.34	5120.34	5120.34	5120.34	5120.34	5120.34			706.18	4169.36	4092.43	4092.43	4092.43	4092.43	4092.43	4092.43	4092.43	4092.43
706.08	5023.63	5119.4	5119.4	5119.4	5119.4	5119.4	5119.4	5119.4	5119.4			706.08	4119.46	4092.1	4092.1	4092.1	4092.1	4092.1	4092.1	4092.1	4092.1
705.98	5072.05	5118.94	5118.94	5118.94	5118.94	5118.94	5118.94	5118.94	5118.94			705.98	4122.6	4091.73	4091.73	4091.73	4091.73	4091.73	4091.73	4091.73	4091.73
705.88	5163.27	5118.5	5118.5	5118.5	5118.5	5118.5	5118.5	5118.5	5118.5			705.88	4011.26	4090.76	4090.76	4090.76	4090.76	4090.76	4090.76	4090.76	4090.76
705.78	5254.28	5117.15	5117.15	5117.15	5117.15	5117.15	5117.15	5117.15	5117.15			705.78	4031.25	4090.05	4090.05	4090.05	4090.05	4090.05	4090.05	4090.05	4090.05
705.68	5205.57	5116.27	5116.27	5116.27	5116.27	5116.27	5116.27	5116.27	5116.27			705.68	4099.41	4089.93	4089.93	4089.93	4089.93	4089.93	4089.93	4089.93	4089.93
705.58	5173.43	5115.7	5115.7	5115.7	5115.7	5115.7	5115.7	5115.7	5115.7			705.58	4185.35	4088.76	4088.76	4088.76	4088.76	4088.76	4088.76	4088.76	4088.76
705.48	5036.48	5114.93	5114.93	5114.93	5114.93	5114.93	5114.93	5114.93	5114.93			705.48	4162.78	4087.85	4087.85	4087.85	4087.85	4087.85	4087.85	4087.85	4087.85
705.38	5071.47	5114.51	5114.51	5114.51	5114.51	5114.51	5114.51	5114.51	5114.51			705.38	4121.5	4087.43	4087.43	4087.43	4087.43	4087.43	4087.43	4087.43	4087.43
705.28	5206.57	5113.59	5113.59	5113.59	5113.59	5113.59	5113.59	5113.59	5113.59			705.28	4060.28	4087.11	4087.11	4087.11	4087.11	4087.11	4087.11	4087.11	4087.11
705.18	5200.13	5112.73	5112.73	5112.73	5112.73	5112.73	5112.73	5112.73	5112.73			705.18	4107.06	4086.86	4086.86	4086.86	4086.86	4086.86	4086.86	4086.86	4086.86
705.08	5059.97	5112.22	5112.22	5112.22	5112.22	5112.22	5112.22	5112.22	5112.22			705.08	4118.46	4086.47	4086.47	4086.47	4086.47	4086.47	4086.47	4086.47	4086.47
704.98	5027.91	5111.4	5111.4	5111.4	5111.4	5111.4	5111.4	5111.4	5111.4			704.98	4111.26	4086.17	4086.17	4086.17	4086.17	4086.17	4086.17	4086.17	4086.17
704.88	5101.39	5111.3	5111.3	5111.3	5111.3	5111.3	5111.3	5111.3	5111.3			704.88	4158.42	4085.28	4085.28	4085.28	4085.28	4085.28	4085.28	4085.28	4085.28
704.78	5190.04	5110.52	5110.52	5110.52	5110.52	5110.52	5110.52	5110.52	5110.52			704.78	4088.54	4085.24	4085.24	4085.24	4085.24	4085.24	4085.24	4085.24	4085.24
704.68	5113.39	5110.49	5110.49	5110.49	5110.49	5110.49	5110.49	5110.49	5110.49			704.68	4127.53	4084.72	4084.72	4084.72	4084.72	4084.72	4084.72	4084.72	4084.72
704.58	5155.97	5110.04	5110.04	5110.04	5110.04	5110.04	5110.04	5110.04	5110.04			704.58	4206.1	4083.23	4083.23	4083.23	4083.23	4083.23	4083.23	4083.23	4083.23
704.48	5162.7	5109.51	5109.51	5109.51	5109.51	5109.51	5109.51	5109.51	5109.51			704.48	4129.6	4082.66	4082.66	4082.66	4082.66	4082.66	4082.66	4082.66	4082.66
704.38	4976.34	5108.22	5108.22	5108.22	5108.22	5108.22	5108.22	5108.22	5108.22			704.38	4014.48	4081.84	4081.84	4081.84	4081.84	4081.84	4081.84	4081.84	4081.84
704.28	5071.37	5107.86	5107.86	5107.86	5107.86	5107.86	5107.86	5107.86	5107.86			704.28	4154.31	4080.95	4080.95	4080.95	4080.95	4080.95	4080.95	4080.95	4080.95
704.18	5115.03	5107.79	5107.79	5107.79	5107.79	5107.79	5107.79	5107.79	5107.79			704.18	4208.32	4079.38	4079.38	4079.38	4079.38	4079.38	4079.38	4079.38	4079.38
704.08	5122.75	5107.64	5107.64	5107.64	5107.64	5107.64	5107.64	5107.64	5107.64			704.08	4107.94	4079.03	4079.03	4079.03	4079.03	4079.03	4079.03	4079.03	4079.03
703.98	5120.12	5107.51	5107.51	5107.51	5107.51	5107.51	5107.51	5107.51	5107.51			703.98	4015.89	4078.27	4078.27	4078.27	4078.27	4078.27	4078.27	4078.27	4078.27
703.88	5026.36	5106.72	5106.72	5106.72	5106.72	5106.72	5106.72	5106.72	5106.72			703.88	4090.54	4078.12	4078.12	4078.12	4078.12	4078.12	4078.12	4078.12	4078.12
703.78	5045.41	5106.13	5106.13	5106.13	5106.13	5106.13	5106.13	5106.13	5106.13			703.78	4118.64	4077.62	4077.62	4077.62	4077.62	4077.62	4077.62	4077.62	4077.62
703.68	5079.68	5105.87	5105.87	5105.87	5105.87	5105.87	5105.87	5105.87	5105.87			703.68	4031.16	4077.06	4077.06	4077.06	4077.06	4077.06	4077.06	4077.06	4077.06
703.58	5130.26	5105.63	5105.63	5105.63	5105.63	5105.63	5105.63	5105.63	5105.63			703.58	4025.82	4076.45	4076.45	4076.45	4076.45	4076.45	4076.45	4076.45	4076.45
703.48	4975.51	5104.36	5104.36	5104.36	5104.36	5104.36	5104.36	5104.36	5104.36			703.48	4042.58	4076.04	4076.04	4076.04	4076.04	4076.04	4076.04	4076.04	4076.04
703.38	5171.14	5103.69	5103.69	5103.69	5103.69	5103.69	5103.69	5103.69	5103.69			703.38	4054.37	4075.78	4075.78	4075.78	4075.78	4075.78	4075.78	4075.78	4075.78
703.28	5181.9	5102.92	5102.92	5102.92	5102.92	5102.92	5102.92	5102.92	5102.92			703.28	4059.67	4075.59	4075.59	4075.59	4075.59	4075.59	4075.59	4075.59	4075.59
703.18	5097.4	5102.86	5102.86	5102.86	5102.86	5102.86	5102.86	5102.86	5102.86			703.18	4031.08	4075.05	4075.05	4075.05	4075.05	4075.05	4075.05	4075.05	4075.05
703.08	5095.19	5102.79	5102.79	5102.79	5102.79	5102.79	5102.79	5102.79	5102.79			703.08	4065.51	4074.94	4074.94	4074.94	4074.94	4074.94	4074.94	4074.94	4074.94
702.98	5025.89	5102.04	5102.04	5102.04	5102.04	5102.04	5102.04	5102.04	5102.04			702.98	4130.81	4074.25	4074.25	4074.25	4074.25	4074.25	4074.25	4074.25	4074.25
702.88	5098.12	5102	5102	5102	5102	5102	5102	5102	5102			702.88	4090.43	4074.05	4074.05	4074.05	4074.05	4074.05	4074.05	4074.05	4074.05
702.78	5157.96	5101.45	5101.45	5101.45	5101.45	5101.45	5101.45	5101.45	5101.45			702.78	4036.1	4073.59	4073.59	4073.59	4073.59	4073.59	4073.59	4073.59	4073.59
702.68	5104.07	5101.42	5101.42	5101.42	5101.42	5101.42	5101.42	5101.42	5101.42			702.68	4059.01	4073.42	4073.42	4073.42	4073.42	4073.42	4073.42	4073.42	4073.42
702.58	5166.91	5100.77	5100.77	5100.77	5100.77	5100.77	5100.77	5100.77	5100.77			702.58	4073.42	4073.42	4073.42	4073.42	4073.42	4073.42	4073.42	4073.42	4073.42
702.48	5100.77	5100.77	5100.77	5100.77	5100.77	5100.77	5100.77	5100.77	5100.77			702.48	4112.65	4112.65	4112.65	4112.65	4112.65	4112.65	4112.65	4112.65	4112.65
702.38	5017.43	5017.43	5017.43	5017.43	5017.43	5017.43	5017.43	5017.43	5017.43			702.38	4032.26	4032.26	4032.26	4032.26	4032.26	4032.26	4032.26	4032.26	4032.26
702.28	5070.39	5070.39	5070.39	5070.39	5070.39	5070.39	5070.39	5070.39	5070.39			702.28	4106.21	4106.21	4106.21	4106.21	4106.21	4106.21	4106.21	4106.21	4106.21
702.18	4938.76	4938.76	4938.76	4938.76	4938.76	4938.76	4938.76	4938.76	4938.76			702.18	4062.49	4062.49	4062.49	4062.49	4062.49	4062.49	4062.49	4062.49	4062.49
702.08	5136.75	5136.75	5136.75	5136.75	5136.75	5136.75	5136.75	5136.75	5136.75			702.08	4107.57	4107.57	4107.57	4107.57	4107.57	4107.57	4107.57	4107.57	4107.57
